# Supplementary material for: Circulating hsa-miR-320a and its regulatory network in type 1 diabetes mellitus
Source: Front Immunol. 2024 Oct 11;15:1376416. doi: 10.3389/fimmu.2024.1376416 (PMC11502356; doi:10.3389/fimmu.2024.1376416)
Supplement: Supplementary file 3 [file Table2.xlsx]

## Sheet: Sheet1
	Supplementary Table S2: miRNAs that are differentially expressed in T1D versus non-diabetic controls; data pertaining to volcano plot (Fig 2A).
	miRNA	Log Fold Change	p-value
	hsa-let-7a-3p	-0.0439433	0.904228
	hsa-let-7a-5p	0	0.982775
	hsa-let-7b-3p	0.0285692	0.941086
	hsa-let-7b-5p	0.0426443	0.76647
	hsa-let-7c-5p	0.163499	0.412034
	hsa-let-7d-3p	0.176323	0.235586
	hsa-let-7d-5p	0.214125	0.0293732
	hsa-let-7e-5p	0.432959	0.0330441
	hsa-let-7f-1-3p	-0.251539	0.577195
	hsa-let-7f-5p	-0.0439433	0.593521
	hsa-let-7g-3p	-0.286304	0.2392
	hsa-let-7g-5p	0.124328	0.233507
	hsa-let-7i-3p	-0.0740006	0.583251
	hsa-let-7i-5p	-0.0439433	0.440565
	hsa-miR-1-3p	0.163499	0.685833
	hsa-miR-100-5p	-0.0291463	0.926806
	hsa-miR-101-3p	-0.0892673	0.640696
	hsa-miR-101-5p	0.226509	0.59772
	hsa-miR-103a-3p	-0.120294	0.195998
	hsa-miR-103b	-0.136062	0.560605
	hsa-miR-105-3p	-0.0588937	0.892509
	hsa-miR-106a-5p	0.286881	0.216942
	hsa-miR-106b-3p	0.0840643	0.374828
	hsa-miR-106b-5p	0.367371	0.165222
	hsa-miR-107	-0.120294	0.244238
	hsa-miR-10a-5p	-0.0892673	0.653561
	hsa-miR-10b-3p	0.799087	0.426654
	hsa-miR-10b-5p	0.731183	0.114748
	hsa-miR-1185-1-3p	-0.217591	0.595301
	hsa-miR-1185-5p	-0.556393	0.207535
	hsa-miR-1199-5p	0.505891	0.106877
	hsa-miR-1203	-0.494109	0.609611
	hsa-miR-1208	-0.434403	0.250403
	hsa-miR-122-5p	0.687061	0.207586
	hsa-miR-1224-5p	0.0143553	0.984329
	hsa-miR-1226-3p	0.176323	0.40919
	hsa-miR-1228-3p	-0.268817	0.631427
	hsa-miR-1237-3p	0.594549	0.180742
	hsa-miR-1237-5p	-0.217591	0.593391
	hsa-miR-1243	0.275007	0.677326
	hsa-miR-1248	-0.643856	0.0545488
	hsa-miR-1249-3p	-0.358454	0.457696
	hsa-miR-1250-5p	-0.0144996	0.980904
	hsa-miR-1255a	0.0703893	0.789493
	hsa-miR-125a-5p	0.344828	0.0727094
	hsa-miR-125b-1-3p	-0.358454	0.549311
	hsa-miR-125b-5p	0.226509	0.383742
	hsa-miR-126-3p	0.111031	0.671916
	hsa-miR-126-5p	-0.0588937	0.869473
	hsa-miR-1260a	0.124328	0.619368
	hsa-miR-1260b	0.389567	0.0551301
	hsa-miR-1262	0.286881	0.569493
	hsa-miR-1266-5p	0.411426	0.439251
	hsa-miR-1267	0.367371	0.65882
	hsa-miR-1268a	-0.0439433	0.809931
	hsa-miR-1268b	-0.0892673	0.619244
	hsa-miR-127-3p	-0.120294	0.725637
	hsa-miR-1270	-0.120294	0.596773
	hsa-miR-1271-5p	0.0143553	0.962645
	hsa-miR-1272	0.344828	0.0698846
	hsa-miR-1273a	0.516015	0.510089
	hsa-miR-1273c	-0.234465	0.612598
	hsa-miR-1273g-3p	-0.251539	0.394689
	hsa-miR-1273h-3p	0.0285692	0.879579
	hsa-miR-1275	0.0285692	0.90173
	hsa-miR-1276	0.0703893	0.861956
	hsa-miR-1277-5p	-0.304006	0.508403
	hsa-miR-128-3p	0.0565835	0.525088
	hsa-miR-1287-5p	-0.251539	0.199896
	hsa-miR-1291	-0.473931	0.269217
	hsa-miR-1292-5p	0.238787	0.253705
	hsa-miR-1299	0.0840643	0.94382
	hsa-miR-1301-3p	0.214125	0.150633
	hsa-miR-1303	0.0426443	0.855635
	hsa-miR-1304-3p	-0.0144996	0.96524
	hsa-miR-1304-5p	-0.321928	0.187315
	hsa-miR-1306-5p	0.0285692	0.85366
	hsa-miR-1307-3p	0.0285692	0.845649
	hsa-miR-1307-5p	-0.136062	0.568974
	hsa-miR-130a-3p	0.189034	0.444899
	hsa-miR-130b-3p	-0.184425	0.210974
	hsa-miR-130b-5p	-0.200913	0.318834
	hsa-miR-132-3p	0.0143553	0.922563
	hsa-miR-132-5p	0.214125	0.353572
	hsa-miR-133a-3p	0.356144	0.351142
	hsa-miR-133b	0.748461	0.235058
	hsa-miR-134-5p	-0.184425	0.618469
	hsa-miR-136-3p	-0.810966	0.182133
	hsa-miR-136-5p	-0.37707	0.419184
	hsa-miR-138-5p	0.176323	0.589875
	hsa-miR-139-3p	0.641546	0.0455832
	hsa-miR-139-5p	0.669027	0.0743076
	hsa-miR-140-3p	0.0426443	0.544349
	hsa-miR-140-5p	0.0143553	0.963827
	hsa-miR-141-3p	0.275007	0.0984025
	hsa-miR-141-5p	-0.415037	0.285502
	hsa-miR-142-3p	0	0.988557
	hsa-miR-142-5p	-0.0291463	0.808304
	hsa-miR-143-3p	0.15056	0.745182
	hsa-miR-143-5p	0.0426443	0.921235
	hsa-miR-144-3p	0.659925	0.40083
	hsa-miR-144-5p	0.275007	0.631214
	hsa-miR-145-5p	0.344828	0.286983
	hsa-miR-1468-5p	0.137504	0.640621
	hsa-miR-146a-3p	0.454176	0.533029
	hsa-miR-146a-5p	0.0565835	0.560137
	hsa-miR-146b-3p	0.286881	0.0892304
	hsa-miR-146b-5p	0.15056	0.357201
	hsa-miR-148a-3p	0	0.97583
	hsa-miR-148a-5p	-0.268817	0.468206
	hsa-miR-148b-3p	0.0426443	0.728303
	hsa-miR-148b-5p	0.0840643	0.649734
	hsa-miR-149-3p	0.31034	0.459973
	hsa-miR-150-3p	0.111031	0.553225
	hsa-miR-150-5p	0.298658	0.142199
	hsa-miR-151a-3p	0.201634	0.187302
	hsa-miR-151b/151a-5p	0.464668	0.0027685
	hsa-miR-152-3p	-0.0892673	0.506161
	hsa-miR-1539	0.0976108	0.637034
	hsa-miR-154-5p	-0.836501	0.058032
	hsa-miR-155-5p	0.0703893	0.488397
	hsa-miR-15a-5p	-0.0892673	0.584294
	hsa-miR-15b-3p	0.124328	0.326395
	hsa-miR-15b-5p	0.0840643	0.403255
	hsa-miR-16-2-3p	0.0143553	0.868759
	hsa-miR-16-5p	-0.0740006	0.27759
	hsa-miR-17-3p	-0.251539	0.223823
	hsa-miR-17-5p	0.226509	0.103259
	hsa-miR-181a-2-3p	0.137504	0.534813
	hsa-miR-181a-3p	0.0143553	0.919691
	hsa-miR-181a-5p	0.124328	0.320717
	hsa-miR-181b-2-3p	-0.286304	0.539779
	hsa-miR-181b-5p	0.0285692	0.823711
	hsa-miR-181c-3p	-0.0291463	0.89608
	hsa-miR-181c-5p	-0.454032	0.0697752
	hsa-miR-181d-5p	-0.251539	0.239196
	hsa-miR-182-5p	0.286881	0.347893
	hsa-miR-1827	-0.0439433	0.898509
	hsa-miR-183-5p	0.0976108	0.830912
	hsa-miR-185-3p	0.0976108	0.67695
	hsa-miR-185-5p	-0.0144996	0.907017
	hsa-miR-186-3p	-0.666576	0.15437
	hsa-miR-186-5p	-0.120294	0.453176
	hsa-miR-18a-3p	-0.268817	0.441707
	hsa-miR-18a-5p	0.0976108	0.668381
	hsa-miR-1908-5p	0.176323	0.518206
	hsa-miR-190a-5p	-0.120294	0.722357
	hsa-miR-190b	-0.104697	0.482551
	hsa-miR-191-3p	0.111031	0.329058
	hsa-miR-191-5p	-0.0588937	0.62074
	hsa-miR-1913	-0.0144996	0.983061
	hsa-miR-1914-3p	0.275007	0.511619
	hsa-miR-1914-5p	0.201634	0.727033
	hsa-miR-192-5p	0.0143553	0.86206
	hsa-miR-193a-5p	-0.0892673	0.739984
	hsa-miR-194-5p	0.0565835	0.749953
	hsa-miR-195-5p	0.15056	0.171517
	hsa-miR-196a-5p	-1.32193	0.0126748
	hsa-miR-196b-5p	-0.152003	0.371497
	hsa-miR-197-3p	0.0285692	0.853147
	hsa-miR-1976	-0.0892673	0.589587
	hsa-miR-199a-3p	0.0285692	0.897136
	hsa-miR-199a-5p	0.0143553	0.975479
	hsa-miR-199b-3p	0.0976108	0.646975
	hsa-miR-199b-5p	-0.434403	0.0700011
	hsa-miR-19a-3p	-0.251539	0.369192
	hsa-miR-19b-3p	-0.104697	0.566408
	hsa-miR-200a-3p	0.0976108	0.634076
	hsa-miR-200b-3p	0.176323	0.272467
	hsa-miR-200c-3p	0.275007	0.0237122
	hsa-miR-203a-3p	0.475085	0.108715
	hsa-miR-206	1.26903	0.0538562
	hsa-miR-20a-3p	0.475085	0.244648
	hsa-miR-20a-5p	0.0143553	0.946373
	hsa-miR-20b-5p	0.0840643	0.678382
	hsa-miR-21-3p	-0.234465	0.368942
	hsa-miR-21-5p	-0.321928	0.0799842
	hsa-miR-210-3p	-0.168123	0.468484
	hsa-miR-2110	0.176323	0.314503
	hsa-miR-2117	-0.395929	0.617419
	hsa-miR-212-3p	-0.494109	0.262714
	hsa-miR-215-5p	0.226509	0.331955
	hsa-miR-219a-1-3p	0.0565835	0.885446
	hsa-miR-219b-5p	-0.494109	0.286137
	hsa-miR-22-3p	-0.0892673	0.58724
	hsa-miR-22-5p	-0.454032	0.0637509
	hsa-miR-221-3p	0.0285692	0.802265
	hsa-miR-221-5p	0.0143553	0.89992
	hsa-miR-222-3p	0.226509	0.107489
	hsa-miR-223-3p	-0.0892673	0.712752
	hsa-miR-223-5p	-0.0291463	0.872616
	hsa-miR-224-5p	0.411426	0.163164
	hsa-miR-2277-3p	0.15056	0.478701
	hsa-miR-2355-3p	0.0840643	0.696685
	hsa-miR-2392	-0.217591	0.656381
	hsa-miR-23a-3p	-0.120294	0.296525
	hsa-miR-23a-5p	-0.184425	0.710046
	hsa-miR-23b-3p	-0.0144996	0.866778
	hsa-miR-23c	-0.200913	0.770473
	hsa-miR-24-2-5p	-0.136062	0.800283
	hsa-miR-24-3p	-0.0291463	0.798966
	hsa-miR-25-3p	0.0143553	0.835739
	hsa-miR-25-5p	0.163499	0.292975
	hsa-miR-26a-1-3p	0.189034	0.517343
	hsa-miR-26a-2-3p	-0.0892673	0.627039
	hsa-miR-26a-5p	0.0426443	0.526166
	hsa-miR-26b-3p	-0.0144996	0.953178
	hsa-miR-26b-5p	-0.0740006	0.317127
	hsa-miR-27a-3p	-0.168123	0.185262
	hsa-miR-27a-5p	0.0285692	0.880133
	hsa-miR-27b-3p	-0.120294	0.384676
	hsa-miR-28-3p	0.0285692	0.826214
	hsa-miR-28-5p	0.0976108	0.611043
	hsa-miR-296-3p	0.475085	0.339976
	hsa-miR-296-5p	0.536053	0.270098
	hsa-miR-299-5p	-0.0291463	0.92026
	hsa-miR-29a-3p	-0.0740006	0.479693
	hsa-miR-29a-5p	0.250962	0.350847
	hsa-miR-29b-1-5p	0.807355	0.0110227
	hsa-miR-29b-2-5p	0.124328	0.66761
	hsa-miR-29b-3p	-0.152003	0.436341
	hsa-miR-29c-3p	-0.251539	0.190833
	hsa-miR-29c-5p	0.0426443	0.701946
	hsa-miR-301a-3p	-0.0740006	0.790328
	hsa-miR-302c-3p	-0.862496	0.282892
	hsa-miR-3064-3p	-1.68966	0.224123
	hsa-miR-30a-3p	0.176323	0.547563
	hsa-miR-30a-5p	0.214125	0.345433
	hsa-miR-30b-5p	0.0426443	0.829453
	hsa-miR-30c-1-3p	0.0143553	0.953747
	hsa-miR-30c-5p	0.0703893	0.64324
	hsa-miR-30d-3p	-0.0144996	0.934022
	hsa-miR-30d-5p	0.0703893	0.342783
	hsa-miR-30e-3p	0.0285692	0.773604
	hsa-miR-30e-5p	-0.0588937	0.706526
	hsa-miR-31-5p	0.137504	0.561642
	hsa-miR-3126-3p	-1.32193	0.116163
	hsa-miR-3130-3p	0.0565835	0.918253
	hsa-miR-3135b	0.344828	0.114632
	hsa-miR-3138	0	0.987411
	hsa-miR-3139	0.0840643	0.877002
	hsa-miR-3141	0.250962	0.340637
	hsa-miR-3145-3p	0.443607	0.309178
	hsa-miR-3150b-3p	0.505891	0.0572489
	hsa-miR-3168	0.731183	0.311077
	hsa-miR-3170	-1.05889	0.107386
	hsa-miR-3173-5p	0.0285692	0.875734
	hsa-miR-3175	0.516015	0.255076
	hsa-miR-3182	-0.286304	0.796098
	hsa-miR-3186-5p	0.176323	0.702537
	hsa-miR-3189-3p	0.613532	0.507276
	hsa-miR-3197	-0.37707	0.541183
	hsa-miR-3198	0.62293	0.199733
	hsa-miR-32-5p	-0.136062	0.492737
	hsa-miR-3200-3p	0.790772	0.0581387
	hsa-miR-3202	0.0703893	0.852203
	hsa-miR-320a	0.422233	0.00595137
	hsa-miR-320b	0.389567	0.069193
	hsa-miR-320c	0.485427	0.013945
	hsa-miR-320d	0.31034	0.217274
	hsa-miR-323a-3p	-0.358454	0.363609
	hsa-miR-323b-3p	-0.152003	0.711151
	hsa-miR-324-3p	0.0285692	0.876394
	hsa-miR-324-5p	0.0143553	0.877616
	hsa-miR-325	-0.136062	0.825963
	hsa-miR-326	-0.0144996	0.935572
	hsa-miR-328-3p	0.201634	0.24306
	hsa-miR-329-3p	-0.621488	0.169178
	hsa-miR-330-3p	-0.621488	0.0251921
	hsa-miR-330-5p	-0.217591	0.289003
	hsa-miR-331-3p	0.0703893	0.759501
	hsa-miR-335-3p	-0.0892673	0.631189
	hsa-miR-335-5p	0.0565835	0.706597
	hsa-miR-337-5p	0.0840643	0.853576
	hsa-miR-338-3p	-0.0291463	0.930031
	hsa-miR-339-3p	-0.136062	0.260812
	hsa-miR-339-5p	-0.152003	0.247857
	hsa-miR-33a-5p	-0.321928	0.357027
	hsa-miR-340-3p	-0.136062	0.527349
	hsa-miR-340-5p	-0.217591	0.29552
	hsa-miR-342-3p	0.189034	0.1411
	hsa-miR-342-5p	0.15056	0.426107
	hsa-miR-345-5p	-0.304006	0.131123
	hsa-miR-34a-5p	-0.514573	0.0423368
	hsa-miR-34b-5p	0.695994	0.174877
	hsa-miR-3605-3p	-0.184425	0.300542
	hsa-miR-3607-3p	0.62293	0.17637
	hsa-miR-3609	-0.395929	0.39127
	hsa-miR-361-3p	0.0976108	0.389288
	hsa-miR-361-5p	0.0565835	0.481243
	hsa-miR-3611	1.27501	0.189039
	hsa-miR-3613-3p	0.333424	0.233155
	hsa-miR-3613-5p	0.367371	0.332112
	hsa-miR-3614-5p	0.214125	0.61805
	hsa-miR-3615	0.137504	0.428177
	hsa-miR-362-5p	0.0285692	0.863555
	hsa-miR-3620-3p	0.389567	0.360435
	hsa-miR-363-3p	0.0976108	0.490334
	hsa-miR-3649	0.275007	0.551174
	hsa-miR-3652	0.0840643	0.894378
	hsa-miR-3653-3p	-0.514573	0.368871
	hsa-miR-3653-5p	-0.104697	0.763756
	hsa-miR-365b-3p	0.0285692	0.904894
	hsa-miR-3667-3p	0.389567	0.434483
	hsa-miR-3675-3p	0.378512	0.640364
	hsa-miR-3679-5p	0.454176	0.33143
	hsa-miR-369-3p	-0.643856	0.194774
	hsa-miR-369-5p	-0.395929	0.364459
	hsa-miR-3691-3p	0.176323	0.689435
	hsa-miR-3692-5p	-0.0439433	0.781963
	hsa-miR-370-3p	0.0565835	0.880004
	hsa-miR-374a-3p	-0.152003	0.569082
	hsa-miR-374a-5p	-0.168123	0.413338
	hsa-miR-374b-3p	-0.104697	0.719691
	hsa-miR-374b-5p	-0.0439433	0.746109
	hsa-miR-376a-3p	-1.08927	0.0590279
	hsa-miR-376c-3p	-0.785875	0.154434
	hsa-miR-378a-3p	-0.152003	0.284159
	hsa-miR-378a-5p	-0.234465	0.0965676
	hsa-miR-378c	0.0143553	0.931564
	hsa-miR-378d	0.0703893	0.811382
	hsa-miR-378g	-0.304006	0.522966
	hsa-miR-378j	-0.514573	0.241902
	hsa-miR-379-5p	-0.217591	0.531834
	hsa-miR-381-3p	-0.434403	0.297318
	hsa-miR-382-3p	-0.234465	0.614889
	hsa-miR-382-5p	-0.234465	0.533496
	hsa-miR-384	-0.785875	0.323861
	hsa-miR-3907	0.31034	0.503737
	hsa-miR-3925-3p	-0.168123	0.773675
	hsa-miR-3928-3p	0.275007	0.230279
	hsa-miR-3928-5p	-0.713119	0.256075
	hsa-miR-3943	0.176323	0.732354
	hsa-miR-3974	-0.104697	0.822551
	hsa-miR-409-3p	-0.234465	0.540591
	hsa-miR-409-5p	-0.599462	0.226414
	hsa-miR-411-5p	-0.415037	0.349895
	hsa-miR-412-3p	0.378512	0.470181
	hsa-miR-421	-0.184425	0.226927
	hsa-miR-423-3p	-0.0439433	0.736646
	hsa-miR-423-5p	0.137504	0.425679
	hsa-miR-424-5p	0.163499	0.530484
	hsa-miR-425-3p	-0.0439433	0.673134
	hsa-miR-425-5p	-0.104697	0.386487
	hsa-miR-4257	1.15056	0.403075
	hsa-miR-4271	0.0143553	0.981774
	hsa-miR-4275	0.0565835	0.925615
	hsa-miR-4279	-0.0439433	0.93277
	hsa-miR-4286	0.189034	0.318146
	hsa-miR-4288	0.378512	0.449282
	hsa-miR-4290	0.344828	0.614074
	hsa-miR-4291	0.555816	0.372201
	hsa-miR-4298	0.555816	0.375109
	hsa-miR-4301	0.0703893	0.879028
	hsa-miR-4304	0.422233	0.0170458
	hsa-miR-4307	0.0976108	0.835527
	hsa-miR-4309	0.925999	0.356323
	hsa-miR-431-5p	-0.434403	0.277368
	hsa-miR-4316	0.757023	0.549239
	hsa-miR-432-3p	0.790772	0.44873
	hsa-miR-432-5p	0.0426443	0.892367
	hsa-miR-4326	-0.234465	0.380218
	hsa-miR-4425	0.137504	0.703723
	hsa-miR-4430	-0.494109	0.189853
	hsa-miR-4433a-3p	0.632268	0.169423
	hsa-miR-4433b-5p	0.226509	0.471386
	hsa-miR-4446-3p	0.422233	0.504729
	hsa-miR-4452	-0.37707	0.674825
	hsa-miR-4454	-0.120294	0.651312
	hsa-miR-4460	0.910733	0.444891
	hsa-miR-4476	0.678072	0.467303
	hsa-miR-4478	0.214125	0.757454
	hsa-miR-4482-3p	0.286881	0.455787
	hsa-miR-4484	0.214125	0.582505
	hsa-miR-4485-3p	0.526069	0.348983
	hsa-miR-4501	-0.120294	0.773695
	hsa-miR-4507	-1.59946	0.296728
	hsa-miR-450b-5p	-0.136062	0.658958
	hsa-miR-4510	-0.0144996	0.977249
	hsa-miR-4515	0.422233	0.147103
	hsa-miR-451a	0.111031	0.856303
	hsa-miR-451b	0.0285692	0.966157
	hsa-miR-4535	0.992768	0.380345
	hsa-miR-4539	1.05658	0.304106
	hsa-miR-454-3p	-0.0740006	0.42559
	hsa-miR-454-5p	0.0143553	0.904415
	hsa-miR-4645-5p	0.0285692	0.958729
	hsa-miR-4646-5p	0.124328	0.789579
	hsa-miR-4647	0.847997	0.241839
	hsa-miR-4649-5p	0.189034	0.715602
	hsa-miR-4662a-5p	-0.0588937	0.781993
	hsa-miR-4667-3p	0.565597	0.36394
	hsa-miR-4671-5p	-0.304006	0.548371
	hsa-miR-4677-5p	0.137504	0.856067
	hsa-miR-4686	-0.200913	0.766179
	hsa-miR-4689	0.475085	0.591097
	hsa-miR-4694-5p	-0.415037	0.434441
	hsa-miR-4703-5p	-0.514573	0.438815
	hsa-miR-4721	0.495695	0.248312
	hsa-miR-4729	-0.120294	0.784796
	hsa-miR-4732-5p	0.286881	0.140695
	hsa-miR-4739	-0.0892673	0.836215
	hsa-miR-4747-5p	0.505891	0.426723
	hsa-miR-4749-5p	0.0976108	0.854429
	hsa-miR-4757-5p	0.0840643	0.884515
	hsa-miR-4772-3p	0.333424	0.12477
	hsa-miR-4772-5p	0.422233	0.408403
	hsa-miR-4773	-0.810966	0.32042
	hsa-miR-4782-5p	0.704872	0.278934
	hsa-miR-4784	0.400538	0.127873
	hsa-miR-4804-5p	-0.104697	0.862704
	hsa-miR-483-3p	0.31034	0.432488
	hsa-miR-484	0.0565835	0.716014
	hsa-miR-485-3p	0.0703893	0.862409
	hsa-miR-485-5p	-0.120294	0.729712
	hsa-miR-486-3p	0.748461	0.105935
	hsa-miR-486-5p	0.565597	0.131796
	hsa-miR-487b-3p	-0.643856	0.0759275
	hsa-miR-491-5p	0.238787	0.169589
	hsa-miR-493-3p	-0.120294	0.750727
	hsa-miR-493-5p	-0.454032	0.264385
	hsa-miR-494-3p	-0.666576	0.130987
	hsa-miR-497-3p	0.910733	0.151621
	hsa-miR-497-5p	0.378512	0.372342
	hsa-miR-4999-3p	-1	0.196728
	hsa-miR-4999-5p	-0.395929	0.341672
	hsa-miR-499a-5p	0.0565835	0.91535
	hsa-miR-5001-3p	-0.321928	0.238469
	hsa-miR-500a-3p	-0.0439433	0.779407
	hsa-miR-500a-5p	0.545968	0.219772
	hsa-miR-501-3p	-0.0291463	0.844697
	hsa-miR-501-5p	0.333424	0.0463204
	hsa-miR-5010-3p	-0.268817	0.558895
	hsa-miR-502-3p	-0.0892673	0.638916
	hsa-miR-503-5p	0.0565835	0.708717
	hsa-miR-505-3p	-0.0291463	0.825482
	hsa-miR-505-5p	0.176323	0.377187
	hsa-miR-508-3p	-0.621488	0.259904
	hsa-miR-509-3p	-0.535332	0.205049
	hsa-miR-510-3p	0.0976108	0.672893
	hsa-miR-5100	0.422233	0.128639
	hsa-miR-512-5p	0.389567	0.504045
	hsa-miR-514a-5p	0.163499	0.785734
	hsa-miR-5187-5p	0.0703893	0.788374
	hsa-miR-5188	-0.286304	0.699003
	hsa-miR-5196-3p	0.378512	0.201068
	hsa-miR-5197-3p	-0.304006	0.562284
	hsa-miR-532-3p	0.0703893	0.685357
	hsa-miR-532-5p	-0.200913	0.0902673
	hsa-miR-539-3p	-0.168123	0.710821
	hsa-miR-542-3p	-0.152003	0.579718
	hsa-miR-542-5p	0.356144	0.0891068
	hsa-miR-543	0.31034	0.477985
	hsa-miR-544a	1.20163	0.382528
	hsa-miR-548an	0.214125	0.602457
	hsa-miR-548ao-3p	0.137504	0.542927
	hsa-miR-548ap-3p/548t-3p/548aa	0.275007	0.335077
	hsa-miR-548ap-5p/548j-5p	0.176323	0.263664
	hsa-miR-548as-3p	-0.0740006	0.808596
	hsa-miR-548au-5p/548c-5p/548o-5p/548am-5p	0.111031	0.722783
	hsa-miR-548az-5p	0.0565835	0.917202
	hsa-miR-548e-3p	-0.104697	0.790822
	hsa-miR-548e-5p	0.0976108	0.824079
	hsa-miR-548h-3p	-0.104697	0.677716
	hsa-miR-548l	0.0143553	0.969725
	hsa-miR-548t-5p	0.411426	0.51643
	hsa-miR-554	0.298658	0.631266
	hsa-miR-5572	0.0143553	0.97553
	hsa-miR-5587-5p	0.286881	0.69919
	hsa-miR-5682	0.176323	0.79112
	hsa-miR-5694	0.411426	0.492852
	hsa-miR-5701	-0.136062	0.716408
	hsa-miR-574-3p	0.0285692	0.859875
	hsa-miR-574-5p	-0.104697	0.575919
	hsa-miR-576-3p	0.584963	0.231379
	hsa-miR-576-5p	-0.0740006	0.405328
	hsa-miR-582-3p	-0.0588937	0.869
	hsa-miR-582-5p	0.31034	0.524073
	hsa-miR-584-5p	0.31034	0.103783
	hsa-miR-589-3p	-0.0439433	0.934847
	hsa-miR-589-5p	-0.0740006	0.638942
	hsa-miR-590-3p	-0.104697	0.681592
	hsa-miR-597-5p	-0.666576	0.179393
	hsa-miR-598-3p	-0.0588937	0.694649
	hsa-miR-6071	0.201634	0.355545
	hsa-miR-6073	-0.168123	0.746154
	hsa-miR-6081	0.15056	0.460306
	hsa-miR-609	-0.37707	0.319794
	hsa-miR-611	0.432959	0.471341
	hsa-miR-6125	-0.0144996	0.94883
	hsa-miR-6126	0.137504	0.517328
	hsa-miR-6130	-0.0439433	0.904347
	hsa-miR-625-3p	0.263034	0.193246
	hsa-miR-625-5p	0.238787	0.219407
	hsa-miR-626	0.321928	0.481127
	hsa-miR-628-3p	0.111031	0.446053
	hsa-miR-628-5p	-0.152003	0.339537
	hsa-miR-629-3p	-0.136062	0.717107
	hsa-miR-629-5p	-0.0144996	0.8807
	hsa-miR-635	-0.535332	0.451427
	hsa-miR-636	0.163499	0.722393
	hsa-miR-642a-3p	0.0565835	0.899433
	hsa-miR-642a-5p	0.0426443	0.830693
	hsa-miR-6501-5p	0.0976108	0.735297
	hsa-miR-6503-3p	-0.0892673	0.661125
	hsa-miR-6503-5p	-0.268817	0.283273
	hsa-miR-651-5p	0.124328	0.595992
	hsa-miR-6513-3p	0.659925	0.140714
	hsa-miR-652-3p	0.111031	0.492963
	hsa-miR-654-3p	-0.494109	0.230244
	hsa-miR-660-5p	-0.184425	0.125023
	hsa-miR-664a-3p	0.111031	0.59069
	hsa-miR-664a-5p	0.137504	0.429943
	hsa-miR-664b-5p	0.0840643	0.65994
	hsa-miR-671-3p	0.0426443	0.751711
	hsa-miR-671-5p	-0.0291463	0.831271
	hsa-miR-6717-5p	1.29866	0.370261
	hsa-miR-6718-5p	-0.0439433	0.928976
	hsa-miR-6722-3p	-0.0144996	0.978741
	hsa-miR-6723-5p	0	0.995248
	hsa-miR-6724-5p	0.0840643	0.711106
	hsa-miR-6728-5p	0.0565835	0.93369
	hsa-miR-6730-3p	0.367371	0.372231
	hsa-miR-6734-5p	0.214125	0.643094
	hsa-miR-6749-5p	-0.836501	0.309593
	hsa-miR-6754-3p	-0.37707	0.101382
	hsa-miR-6766-5p	-0.434403	0.42469
	hsa-miR-6767-5p	0.536053	0.613814
	hsa-miR-6771-3p	0.321928	0.595892
	hsa-miR-6779-5p	-0.535332	0.245771
	hsa-miR-6784-3p	0.367371	0.368601
	hsa-miR-6789-5p	-0.358454	0.199012
	hsa-miR-6790-5p	-0.0291463	0.955078
	hsa-miR-6803-3p	0.422233	0.367055
	hsa-miR-6804-3p	-0.217591	0.623562
	hsa-miR-6808-3p	1.07724	0.0494861
	hsa-miR-6817-3p	-0.184425	0.724704
	hsa-miR-6823-5p	0.321928	0.645965
	hsa-miR-6826-5p	-0.643856	0.175265
	hsa-miR-6832-3p	-0.415037	0.388848
	hsa-miR-6842-3p	0.15056	0.21723
	hsa-miR-6852-3p	0.15056	0.399351
	hsa-miR-6852-5p	0.0840643	0.718627
	hsa-miR-6855-3p	0.0285692	0.959391
	hsa-miR-6861-3p	-0.0291463	0.936459
	hsa-miR-6865-5p	0.0426443	0.775618
	hsa-miR-6867-5p	0.695994	0.473344
	hsa-miR-6872-3p	0.214125	0.408474
	hsa-miR-6873-3p	0.0703893	0.869924
	hsa-miR-6880-3p	-0.184425	0.710154
	hsa-miR-6882-5p	-1.02915	0.107514
	hsa-miR-6887-3p	0.137504	0.775269
	hsa-miR-6888-5p	0.536053	0.120194
	hsa-miR-7-1-3p	0.15056	0.362228
	hsa-miR-7-5p	0.0426443	0.72235
	hsa-miR-708-3p	0.286881	0.471207
	hsa-miR-708-5p	-0.37707	0.287266
	hsa-miR-7110-3p	0.545968	0.499813
	hsa-miR-7157-5p	-0.321928	0.715972
	hsa-miR-7159-3p	0.704872	0.375909
	hsa-miR-718	-0.136062	0.561452
	hsa-miR-744-5p	0.111031	0.432578
	hsa-miR-760	0.286881	0.273031
	hsa-miR-7641	0.263034	0.44407
	hsa-miR-765	0.807355	0.00325004
	hsa-miR-766-3p	0.111031	0.638898
	hsa-miR-767-5p	-0.268817	0.604694
	hsa-miR-769-3p	0.226509	0.221051
	hsa-miR-769-5p	-0.136062	0.371581
	hsa-miR-7704	0.400538	0.404238
	hsa-miR-7706	-0.184425	0.410362
	hsa-miR-7844-5p	1.07724	0.368529
	hsa-miR-7847-3p	0.475085	0.340564
	hsa-miR-7849-3p	-0.168123	0.712314
	hsa-miR-7854-3p	0.475085	0.540771
	hsa-miR-7856-5p	-0.494109	0.319475
	hsa-miR-7976	-0.340075	0.62661
	hsa-miR-7977	0.505891	0.0315013
	hsa-miR-802	-0.358454	0.161074
	hsa-miR-8052	0.124328	0.841604
	hsa-miR-8059	-0.104697	0.910961
	hsa-miR-8075	-0.494109	0.279866
	hsa-miR-8077	-0.643856	0.283998
	hsa-miR-8085	0.176323	0.678552
	hsa-miR-873-5p	0.275007	0.369481
	hsa-miR-874-3p	0.505891	0.0426486
	hsa-miR-874-5p	0.454176	0.15606
	hsa-miR-875-5p	-0.621488	0.359832
	hsa-miR-876-5p	1	0.365108
	hsa-miR-877-3p	0.555816	0.183952
	hsa-miR-885-3p	0.613532	0.468107
	hsa-miR-887-5p	0.298658	0.532627
	hsa-miR-889-3p	-0.514573	0.341054
	hsa-miR-891a-5p	-0.340075	0.729615
	hsa-miR-892c-5p	1.02857	0.374244
	hsa-miR-9-5p	-0.200913	0.244059
	hsa-miR-922	0.555816	0.276502
	hsa-miR-92a-3p	0.0976108	0.264486
	hsa-miR-92b-3p	0.176323	0.198108
	hsa-miR-92b-5p	0.641546	0.369745
	hsa-miR-93-3p	-0.184425	0.211597
	hsa-miR-93-5p	-0.0892673	0.507827
	hsa-miR-935	0.0565835	0.830209
	hsa-miR-936	0	0.995642
	hsa-miR-941	-0.0892673	0.638021
	hsa-miR-942-3p	0.176323	0.587603
	hsa-miR-942-5p	0.0565835	0.607144
	hsa-miR-95-3p	-0.0144996	0.863281
	hsa-miR-96-5p	0.367371	0.459596
	hsa-miR-98-3p	0.565597	0.170393
	hsa-miR-98-5p	-0.0588937	0.564314
	hsa-miR-99a-3p	0.411426	0.300795
	hsa-miR-99a-5p	0.0143553	0.963999
	hsa-miR-99b-3p	0.443607	0.0716081
	hsa-miR-99b-5p	0.526069	0.00258728
