# Supplementary material for: Circulating hsa-miR-320a and its regulatory network in type 1 diabetes mellitus
Source: Front Immunol. 2024 Oct 11;15:1376416. doi: 10.3389/fimmu.2024.1376416 (PMC11502356; doi:10.3389/fimmu.2024.1376416)
Supplement: Supplementary file 4 [file Table3.xlsx]

## Sheet: 3A
Supplementary Table S3: miRNA–mRNA target interaction network. Data corresponding to Mienturnet Enrichment Results miRTarBase (Fig. 3)
Gene Symbol	p-value	FDR	Odd ratio	Number of interactions	microRNA 1	microRNA 2	microRNA 3	microRNA 4	microRNA 5	microRNA 6	microRNA 7	microRNA 8	microRNA 9	microRNA 10	microRNA 11	microRNA 12	microRNA 13	microRNA 14	microRNA 15	microRNA 16	microRNA 17	microRNA 18	microRNA 19	microRNA 20	microRNA 21	microRNA 22	microRNA 23	microRNA 24	microRNA 25	microRNA 26	microRNA 27	microRNA 28	microRNA 29	microRNA 30	microRNA 31	microRNA 32	microRNA 33	microRNA 34	microRNA 35	microRNA 36	microRNA 37	microRNA 38	microRNA 39	microRNA 40	microRNA 41	microRNA 42	microRNA 43	microRNA 44	microRNA 45
BCL2	9.51097440541663e-17	1.37661843544e-12	0.333045	48	hsa-miR-34b-5p	hsa-miR-21-5p	hsa-let-7a-5p	hsa-miR-15a-5p	hsa-miR-15b-5p	hsa-miR-16-5p	hsa-miR-34a-5p	hsa-miR-20a-5p	hsa-miR-17-5p	hsa-miR-29c-3p	hsa-miR-29b-3p	hsa-miR-29a-3p	hsa-miR-181d-5p	hsa-miR-181c-5p	hsa-miR-181b-5p	hsa-miR-181a-5p	hsa-miR-192-5p	hsa-miR-195-5p	hsa-miR-451a	hsa-miR-125b-5p	hsa-miR-200b-3p	hsa-miR-200c-3p	hsa-miR-136-5p	hsa-miR-7-5p	hsa-miR-148a-3p	hsa-miR-24-2-5p	hsa-miR-182-5p	hsa-miR-196b-5p	hsa-miR-143-3p	hsa-miR-215-5p	hsa-miR-103a-3p	hsa-miR-96-5p	hsa-miR-126-3p	hsa-miR-18a-5p	hsa-miR-497-5p	hsa-miR-206	hsa-miR-125a-5p	hsa-miR-708-5p	hsa-miR-30b-5p	hsa-miR-224-5p	hsa-miR-503-5p	hsa-miR-494-3p	hsa-miR-9-5p	hsa-miR-139-5p	hsa-miR-26a-1-3p
FASN	3.57560526664592e-15	2.58766553147165e-11	0.300393	36	hsa-miR-2110	hsa-miR-1268a	hsa-miR-1303	hsa-miR-942-5p	hsa-miR-877-3p	hsa-miR-744-5p	hsa-miR-130b-5p	hsa-miR-92b-3p	hsa-miR-484	hsa-miR-423-3p	hsa-miR-324-3p	hsa-miR-331-3p	hsa-miR-326	hsa-miR-186-5p	hsa-miR-27b-3p	hsa-miR-222-3p	hsa-miR-10b-5p	hsa-miR-10a-5p	hsa-miR-197-3p	hsa-miR-93-5p	hsa-miR-92a-3p	hsa-miR-26a-5p	hsa-miR-17-5p	hsa-miR-15a-5p	hsa-miR-424-5p	hsa-miR-195-5p	hsa-miR-1-3p	hsa-miR-15b-3p	hsa-miR-15b-5p	hsa-miR-16-5p	hsa-miR-497-5p	hsa-miR-3182	hsa-miR-6771-3p	hsa-miR-486-3p	hsa-miR-532-5p	hsa-miR-30c-5p
PTEN	1.89510413519726e-14	9.14324575094838e-11	0.432152	68	hsa-miR-17-5p	hsa-miR-26a-5p	hsa-miR-21-5p	hsa-miR-494-3p	hsa-miR-19a-3p	hsa-miR-141-3p	hsa-miR-20a-5p	hsa-miR-18a-5p	hsa-miR-19b-3p	hsa-miR-221-3p	hsa-miR-222-3p	hsa-miR-106b-5p	hsa-miR-29b-3p	hsa-miR-93-5p	hsa-miR-103a-3p	hsa-miR-107	hsa-miR-22-3p	hsa-miR-25-3p	hsa-miR-23a-3p	hsa-miR-29a-3p	hsa-miR-23b-3p	hsa-miR-144-3p	hsa-miR-106a-5p	hsa-miR-181b-5p	hsa-miR-182-5p	hsa-miR-128-3p	hsa-miR-29c-3p	hsa-miR-425-5p	hsa-miR-382-5p	hsa-miR-92a-3p	hsa-miR-32-5p	hsa-miR-200a-3p	hsa-miR-130b-3p	hsa-miR-301a-3p	hsa-miR-20b-5p	hsa-miR-10b-5p	hsa-miR-718	hsa-miR-10a-5p	hsa-miR-92b-3p	hsa-miR-26b-5p	hsa-miR-320a	hsa-miR-543	hsa-miR-7856-5p	hsa-miR-6842-3p	hsa-miR-3653-3p
EEF1A1	4.04172328561471e-14	1.46249757089968e-10	0.355248	45	hsa-miR-16-5p	hsa-miR-1226-3p	hsa-miR-361-3p	hsa-miR-296-3p	hsa-miR-93-3p	hsa-miR-421	hsa-miR-652-3p	hsa-miR-505-3p	hsa-miR-501-5p	hsa-miR-497-5p	hsa-miR-484	hsa-miR-423-3p	hsa-miR-339-5p	hsa-miR-324-3p	hsa-miR-340-3p	hsa-miR-30e-5p	hsa-miR-106b-5p	hsa-miR-186-5p	hsa-miR-185-5p	hsa-miR-125a-5p	hsa-miR-125b-5p	hsa-miR-23b-3p	hsa-miR-15b-5p	hsa-let-7g-5p	hsa-miR-221-3p	hsa-miR-30c-5p	hsa-miR-197-3p	hsa-miR-100-5p	hsa-miR-96-5p	hsa-miR-93-5p	hsa-miR-92a-3p	hsa-miR-30a-5p	hsa-miR-26b-5p	hsa-miR-25-3p	hsa-miR-24-3p	hsa-miR-18a-5p	hsa-miR-17-5p	hsa-let-7b-5p	hsa-miR-1260b	hsa-miR-765	hsa-miR-4784	hsa-miR-3150b-3p	hsa-miR-6888-5p	hsa-miR-4482-3p	hsa-miR-7159-3p
AGO1	7.11785358365385e-14	1.71706354616343e-10	0.425402	63	hsa-miR-503-5p	hsa-miR-148b-3p	hsa-miR-130b-3p	hsa-miR-106b-5p	hsa-miR-107	hsa-miR-93-5p	hsa-miR-19b-3p	hsa-miR-320c	hsa-miR-877-3p	hsa-miR-744-5p	hsa-miR-93-3p	hsa-miR-769-3p	hsa-miR-421	hsa-miR-652-3p	hsa-miR-628-3p	hsa-miR-18a-3p	hsa-miR-146b-5p	hsa-miR-484	hsa-miR-423-3p	hsa-miR-324-5p	hsa-miR-326	hsa-miR-328-3p	hsa-miR-330-3p	hsa-miR-378a-3p	hsa-miR-320a	hsa-miR-195-5p	hsa-miR-194-5p	hsa-miR-186-5p	hsa-miR-185-5p	hsa-miR-138-5p	hsa-let-7g-5p	hsa-miR-212-3p	hsa-miR-34a-5p	hsa-miR-30d-5p	hsa-miR-30c-5p	hsa-miR-197-3p	hsa-miR-106a-5p	hsa-miR-99a-5p	hsa-miR-92a-3p	hsa-miR-31-5p	hsa-miR-29a-3p	hsa-miR-26a-5p	hsa-miR-25-3p	hsa-miR-20a-5p	hsa-miR-17-5p
MYC	6.87066579429515e-14	1.71706354616343e-10	0.434561	66	hsa-miR-24-3p	hsa-let-7a-5p	hsa-let-7g-5p	hsa-miR-34a-5p	hsa-miR-98-5p	hsa-let-7c-5p	hsa-miR-26a-5p	hsa-miR-145-5p	hsa-miR-21-5p	hsa-miR-34b-5p	hsa-miR-17-5p	hsa-miR-20a-5p	hsa-miR-378a-3p	hsa-miR-451a	hsa-miR-335-5p	hsa-let-7f-5p	hsa-miR-320b	hsa-miR-744-5p	hsa-miR-423-5p	hsa-miR-320a	hsa-let-7b-5p	hsa-miR-148a-3p	hsa-miR-212-3p	hsa-miR-494-3p	hsa-miR-155-5p	hsa-miR-33a-5p	hsa-miR-30a-3p	hsa-miR-30d-3p	hsa-miR-30e-3p	hsa-miR-323a-3p	hsa-miR-1304-5p	hsa-miR-1827	hsa-miR-4647	hsa-miR-16-2-3p	hsa-miR-487b-3p	hsa-miR-7-5p	hsa-miR-93-5p	hsa-miR-324-3p	hsa-miR-126-5p	hsa-miR-25-3p	hsa-miR-19a-3p	hsa-miR-106b-5p	hsa-miR-92a-3p	hsa-miR-92b-3p	hsa-miR-4510
HSPA1B	7.60174411478484e-13	1.57182349024851e-9	0.435495	61	hsa-miR-16-5p	hsa-miR-335-5p	hsa-miR-34a-5p	hsa-miR-1226-3p	hsa-miR-877-3p	hsa-miR-744-5p	hsa-miR-330-5p	hsa-miR-130b-5p	hsa-miR-296-3p	hsa-miR-652-3p	hsa-miR-92b-3p	hsa-miR-18a-3p	hsa-miR-505-3p	hsa-miR-146b-5p	hsa-miR-484	hsa-miR-425-3p	hsa-miR-423-3p	hsa-miR-339-5p	hsa-miR-324-3p	hsa-miR-324-5p	hsa-miR-331-3p	hsa-miR-326	hsa-miR-328-3p	hsa-miR-378a-3p	hsa-miR-378a-5p	hsa-miR-361-5p	hsa-miR-106b-5p	hsa-miR-125b-5p	hsa-miR-221-3p	hsa-miR-183-5p	hsa-miR-10b-5p	hsa-miR-10a-5p	hsa-miR-30d-5p	hsa-miR-197-3p	hsa-miR-92a-3p	hsa-miR-25-3p	hsa-miR-22-3p	hsa-let-7b-5p	hsa-miR-15a-5p	hsa-miR-212-3p	hsa-miR-15b-5p	hsa-miR-132-3p	hsa-miR-195-5p	hsa-miR-424-5p	hsa-miR-497-5p
AKT1	1.20664321983608e-12	2.18311924548843e-9	0.374007	44	hsa-miR-199a-3p	hsa-miR-125b-5p	hsa-miR-185-5p	hsa-miR-149-3p	hsa-miR-451a	hsa-miR-302c-3p	hsa-miR-143-3p	hsa-miR-26b-5p	hsa-miR-100-5p	hsa-miR-19a-3p	hsa-miR-133b	hsa-miR-542-3p	hsa-miR-708-5p	hsa-miR-27a-5p	hsa-miR-155-5p	hsa-miR-654-3p	hsa-miR-365b-3p	hsa-miR-6873-3p	hsa-miR-6503-3p	hsa-miR-378d	hsa-miR-378c	hsa-miR-378a-3p	hsa-miR-330-5p	hsa-miR-326	hsa-miR-6817-3p	hsa-miR-7110-3p	hsa-miR-625-3p	hsa-miR-99a-5p	hsa-miR-138-5p	hsa-miR-196b-5p	hsa-miR-34a-5p	hsa-miR-206	hsa-miR-409-3p	hsa-miR-340-5p	hsa-miR-22-3p	hsa-miR-192-5p	hsa-miR-125a-5p	hsa-miR-494-3p	hsa-miR-4689	hsa-miR-374b-5p	hsa-miR-185-3p	hsa-miR-10b-5p	hsa-miR-382-3p	hsa-miR-126-3p
CPEB4	1.36405950154078e-12	2.19371080281125e-9	0.361236	41	hsa-miR-26a-5p	hsa-miR-29a-3p	hsa-miR-145-5p	hsa-miR-335-5p	hsa-miR-128-3p	hsa-miR-32-5p	hsa-miR-9-5p	hsa-let-7b-5p	hsa-miR-342-3p	hsa-miR-412-3p	hsa-miR-487b-3p	hsa-miR-409-3p	hsa-miR-374a-5p	hsa-miR-382-3p	hsa-miR-155-5p	hsa-miR-4291	hsa-miR-922	hsa-miR-510-3p	hsa-miR-203a-3p	hsa-miR-25-3p	hsa-miR-363-3p	hsa-miR-92a-3p	hsa-miR-92b-3p	hsa-miR-146b-3p	hsa-miR-3173-5p	hsa-miR-7976	hsa-miR-3607-3p	hsa-miR-1267	hsa-miR-874-3p	hsa-miR-30e-5p	hsa-miR-30d-5p	hsa-miR-30b-5p	hsa-miR-30c-5p	hsa-miR-30a-5p	hsa-miR-27b-3p	hsa-miR-27a-3p	hsa-miR-181d-5p	hsa-miR-181b-5p	hsa-miR-181c-5p	hsa-miR-181a-5p	hsa-miR-29c-5p
PRPF8	3.10535228427252e-12	4.49468689625605e-9	0.265754	23	hsa-miR-532-3p	hsa-miR-296-3p	hsa-miR-93-3p	hsa-miR-484	hsa-miR-324-5p	hsa-miR-361-5p	hsa-miR-186-5p	hsa-miR-140-5p	hsa-miR-27b-3p	hsa-miR-10b-5p	hsa-miR-10a-5p	hsa-miR-196a-5p	hsa-miR-106a-5p	hsa-miR-93-5p	hsa-miR-92a-3p	hsa-miR-25-3p	hsa-miR-17-5p	hsa-miR-16-5p	hsa-let-7e-5p	hsa-let-7c-5p	hsa-let-7b-5p	hsa-miR-381-3p	hsa-miR-409-3p
NOTCH2	3.94579827758681e-12	5.19195311543559e-9	0.349459	37	hsa-miR-1-3p	hsa-miR-16-5p	hsa-miR-181c-5p	hsa-miR-326	hsa-miR-34a-5p	hsa-miR-107	hsa-miR-155-5p	hsa-miR-183-5p	hsa-miR-181a-5p	hsa-miR-744-5p	hsa-miR-130b-5p	hsa-miR-27b-3p	hsa-miR-196a-5p	hsa-miR-106a-5p	hsa-miR-92a-3p	hsa-miR-25-3p	hsa-miR-17-5p	hsa-let-7c-5p	hsa-miR-29b-3p	hsa-miR-182-5p	hsa-miR-23b-3p	hsa-miR-96-5p	hsa-miR-1271-5p	hsa-miR-497-5p	hsa-miR-424-5p	hsa-miR-195-5p	hsa-miR-15b-5p	hsa-miR-15a-5p	hsa-miR-29b-1-5p	hsa-miR-543	hsa-miR-5100	hsa-miR-1248	hsa-miR-1237-3p	hsa-miR-10b-3p	hsa-miR-146a-5p	hsa-miR-9-5p	hsa-miR-191-5p
EZH2	4.37434163130537e-12	5.27618506429283e-9	0.323249	32	hsa-miR-101-3p	hsa-miR-26a-5p	hsa-miR-199a-5p	hsa-miR-98-5p	hsa-miR-25-3p	hsa-miR-30d-5p	hsa-miR-138-5p	hsa-miR-92b-3p	hsa-miR-484	hsa-miR-320a	hsa-miR-93-5p	hsa-let-7a-5p	hsa-miR-185-5p	hsa-miR-200a-3p	hsa-miR-200b-3p	hsa-miR-26b-5p	hsa-miR-708-5p	hsa-let-7e-5p	hsa-miR-144-3p	hsa-let-7c-5p	hsa-miR-1260b	hsa-miR-1260a	hsa-miR-4784	hsa-miR-3150b-3p	hsa-miR-532-3p	hsa-miR-150-5p	hsa-miR-320c	hsa-miR-340-3p	hsa-miR-126-3p	hsa-let-7b-5p	hsa-miR-27a-3p	hsa-miR-101-5p
RPS2	1.20252059598376e-11	1.33886793125146e-8	0.267148	22	hsa-miR-16-5p	hsa-miR-1250-5p	hsa-miR-1301-3p	hsa-miR-760	hsa-miR-423-5p	hsa-miR-361-3p	hsa-miR-25-5p	hsa-miR-18a-3p	hsa-miR-423-3p	hsa-miR-324-5p	hsa-miR-331-3p	hsa-miR-328-3p	hsa-miR-330-3p	hsa-miR-361-5p	hsa-miR-99b-5p	hsa-miR-186-5p	hsa-miR-125a-5p	hsa-miR-222-3p	hsa-miR-34a-5p	hsa-miR-196a-5p	hsa-miR-22-3p	hsa-miR-3943
COX1	6.10844011754455e-11	6.31525444723856e-8	0.277834	22	hsa-miR-1301-3p	hsa-miR-760	hsa-miR-744-5p	hsa-miR-708-5p	hsa-miR-423-5p	hsa-miR-99b-3p	hsa-miR-766-3p	hsa-miR-92b-3p	hsa-miR-146b-5p	hsa-miR-378a-5p	hsa-miR-361-5p	hsa-miR-320a	hsa-miR-186-5p	hsa-miR-23b-3p	hsa-miR-92a-3p	hsa-miR-26a-5p	hsa-miR-16-5p	hsa-let-7e-5p	hsa-let-7c-5p	hsa-let-7b-5p	hsa-let-7a-5p	hsa-miR-1-3p
SMAD3	7.16631413894776e-11	6.91501538980866e-8	0.286197	23	hsa-miR-200a-3p	hsa-miR-18a-5p	hsa-miR-335-5p	hsa-miR-155-5p	hsa-miR-17-5p	hsa-miR-143-3p	hsa-miR-145-5p	hsa-miR-15a-5p	hsa-miR-16-5p	hsa-miR-15b-5p	hsa-miR-195-5p	hsa-miR-497-5p	hsa-miR-142-5p	hsa-miR-491-5p	hsa-miR-92b-3p	hsa-miR-4290	hsa-miR-18a-3p	hsa-miR-323a-3p	hsa-miR-708-5p	hsa-miR-199a-5p	hsa-miR-23a-3p	hsa-miR-424-5p	hsa-miR-29b-1-5p
ZEB2	7.71572554622281e-11	6.97983822225181e-8	0.293863	24	hsa-miR-141-3p	hsa-miR-200b-3p	hsa-miR-200a-3p	hsa-miR-200c-3p	hsa-miR-203a-3p	hsa-miR-708-5p	hsa-miR-138-5p	hsa-miR-221-3p	hsa-miR-320a	hsa-miR-181a-5p	hsa-miR-215-5p	hsa-miR-335-5p	hsa-miR-101-3p	hsa-miR-590-3p	hsa-miR-338-3p	hsa-miR-34a-5p	hsa-miR-30e-5p	hsa-miR-30c-5p	hsa-miR-222-3p	hsa-miR-16-5p	hsa-miR-125a-5p	hsa-let-7d-5p	hsa-miR-144-3p	hsa-miR-154-5p
VEGFA	9.73994192148607e-11	8.29270113950526e-8	0.477764	62	hsa-miR-126-3p	hsa-miR-134-5p	hsa-miR-140-5p	hsa-miR-29b-3p	hsa-miR-107	hsa-miR-16-5p	hsa-miR-93-5p	hsa-miR-17-5p	hsa-miR-150-5p	hsa-miR-195-5p	hsa-miR-15b-5p	hsa-miR-15a-5p	hsa-miR-378a-3p	hsa-miR-330-3p	hsa-miR-125a-5p	hsa-miR-361-5p	hsa-miR-20a-5p	hsa-miR-20b-5p	hsa-miR-106a-5p	hsa-miR-106b-5p	hsa-miR-34a-5p	hsa-miR-145-5p	hsa-miR-200b-3p	hsa-miR-200c-3p	hsa-miR-503-5p	hsa-miR-335-5p	hsa-miR-29c-3p	hsa-miR-9-5p	hsa-miR-133a-3p	hsa-miR-101-3p	hsa-miR-21-5p	hsa-miR-203a-3p	hsa-miR-29a-3p	hsa-miR-424-5p	hsa-miR-497-5p	hsa-miR-374b-3p	hsa-miR-451b	hsa-miR-1277-5p	hsa-miR-423-3p	hsa-miR-141-5p	hsa-miR-718	hsa-miR-6766-5p	hsa-miR-5682	hsa-miR-185-5p	hsa-miR-199a-5p
ATP6	2.42717109526709e-10	1.84899339120505e-7	0.248919	17	hsa-miR-1908-5p	hsa-miR-744-5p	hsa-miR-423-5p	hsa-miR-296-3p	hsa-miR-181d-5p	hsa-miR-196b-5p	hsa-miR-200c-3p	hsa-miR-186-5p	hsa-miR-181b-5p	hsa-miR-196a-5p	hsa-miR-93-5p	hsa-miR-20a-5p	hsa-miR-17-5p	hsa-let-7e-5p	hsa-let-7c-5p	hsa-let-7b-5p	hsa-let-7a-5p
IRAK1	2.42717109526709e-10	1.84899339120505e-7	0.248919	17	hsa-miR-146a-5p	hsa-miR-146b-5p	hsa-miR-215-5p	hsa-miR-192-5p	hsa-miR-1226-3p	hsa-miR-744-5p	hsa-miR-330-5p	hsa-miR-93-3p	hsa-miR-423-3p	hsa-miR-328-3p	hsa-miR-132-3p	hsa-miR-222-3p	hsa-miR-92a-3p	hsa-miR-17-5p	hsa-miR-21-5p	hsa-miR-142-3p	hsa-miR-146b-3p
GAPDH	2.57794041750797e-10	1.86565548015052e-7	0.28852	22	hsa-miR-29c-3p	hsa-miR-877-3p	hsa-miR-423-5p	hsa-miR-342-5p	hsa-miR-296-3p	hsa-miR-106b-3p	hsa-miR-29b-2-5p	hsa-miR-766-3p	hsa-miR-769-3p	hsa-miR-501-5p	hsa-miR-484	hsa-miR-324-3p	hsa-miR-331-3p	hsa-miR-320a	hsa-miR-23b-3p	hsa-miR-96-5p	hsa-miR-93-5p	hsa-miR-92a-3p	hsa-miR-25-3p	hsa-miR-17-3p	hsa-miR-17-5p	hsa-let-7b-5p
COX2	4.60933622440832e-10	3.17693011962314e-7	0.261212	18	hsa-miR-143-3p	hsa-miR-101-3p	hsa-miR-1908-5p	hsa-miR-744-5p	hsa-miR-296-3p	hsa-miR-652-3p	hsa-miR-320a	hsa-miR-100-5p	hsa-miR-99a-5p	hsa-miR-17-5p	hsa-let-7c-5p	hsa-let-7b-5p	hsa-let-7a-5p	hsa-miR-143-5p	hsa-miR-146a-5p	hsa-miR-26b-5p	hsa-miR-26b-3p	hsa-miR-21-5p
GNB1	5.13155035017842e-10	3.37609362584011e-7	0.356427	31	hsa-miR-1-3p	hsa-miR-103a-3p	hsa-miR-101-3p	hsa-miR-16-5p	hsa-miR-589-3p	hsa-miR-106a-5p	hsa-miR-17-5p	hsa-let-7b-5p	hsa-miR-493-3p	hsa-miR-3064-3p	hsa-miR-3138	hsa-miR-891a-5p	hsa-miR-497-5p	hsa-miR-424-5p	hsa-miR-195-5p	hsa-miR-15b-5p	hsa-miR-15a-5p	hsa-miR-582-5p	hsa-miR-889-3p	hsa-miR-324-5p	hsa-miR-1277-5p	hsa-miR-212-3p	hsa-miR-132-3p	hsa-miR-874-5p	hsa-miR-6125	hsa-miR-1287-5p	hsa-miR-2392	hsa-miR-3135b	hsa-miR-3907	hsa-miR-3928-3p	hsa-miR-4433a-3p
ARCN1	8.29602405067754e-10	5.22072400476116e-7	0.282109	20	hsa-miR-1-3p	hsa-miR-361-5p	hsa-miR-130b-3p	hsa-miR-98-5p	hsa-miR-93-5p	hsa-let-7b-5p	hsa-miR-652-3p	hsa-miR-30c-5p	hsa-miR-92a-3p	hsa-miR-26a-5p	hsa-let-7e-5p	hsa-miR-15a-5p	hsa-miR-16-5p	hsa-miR-15b-5p	hsa-miR-195-5p	hsa-miR-17-5p	hsa-miR-20a-5p	hsa-miR-106b-5p	hsa-miR-20b-5p	hsa-miR-1185-1-3p
EDC3	9.18938477786264e-10	5.54196480311599e-7	0.291064	21	hsa-miR-361-5p	hsa-miR-103a-3p	hsa-miR-22-3p	hsa-miR-16-5p	hsa-miR-320c	hsa-miR-744-5p	hsa-miR-324-5p	hsa-miR-99b-5p	hsa-miR-320a	hsa-miR-31-5p	hsa-miR-30e-5p	hsa-miR-30d-5p	hsa-miR-30c-5p	hsa-miR-30b-5p	hsa-miR-30a-5p	hsa-miR-195-5p	hsa-miR-15b-5p	hsa-miR-15a-5p	hsa-miR-29a-3p	hsa-miR-29b-3p	hsa-miR-29c-3p
NFKB1	9.95739302295953e-10	5.54320410055062e-7	0.249784	16	hsa-miR-9-5p	hsa-miR-146a-5p	hsa-miR-146b-5p	hsa-miR-15a-5p	hsa-let-7a-5p	hsa-miR-16-5p	hsa-miR-21-5p	hsa-miR-155-5p	hsa-miR-26b-5p	hsa-miR-92a-3p	hsa-miR-508-3p	hsa-miR-199a-5p	hsa-miR-139-5p	hsa-miR-138-5p	hsa-miR-339-3p	hsa-miR-34a-5p
TIAM1	9.95739302295953e-10	5.54320410055062e-7	0.249784	16	hsa-miR-21-5p	hsa-miR-31-5p	hsa-miR-335-5p	hsa-miR-744-5p	hsa-miR-93-3p	hsa-miR-769-3p	hsa-miR-221-3p	hsa-let-7b-5p	hsa-miR-10b-5p	hsa-miR-329-3p	hsa-miR-141-3p	hsa-miR-10a-5p	hsa-miR-342-3p	hsa-miR-29c-3p	hsa-miR-22-3p	hsa-miR-182-5p
DNMT1	1.35991975307883e-9	7.02981375216535e-7	0.339575	27	hsa-miR-148a-3p	hsa-miR-29b-3p	hsa-miR-152-3p	hsa-miR-126-3p	hsa-miR-342-3p	hsa-miR-185-5p	hsa-miR-140-5p	hsa-miR-148b-3p	hsa-miR-155-5p	hsa-miR-877-3p	hsa-miR-484	hsa-miR-30b-5p	hsa-miR-100-5p	hsa-miR-26a-5p	hsa-miR-1260b	hsa-miR-200a-3p	hsa-miR-200b-3p	hsa-miR-29a-3p	hsa-miR-92a-3p	hsa-miR-20a-5p	hsa-miR-19b-3p	hsa-miR-19a-3p	hsa-miR-18a-5p	hsa-miR-17-5p	hsa-let-7c-5p	hsa-miR-30a-5p	hsa-miR-30c-5p
HUWE1	1.35991975307883e-9	7.02981375216535e-7	0.339575	27	hsa-miR-34a-5p	hsa-miR-1303	hsa-miR-877-3p	hsa-miR-7-1-3p	hsa-miR-93-3p	hsa-miR-660-5p	hsa-miR-484	hsa-miR-324-3p	hsa-miR-361-5p	hsa-miR-29c-3p	hsa-miR-106b-5p	hsa-miR-320a	hsa-miR-186-5p	hsa-miR-125b-5p	hsa-miR-181b-5p	hsa-miR-181a-5p	hsa-miR-196a-5p	hsa-miR-93-5p	hsa-miR-29a-3p	hsa-miR-17-5p	hsa-let-7c-5p	hsa-let-7b-5p	hsa-let-7a-5p	hsa-miR-3613-3p	hsa-miR-590-3p	hsa-miR-1277-5p	hsa-miR-542-5p
GANAB	1.67514890148754e-9	8.36072593107954e-7	0.334552	26	hsa-miR-93-3p	hsa-miR-484	hsa-miR-324-5p	hsa-miR-125b-5p	hsa-miR-23b-3p	hsa-miR-222-3p	hsa-miR-181b-5p	hsa-miR-181a-5p	hsa-miR-34a-5p	hsa-miR-107	hsa-miR-92a-3p	hsa-miR-17-5p	hsa-miR-155-5p	hsa-miR-629-3p	hsa-miR-29a-5p	hsa-miR-497-3p	hsa-miR-136-5p	hsa-miR-16-5p	hsa-miR-195-5p	hsa-miR-15b-5p	hsa-miR-15a-5p	hsa-miR-1273a	hsa-miR-1273c	hsa-miR-1291	hsa-miR-146b-3p	hsa-miR-29b-2-5p
FLNA	3.01728697736861e-9	1.45574e-06	0.284583	19	hsa-miR-155-5p	hsa-miR-1-3p	hsa-miR-7-5p	hsa-miR-92b-3p	hsa-miR-484	hsa-miR-324-5p	hsa-miR-331-3p	hsa-miR-378a-3p	hsa-miR-200c-3p	hsa-miR-23b-3p	hsa-miR-222-3p	hsa-miR-221-3p	hsa-miR-196a-5p	hsa-miR-92a-3p	hsa-miR-31-5p	hsa-miR-23a-3p	hsa-miR-20a-5p	hsa-miR-16-5p	hsa-let-7b-5p
DICER1	3.36489049937472e-9	1.47586e-06	0.430043	41	hsa-let-7a-5p	hsa-let-7d-5p	hsa-let-7c-5p	hsa-let-7b-5p	hsa-miR-103a-3p	hsa-miR-107	hsa-miR-374a-5p	hsa-miR-154-5p	hsa-miR-130a-3p	hsa-miR-221-3p	hsa-miR-222-3p	hsa-miR-29a-3p	hsa-miR-18a-5p	hsa-miR-130b-3p	hsa-miR-425-5p	hsa-miR-29c-3p	hsa-miR-215-5p	hsa-miR-192-5p	hsa-miR-98-5p	hsa-miR-296-3p	hsa-miR-16-5p	hsa-miR-3928-3p	hsa-miR-497-5p	hsa-miR-195-5p	hsa-miR-9-5p	hsa-miR-382-5p	hsa-miR-21-5p	hsa-miR-582-5p	hsa-miR-3613-3p	hsa-miR-101-3p	hsa-miR-148b-3p	hsa-miR-148a-3p	hsa-miR-152-3p	hsa-miR-454-3p	hsa-miR-301a-3p	hsa-miR-19b-3p	hsa-miR-19a-3p	hsa-miR-5701	hsa-miR-15a-5p	hsa-miR-15b-5p	hsa-miR-200a-3p
EGFR	3.26851114375236e-9	1.47586e-06	0.348282	27	hsa-miR-1-3p	hsa-miR-16-5p	hsa-miR-7-5p	hsa-miR-145-5p	hsa-miR-128-3p	hsa-miR-146a-5p	hsa-miR-21-5p	hsa-miR-542-5p	hsa-miR-133a-3p	hsa-miR-133b	hsa-miR-27a-3p	hsa-miR-335-5p	hsa-miR-155-5p	hsa-miR-30a-5p	hsa-let-7a-5p	hsa-miR-574-3p	hsa-miR-125a-5p	hsa-miR-132-3p	hsa-miR-875-5p	hsa-miR-7-1-3p	hsa-miR-491-5p	hsa-miR-27b-3p	hsa-miR-27a-5p	hsa-miR-125b-5p	hsa-miR-146b-5p	hsa-miR-122-5p	hsa-miR-200a-3p
PRDM1	3.24378666939789e-9	1.47586e-06	0.293863	20	hsa-let-7a-5p	hsa-miR-9-5p	hsa-miR-127-3p	hsa-miR-125b-5p	hsa-let-7b-5p	hsa-let-7f-5p	hsa-miR-30a-5p	hsa-miR-877-3p	hsa-miR-223-3p	hsa-miR-30c-5p	hsa-miR-30d-5p	hsa-miR-30b-5p	hsa-miR-30e-5p	hsa-miR-374a-5p	hsa-miR-125a-5p	hsa-miR-140-5p	hsa-miR-874-3p	hsa-miR-222-3p	hsa-miR-101-3p	hsa-miR-320c
GGA3	4.14396189559974e-9	1.76411e-06	0.343594	26	hsa-miR-196a-5p	hsa-miR-103a-3p	hsa-miR-26b-5p	hsa-miR-744-5p	hsa-miR-423-5p	hsa-miR-23a-3p	hsa-miR-98-5p	hsa-let-7i-5p	hsa-let-7g-5p	hsa-let-7f-5p	hsa-let-7e-5p	hsa-let-7d-5p	hsa-let-7c-5p	hsa-let-7b-5p	hsa-let-7a-5p	hsa-miR-199b-3p	hsa-miR-199a-3p	hsa-miR-936	hsa-miR-196b-5p	hsa-miR-2392	hsa-miR-451b	hsa-miR-3691-3p	hsa-miR-195-5p	hsa-miR-16-5p	hsa-miR-15b-5p	hsa-miR-15a-5p
GSK3B	5.68065040246027e-9	2.34919e-06	0.420688	38	hsa-miR-26a-5p	hsa-miR-29b-3p	hsa-miR-155-5p	hsa-miR-877-3p	hsa-miR-425-5p	hsa-miR-92a-3p	hsa-miR-183-5p	hsa-miR-96-5p	hsa-miR-182-5p	hsa-let-7a-3p	hsa-let-7b-3p	hsa-let-7f-1-3p	hsa-miR-98-3p	hsa-miR-1185-1-3p	hsa-miR-199a-5p	hsa-miR-409-5p	hsa-miR-1277-5p	hsa-miR-374b-5p	hsa-miR-374a-5p	hsa-miR-369-3p	hsa-miR-26b-5p	hsa-miR-409-3p	hsa-miR-16-5p	hsa-miR-195-5p	hsa-miR-15b-5p	hsa-miR-15a-5p	hsa-miR-9-5p	hsa-miR-769-5p	hsa-miR-27a-3p	hsa-miR-99b-3p	hsa-miR-29a-3p	hsa-miR-26a-1-3p	hsa-miR-501-5p	hsa-miR-942-5p	hsa-miR-224-5p	hsa-miR-29a-5p	hsa-miR-744-5p	hsa-miR-203a-3p
COX3	6.07134698062026e-9	2.37505e-06	0.23509	13	hsa-miR-320c	hsa-miR-744-5p	hsa-miR-296-3p	hsa-miR-28-3p	hsa-miR-484	hsa-miR-196b-5p	hsa-miR-320a	hsa-miR-186-5p	hsa-miR-196a-5p	hsa-miR-26a-5p	hsa-let-7e-5p	hsa-let-7c-5p	hsa-let-7b-5p
MSL3	6.07134698062026e-9	2.37505e-06	0.23509	13	hsa-miR-421	hsa-miR-484	hsa-miR-186-5p	hsa-miR-185-5p	hsa-miR-10b-5p	hsa-miR-10a-5p	hsa-miR-148a-3p	hsa-miR-196a-5p	hsa-miR-92a-3p	hsa-miR-26a-5p	hsa-miR-18a-5p	hsa-miR-16-5p	hsa-let-7f-5p
SMAD2	9.53603102526468e-9	3.63222e-06	0.441511	41	hsa-miR-155-5p	hsa-miR-200a-3p	hsa-miR-200b-3p	hsa-miR-652-3p	hsa-miR-484	hsa-miR-324-5p	hsa-miR-148a-3p	hsa-miR-181a-5p	hsa-let-7g-5p	hsa-miR-146a-5p	hsa-miR-18a-5p	hsa-miR-6501-5p	hsa-miR-3613-3p	hsa-miR-1228-3p	hsa-miR-329-3p	hsa-miR-503-5p	hsa-miR-642a-5p	hsa-miR-505-3p	hsa-miR-203a-3p	hsa-miR-374a-3p	hsa-miR-361-5p	hsa-miR-4757-5p	hsa-miR-27a-3p	hsa-miR-27b-3p	hsa-miR-323a-3p	hsa-miR-128-3p	hsa-miR-425-5p	hsa-miR-486-5p	hsa-miR-206	hsa-miR-15b-5p	hsa-miR-125a-5p	hsa-miR-145-5p	hsa-miR-212-3p	hsa-miR-132-3p	hsa-let-7a-3p	hsa-let-7b-3p	hsa-let-7f-1-3p	hsa-miR-1185-1-3p	hsa-miR-1267	hsa-miR-381-3p	hsa-miR-98-3p
ATXN2L	1.13304883521119e-8	3.8139e-06	0.296956	19	hsa-miR-34a-5p	hsa-miR-26b-5p	hsa-miR-16-5p	hsa-miR-1301-3p	hsa-miR-760	hsa-miR-744-5p	hsa-miR-421	hsa-miR-18a-3p	hsa-miR-324-3p	hsa-miR-324-5p	hsa-miR-326	hsa-miR-92a-3p	hsa-let-7f-5p	hsa-let-7e-5p	hsa-let-7b-5p	hsa-let-7a-5p	hsa-miR-340-5p	hsa-miR-3691-3p	hsa-miR-141-5p
BRCA1	1.09932806414367e-8	3.8139e-06	0.305618	20	hsa-miR-146a-5p	hsa-miR-16-5p	hsa-miR-15a-5p	hsa-miR-212-3p	hsa-miR-24-3p	hsa-miR-335-5p	hsa-miR-215-5p	hsa-miR-192-5p	hsa-miR-21-5p	hsa-miR-99b-3p	hsa-miR-484	hsa-miR-186-5p	hsa-miR-181a-5p	hsa-miR-20b-5p	hsa-miR-26b-5p	hsa-miR-26a-5p	hsa-miR-6872-3p	hsa-miR-34a-5p	hsa-miR-483-3p	hsa-miR-10b-5p
IL6	1.08678650041076e-8	3.8139e-06	0.287333	18	hsa-let-7a-5p	hsa-miR-203a-3p	hsa-miR-142-3p	hsa-miR-26a-5p	hsa-miR-335-5p	hsa-miR-155-5p	hsa-miR-1-3p	hsa-miR-98-5p	hsa-miR-107	hsa-let-7c-5p	hsa-miR-223-3p	hsa-let-7f-5p	hsa-miR-146b-5p	hsa-miR-9-5p	hsa-miR-146a-5p	hsa-miR-106a-5p	hsa-miR-136-5p	hsa-miR-451a
MYB	1.13304883521119e-8	3.8139e-06	0.296956	19	hsa-miR-15a-5p	hsa-miR-34a-5p	hsa-miR-34b-5p	hsa-miR-150-5p	hsa-miR-107	hsa-miR-16-5p	hsa-miR-155-5p	hsa-miR-424-5p	hsa-miR-215-5p	hsa-miR-192-5p	hsa-miR-423-3p	hsa-miR-200a-3p	hsa-miR-200b-3p	hsa-miR-200c-3p	hsa-miR-150-3p	hsa-miR-103a-3p	hsa-miR-195-5p	hsa-miR-106a-5p	hsa-miR-503-5p
SOCS6	1.08678650041076e-8	3.8139e-06	0.287333	18	hsa-miR-203a-3p	hsa-miR-23b-3p	hsa-miR-424-5p	hsa-miR-17-5p	hsa-miR-374a-5p	hsa-miR-374b-5p	hsa-miR-431-5p	hsa-miR-3925-3p	hsa-miR-766-3p	hsa-miR-155-5p	hsa-miR-21-5p	hsa-miR-23a-3p	hsa-miR-26b-5p	hsa-miR-27a-3p	hsa-miR-27b-3p	hsa-miR-30e-5p	hsa-miR-142-3p	hsa-miR-183-5p
SIRT1	1.24688330156779e-8	4.10168e-06	0.347934	25	hsa-miR-132-3p	hsa-miR-34a-5p	hsa-miR-181a-5p	hsa-miR-138-5p	hsa-miR-181b-5p	hsa-miR-181c-5p	hsa-miR-9-5p	hsa-miR-128-3p	hsa-miR-215-5p	hsa-miR-192-5p	hsa-miR-331-3p	hsa-let-7c-5p	hsa-miR-199a-5p	hsa-miR-29c-3p	hsa-miR-221-3p	hsa-miR-543	hsa-miR-22-3p	hsa-miR-126-3p	hsa-miR-142-5p	hsa-miR-155-5p	hsa-miR-133b	hsa-miR-23b-3p	hsa-miR-199b-5p	hsa-miR-200c-3p	hsa-miR-92a-3p
IGF1R	1.33027417682151e-8	4.27875e-06	0.606286	95	hsa-miR-122-5p	hsa-miR-133b	hsa-miR-145-5p	hsa-miR-7-5p	hsa-miR-138-5p	hsa-miR-194-5p	hsa-miR-99a-5p	hsa-miR-223-3p	hsa-miR-100-5p	hsa-miR-497-5p	hsa-miR-152-3p	hsa-miR-139-5p	hsa-miR-376c-3p	hsa-miR-376a-3p	hsa-miR-181b-5p	hsa-miR-335-5p	hsa-miR-215-5p	hsa-miR-183-5p	hsa-miR-182-5p	hsa-miR-196a-5p	hsa-miR-192-5p	hsa-miR-30a-5p	hsa-let-7d-5p	hsa-miR-1226-3p	hsa-miR-484	hsa-miR-320a	hsa-miR-34a-5p	hsa-miR-92a-3p	hsa-let-7e-5p	hsa-let-7c-5p	hsa-miR-16-5p	hsa-let-7b-5p	hsa-miR-143-3p	hsa-miR-133a-3p	hsa-miR-140-5p	hsa-miR-150-3p	hsa-miR-548t-5p	hsa-miR-3609	hsa-miR-548az-5p	hsa-let-7g-3p	hsa-miR-503-5p	hsa-let-7a-5p	hsa-let-7f-5p	hsa-miR-98-5p	hsa-let-7g-5p
TGFBR3	1.41128062342991e-8	4.44063e-06	0.425704	37	hsa-miR-21-5p	hsa-miR-181a-5p	hsa-miR-101-3p	hsa-miR-6817-3p	hsa-miR-6873-3p	hsa-miR-7110-3p	hsa-miR-136-3p	hsa-miR-382-3p	hsa-miR-369-5p	hsa-miR-186-5p	hsa-miR-27b-3p	hsa-miR-27a-3p	hsa-miR-128-3p	hsa-miR-582-5p	hsa-miR-144-3p	hsa-let-7a-5p	hsa-let-7c-5p	hsa-miR-98-5p	hsa-let-7d-5p	hsa-let-7f-5p	hsa-let-7g-5p	hsa-let-7i-5p	hsa-let-7e-5p	hsa-let-7b-5p	hsa-miR-196a-5p	hsa-miR-196b-5p	hsa-miR-7157-5p	hsa-miR-330-3p	hsa-miR-497-5p	hsa-miR-195-5p	hsa-miR-15b-5p	hsa-miR-16-5p	hsa-miR-15a-5p	hsa-miR-424-5p	hsa-miR-103a-3p	hsa-miR-107	hsa-miR-130b-5p
NOP2	1.65201333087247e-8	4.78225e-06	0.251883	14	hsa-miR-128-3p	hsa-miR-101-3p	hsa-miR-26b-5p	hsa-miR-1301-3p	hsa-miR-1226-3p	hsa-miR-935	hsa-miR-744-5p	hsa-miR-296-3p	hsa-miR-331-3p	hsa-miR-342-3p	hsa-miR-361-5p	hsa-miR-10a-5p	hsa-miR-100-5p	hsa-miR-15a-5p
RAB12	1.65201333087247e-8	4.78225e-06	0.251883	14	hsa-miR-130b-3p	hsa-miR-186-5p	hsa-miR-148a-3p	hsa-miR-16-5p	hsa-miR-629-5p	hsa-miR-17-5p	hsa-miR-20a-5p	hsa-miR-93-5p	hsa-miR-106b-5p	hsa-miR-20b-5p	hsa-miR-143-5p	hsa-miR-152-3p	hsa-miR-148b-3p	hsa-miR-223-5p
RPA2	1.65201333087247e-8	4.78225e-06	0.251883	14	hsa-miR-130b-3p	hsa-miR-93-5p	hsa-miR-19b-3p	hsa-miR-1226-3p	hsa-miR-92a-3p	hsa-miR-20a-5p	hsa-miR-106b-5p	hsa-miR-30d-5p	hsa-miR-30e-5p	hsa-miR-30c-5p	hsa-miR-30b-5p	hsa-miR-30a-5p	hsa-miR-20b-5p	hsa-miR-17-5p
TUBB4B	1.65201333087247e-8	4.78225e-06	0.251883	14	hsa-miR-30a-5p	hsa-miR-16-5p	hsa-miR-1226-3p	hsa-miR-331-3p	hsa-miR-301a-3p	hsa-miR-106b-5p	hsa-miR-186-5p	hsa-miR-128-3p	hsa-miR-92a-3p	hsa-miR-25-3p	hsa-miR-17-3p	hsa-miR-17-5p	hsa-let-7e-5p	hsa-miR-432-3p
CCDC88C	1.96728754015354e-8	5.58324e-06	0.337304	23	hsa-miR-335-5p	hsa-miR-23b-3p	hsa-miR-1-3p	hsa-miR-93-5p	hsa-miR-20a-5p	hsa-miR-574-5p	hsa-miR-6790-5p	hsa-miR-6867-5p	hsa-miR-636	hsa-miR-191-5p	hsa-miR-922	hsa-miR-330-3p	hsa-miR-5197-3p	hsa-miR-424-5p	hsa-miR-15a-5p	hsa-miR-195-5p	hsa-miR-16-5p	hsa-miR-15b-5p	hsa-miR-497-5p	hsa-miR-181d-5p	hsa-miR-181c-5p	hsa-miR-181b-5p	hsa-miR-181a-5p
RAP2C	2.26236950908347e-8	6.29722e-06	0.446672	40	hsa-miR-423-3p	hsa-miR-130b-3p	hsa-miR-33a-5p	hsa-miR-26b-5p	hsa-miR-24-3p	hsa-miR-19b-3p	hsa-let-7b-5p	hsa-miR-454-3p	hsa-miR-100-5p	hsa-miR-4686	hsa-miR-7856-5p	hsa-miR-29b-2-5p	hsa-miR-6790-5p	hsa-miR-574-5p	hsa-miR-3609	hsa-miR-93-5p	hsa-miR-20b-5p	hsa-miR-17-5p	hsa-miR-20a-5p	hsa-miR-106b-5p	hsa-miR-106a-5p	hsa-miR-181b-2-3p	hsa-miR-582-5p	hsa-miR-142-5p	hsa-miR-323a-3p	hsa-miR-144-3p	hsa-miR-101-3p	hsa-miR-19a-3p	hsa-miR-195-5p	hsa-miR-16-5p	hsa-miR-15b-5p	hsa-miR-15a-5p	hsa-miR-139-5p	hsa-miR-141-3p	hsa-miR-200a-3p	hsa-miR-200b-3p	hsa-miR-200c-3p	hsa-miR-381-3p	hsa-miR-590-3p	hsa-miR-6882-5p
CREG1	2.62213266091229e-8	6.87992e-06	0.23509	12	hsa-miR-31-5p	hsa-miR-26b-5p	hsa-miR-941	hsa-miR-30e-5p	hsa-miR-30c-5p	hsa-miR-30d-5p	hsa-miR-30b-5p	hsa-miR-30a-5p	hsa-miR-195-5p	hsa-miR-16-5p	hsa-miR-15a-5p	hsa-miR-15b-5p
CUL5	2.70937701980033e-8	6.87992e-06	0.266436	15	hsa-miR-192-5p	hsa-miR-19a-3p	hsa-miR-19b-3p	hsa-miR-148b-3p	hsa-miR-215-5p	hsa-miR-484	hsa-miR-100-5p	hsa-miR-92a-3p	hsa-miR-181a-5p	hsa-miR-181b-5p	hsa-miR-181c-5p	hsa-miR-181d-5p	hsa-miR-7-5p	hsa-miR-142-3p	hsa-miR-182-5p
JAK1	2.70937701980033e-8	6.87992e-06	0.266436	15	hsa-miR-17-5p	hsa-miR-106b-5p	hsa-miR-128-3p	hsa-miR-20a-5p	hsa-miR-23b-3p	hsa-miR-15b-5p	hsa-miR-9-5p	hsa-miR-107	hsa-miR-30e-5p	hsa-miR-30d-5p	hsa-miR-30c-5p	hsa-miR-30a-5p	hsa-miR-30b-5p	hsa-miR-93-5p	hsa-miR-20b-5p
KAT2B	2.70937701980033e-8	6.87992e-06	0.266436	15	hsa-miR-181a-5p	hsa-miR-181b-5p	hsa-miR-25-3p	hsa-miR-32-5p	hsa-miR-92a-3p	hsa-miR-93-5p	hsa-miR-106b-5p	hsa-miR-19a-3p	hsa-miR-19b-3p	hsa-miR-215-5p	hsa-miR-192-5p	hsa-miR-26b-5p	hsa-miR-17-5p	hsa-miR-92b-3p	hsa-miR-142-3p
TRRAP	2.70937701980033e-8	6.87992e-06	0.266436	15	hsa-miR-335-5p	hsa-miR-9-5p	hsa-miR-30a-5p	hsa-miR-1301-3p	hsa-miR-760	hsa-miR-330-3p	hsa-miR-106b-5p	hsa-miR-185-5p	hsa-miR-181b-5p	hsa-miR-31-5p	hsa-miR-23a-3p	hsa-miR-17-5p	hsa-let-7e-5p	hsa-let-7c-5p	hsa-let-7a-5p
UBE3C	3.31656710343688e-8	8.27655e-06	0.317372	20	hsa-miR-34a-5p	hsa-miR-7-5p	hsa-miR-26b-5p	hsa-let-7g-5p	hsa-miR-10a-5p	hsa-miR-30c-5p	hsa-miR-17-5p	hsa-let-7a-5p	hsa-miR-15a-5p	hsa-miR-16-5p	hsa-miR-15b-5p	hsa-miR-195-5p	hsa-miR-30a-5p	hsa-miR-30d-5p	hsa-miR-30b-5p	hsa-miR-30e-5p	hsa-miR-136-3p	hsa-miR-922	hsa-miR-532-5p	hsa-miR-548an
NDE1	3.48324312157427e-8	8.54516e-06	0.27917	16	hsa-miR-215-5p	hsa-miR-192-5p	hsa-miR-30a-5p	hsa-miR-744-5p	hsa-miR-92b-5p	hsa-miR-423-5p	hsa-miR-296-3p	hsa-miR-769-5p	hsa-miR-652-3p	hsa-miR-423-3p	hsa-miR-151a-3p	hsa-miR-378a-3p	hsa-miR-181b-5p	hsa-miR-100-5p	hsa-miR-99a-5p	hsa-miR-25-3p
CASP3	3.70191343758233e-8	8.93025e-06	0.352636	24	hsa-miR-98-5p	hsa-let-7a-5p	hsa-miR-30d-5p	hsa-miR-138-5p	hsa-miR-128-3p	hsa-miR-221-3p	hsa-miR-26b-5p	hsa-miR-196a-5p	hsa-miR-421	hsa-let-7g-5p	hsa-let-7b-3p	hsa-miR-30c-5p	hsa-miR-582-5p	hsa-miR-363-3p	hsa-miR-374a-5p	hsa-miR-382-5p	hsa-miR-30e-5p	hsa-miR-30a-5p	hsa-miR-30b-5p	hsa-miR-224-5p	hsa-miR-26a-1-3p	hsa-miR-34a-5p	hsa-miR-155-5p	hsa-let-7c-5p
ATP5B	3.87341729585241e-8	9.19079e-06	0.290406	17	hsa-miR-101-3p	hsa-miR-320b	hsa-miR-744-5p	hsa-miR-423-5p	hsa-miR-339-3p	hsa-miR-652-3p	hsa-miR-629-3p	hsa-miR-324-3p	hsa-miR-324-5p	hsa-miR-331-3p	hsa-miR-320a	hsa-miR-125b-5p	hsa-miR-93-5p	hsa-miR-92a-3p	hsa-miR-24-3p	hsa-miR-17-5p	hsa-let-7f-5p
BMPR2	5.01760230456351e-8	1.16088e-05	0.399654	30	hsa-miR-20a-5p	hsa-miR-21-5p	hsa-miR-92a-3p	hsa-miR-19b-3p	hsa-miR-19a-3p	hsa-miR-17-5p	hsa-miR-100-5p	hsa-miR-302c-3p	hsa-miR-130a-3p	hsa-miR-181c-5p	hsa-miR-128-3p	hsa-miR-215-5p	hsa-miR-7-5p	hsa-miR-192-5p	hsa-miR-93-5p	hsa-miR-26b-5p	hsa-miR-93-3p	hsa-miR-181a-5p	hsa-miR-106b-5p	hsa-miR-20b-5p	hsa-miR-32-5p	hsa-miR-181b-5p	hsa-miR-181d-5p	hsa-miR-92b-3p	hsa-miR-27a-3p	hsa-miR-27b-3p	hsa-miR-4772-3p	hsa-miR-3615	hsa-miR-1304-3p	hsa-miR-125b-1-3p
MORF4L1	5.05289723098071e-8	1.16088e-05	0.38622	28	hsa-miR-148b-3p	hsa-miR-29c-3p	hsa-miR-9-5p	hsa-miR-142-3p	hsa-miR-16-5p	hsa-miR-222-3p	hsa-miR-767-5p	hsa-miR-29a-3p	hsa-miR-29b-3p	hsa-miR-340-5p	hsa-miR-548t-5p	hsa-miR-548az-5p	hsa-miR-106a-5p	hsa-miR-106b-5p	hsa-miR-17-5p	hsa-miR-20a-5p	hsa-miR-93-5p	hsa-miR-20b-5p	hsa-miR-1226-3p	hsa-miR-338-3p	hsa-miR-182-5p	hsa-miR-1271-5p	hsa-miR-96-5p	hsa-miR-183-5p	hsa-miR-548e-5p	hsa-miR-708-5p	hsa-miR-3139	hsa-miR-28-5p
HIST2H4B	6.1989190507232e-8	1.40192e-05	0.366741	25	hsa-miR-34a-5p	hsa-miR-98-5p	hsa-miR-26b-5p	hsa-miR-769-3p	hsa-miR-769-5p	hsa-miR-421	hsa-miR-652-3p	hsa-miR-92b-3p	hsa-miR-505-3p	hsa-miR-484	hsa-miR-331-3p	hsa-miR-328-3p	hsa-miR-320a	hsa-miR-23b-3p	hsa-miR-222-3p	hsa-miR-181b-5p	hsa-miR-196a-5p	hsa-miR-100-5p	hsa-miR-93-5p	hsa-miR-17-5p	hsa-miR-19a-3p	hsa-miR-19b-3p	hsa-miR-887-5p	hsa-miR-6728-5p	hsa-miR-6718-5p
IL1A	6.67472523816834e-8	1.44194e-05	0.253174	13	hsa-miR-191-5p	hsa-miR-335-5p	hsa-miR-142-3p	hsa-miR-30d-5p	hsa-miR-30e-5p	hsa-miR-30c-5p	hsa-miR-30b-5p	hsa-miR-30a-5p	hsa-miR-181c-5p	hsa-miR-181d-5p	hsa-miR-181b-5p	hsa-miR-181a-5p	hsa-miR-122-5p
INPP5F	6.67472523816834e-8	1.44194e-05	0.253174	13	hsa-miR-1-3p	hsa-miR-335-5p	hsa-miR-155-5p	hsa-miR-215-5p	hsa-miR-192-5p	hsa-miR-186-5p	hsa-miR-30c-5p	hsa-miR-20a-5p	hsa-miR-142-3p	hsa-miR-106b-5p	hsa-miR-93-5p	hsa-miR-20b-5p	hsa-miR-17-5p
SLC4A7	6.67472523816834e-8	1.44194e-05	0.253174	13	hsa-miR-30a-5p	hsa-miR-34a-5p	hsa-miR-19b-3p	hsa-miR-25-3p	hsa-miR-20a-5p	hsa-miR-106b-5p	hsa-miR-30e-5p	hsa-miR-30d-5p	hsa-miR-30c-5p	hsa-miR-30b-5p	hsa-miR-93-5p	hsa-miR-20b-5p	hsa-miR-17-5p
BTBD7	9.08024636542541e-8	1.90475e-05	0.329127	20	hsa-miR-148b-3p	hsa-miR-21-5p	hsa-miR-92a-3p	hsa-miR-25-3p	hsa-miR-374a-5p	hsa-miR-142-3p	hsa-miR-20a-5p	hsa-miR-106b-5p	hsa-miR-3653-3p	hsa-miR-1248	hsa-miR-30d-5p	hsa-miR-30e-5p	hsa-miR-30c-5p	hsa-miR-30b-5p	hsa-miR-30a-5p	hsa-miR-19b-3p	hsa-miR-19a-3p	hsa-miR-93-5p	hsa-miR-20b-5p	hsa-miR-17-5p
RUNX2	9.08024636542541e-8	1.90475e-05	0.329127	20	hsa-miR-155-5p	hsa-miR-335-5p	hsa-miR-203a-3p	hsa-miR-497-5p	hsa-miR-195-5p	hsa-miR-338-3p	hsa-miR-30d-5p	hsa-miR-30a-5p	hsa-miR-505-5p	hsa-miR-484	hsa-miR-30b-5p	hsa-miR-23b-3p	hsa-miR-30c-5p	hsa-miR-320a	hsa-miR-222-3p	hsa-miR-221-5p	hsa-miR-628-3p	hsa-miR-103a-3p	hsa-miR-30a-3p	hsa-miR-376c-3p
POLR2A	1.03698395321968e-7	2.08463e-05	0.268675	14	hsa-miR-34a-5p	hsa-miR-744-5p	hsa-miR-454-3p	hsa-miR-652-3p	hsa-miR-484	hsa-miR-324-5p	hsa-miR-320a	hsa-miR-10b-5p	hsa-miR-10a-5p	hsa-miR-93-5p	hsa-miR-17-3p	hsa-miR-16-5p	hsa-let-7b-5p	hsa-miR-1260b
SPTBN1	1.03698395321968e-7	2.08463e-05	0.268675	14	hsa-miR-9-5p	hsa-miR-215-5p	hsa-miR-34a-5p	hsa-miR-192-5p	hsa-miR-93-5p	hsa-miR-1301-3p	hsa-miR-589-3p	hsa-miR-423-3p	hsa-miR-331-3p	hsa-miR-195-5p	hsa-miR-26a-5p	hsa-let-7e-5p	hsa-let-7a-5p	hsa-miR-145-5p
ZC3H18	1.03698395321968e-7	2.08463e-05	0.268675	14	hsa-miR-1914-3p	hsa-miR-29b-2-5p	hsa-miR-93-3p	hsa-miR-484	hsa-miR-106b-5p	hsa-miR-183-5p	hsa-miR-10b-5p	hsa-miR-10a-5p	hsa-miR-92a-3p	hsa-miR-31-5p	hsa-miR-18a-5p	hsa-miR-17-5p	hsa-let-7f-5p	hsa-let-7a-5p
CASP7	1.1310132210735e-7	2.1827e-05	0.23509	11	hsa-miR-106b-5p	hsa-miR-132-3p	hsa-miR-122-5p	hsa-miR-215-5p	hsa-miR-192-5p	hsa-miR-26b-5p	hsa-miR-484	hsa-miR-106a-5p	hsa-miR-146a-5p	hsa-miR-224-5p	hsa-miR-34a-5p
FBN1	1.1310132210735e-7	2.1827e-05	0.23509	11	hsa-miR-29c-3p	hsa-miR-133a-3p	hsa-miR-1-3p	hsa-miR-215-5p	hsa-miR-192-5p	hsa-miR-30a-5p	hsa-miR-125b-5p	hsa-miR-29a-3p	hsa-miR-29b-3p	hsa-miR-767-5p	hsa-miR-486-5p
WNT1	1.1310132210735e-7	2.1827e-05	0.23509	11	hsa-miR-34a-5p	hsa-let-7e-5p	hsa-miR-122-5p	hsa-miR-22-3p	hsa-miR-200b-3p	hsa-miR-152-3p	hsa-miR-148a-3p	hsa-miR-149-3p	hsa-let-7a-5p	hsa-miR-148b-3p	hsa-miR-139-5p
SSX2IP	1.22528318545136e-7	2.33352e-05	0.313454	18	hsa-miR-155-5p	hsa-miR-339-5p	hsa-miR-92a-3p	hsa-miR-222-3p	hsa-miR-221-3p	hsa-miR-338-3p	hsa-miR-374a-5p	hsa-miR-26a-5p	hsa-miR-26b-5p	hsa-miR-106b-5p	hsa-miR-20a-5p	hsa-miR-181d-5p	hsa-miR-181c-5p	hsa-miR-181b-5p	hsa-miR-181a-5p	hsa-miR-93-5p	hsa-miR-20b-5p	hsa-miR-17-5p
C1orf21	1.29173489270703e-7	2.35159e-05	0.376145	25	hsa-miR-186-5p	hsa-miR-146a-5p	hsa-miR-7-5p	hsa-miR-103a-3p	hsa-miR-16-5p	hsa-miR-93-3p	hsa-miR-484	hsa-miR-15a-5p	hsa-miR-15b-5p	hsa-miR-195-5p	hsa-miR-424-5p	hsa-miR-497-5p	hsa-let-7a-5p	hsa-let-7b-5p	hsa-let-7c-5p	hsa-let-7d-5p	hsa-let-7e-5p	hsa-let-7f-5p	hsa-miR-98-5p	hsa-let-7g-5p	hsa-let-7i-5p	hsa-miR-708-3p	hsa-miR-503-5p	hsa-miR-136-3p	hsa-miR-186-3p
EIF3C	1.3347962000354e-7	2.35159e-05	0.304235	17	hsa-miR-155-5p	hsa-miR-16-5p	hsa-miR-320c	hsa-miR-1226-3p	hsa-miR-877-3p	hsa-miR-99b-3p	hsa-miR-425-5p	hsa-miR-423-3p	hsa-miR-361-5p	hsa-miR-320a	hsa-miR-186-5p	hsa-miR-181b-5p	hsa-miR-92a-3p	hsa-let-7f-5p	hsa-let-7c-5p	hsa-let-7b-5p	hsa-let-7a-5p
IRS4	1.27463036965769e-7	2.35159e-05	0.282109	15	hsa-miR-744-5p	hsa-miR-330-5p	hsa-miR-652-3p	hsa-miR-18a-3p	hsa-miR-484	hsa-miR-331-3p	hsa-miR-191-5p	hsa-miR-125b-5p	hsa-miR-222-3p	hsa-miR-18a-5p	hsa-miR-16-5p	hsa-let-7e-5p	hsa-let-7b-5p	hsa-miR-505-3p	hsa-miR-21-3p
PBRM1	1.3347962000354e-7	2.35159e-05	0.304235	17	hsa-miR-30a-5p	hsa-miR-155-5p	hsa-miR-93-5p	hsa-miR-21-5p	hsa-miR-1226-3p	hsa-miR-877-3p	hsa-miR-3607-3p	hsa-miR-7844-5p	hsa-miR-30e-5p	hsa-miR-30d-5p	hsa-miR-30b-5p	hsa-miR-30c-5p	hsa-miR-181c-5p	hsa-miR-181d-5p	hsa-miR-181b-5p	hsa-miR-181a-5p	hsa-miR-485-3p
SFXN1	1.35592261219068e-7	2.35159e-05	0.391817	27	hsa-miR-1-3p	hsa-miR-21-5p	hsa-miR-16-5p	hsa-miR-28-3p	hsa-miR-421	hsa-miR-92b-3p	hsa-miR-501-5p	hsa-miR-31-5p	hsa-miR-22-3p	hsa-miR-30a-5p	hsa-miR-30c-5p	hsa-miR-30d-5p	hsa-miR-30b-5p	hsa-miR-150-3p	hsa-miR-30e-5p	hsa-miR-942-3p	hsa-miR-26a-5p	hsa-miR-26b-5p	hsa-miR-29b-2-5p	hsa-miR-4452	hsa-miR-27b-3p	hsa-miR-27a-3p	hsa-miR-4999-3p	hsa-miR-128-3p	hsa-miR-340-3p	hsa-miR-3613-3p	hsa-miR-6771-3p
SRRM2	1.36474774191838e-7	2.35159e-05	0.293863	16	hsa-miR-34a-5p	hsa-miR-26b-5p	hsa-miR-744-5p	hsa-miR-505-5p	hsa-miR-769-3p	hsa-miR-769-5p	hsa-miR-18a-3p	hsa-miR-324-3p	hsa-miR-331-3p	hsa-miR-320a	hsa-miR-186-5p	hsa-miR-125b-5p	hsa-miR-222-3p	hsa-miR-181b-5p	hsa-miR-31-5p	hsa-miR-25-3p
TUT1	1.36474774191838e-7	2.35159e-05	0.293863	16	hsa-miR-1301-3p	hsa-miR-93-3p	hsa-miR-18a-3p	hsa-miR-503-5p	hsa-miR-484	hsa-miR-324-5p	hsa-miR-331-3p	hsa-miR-342-3p	hsa-miR-183-5p	hsa-miR-93-5p	hsa-miR-92a-3p	hsa-miR-26a-5p	hsa-miR-18a-5p	hsa-miR-17-5p	hsa-let-7c-5p	hsa-let-7b-5p
VDAC1	1.27463036965769e-7	2.35159e-05	0.282109	15	hsa-miR-1301-3p	hsa-miR-320c	hsa-miR-744-5p	hsa-miR-320a	hsa-miR-125b-5p	hsa-miR-10a-5p	hsa-miR-197-3p	hsa-miR-106a-5p	hsa-miR-29a-3p	hsa-miR-20a-5p	hsa-miR-106b-5p	hsa-miR-93-5p	hsa-miR-20b-5p	hsa-miR-17-5p	hsa-miR-7-5p
ZNF267	1.66719052464183e-7	2.83893e-05	0.415326	30	hsa-miR-215-5p	hsa-miR-192-5p	hsa-miR-98-5p	hsa-miR-510-3p	hsa-miR-497-5p	hsa-miR-424-5p	hsa-miR-195-5p	hsa-miR-16-5p	hsa-miR-15b-5p	hsa-miR-15a-5p	hsa-miR-21-3p	hsa-miR-320d	hsa-miR-320c	hsa-miR-320b	hsa-miR-320a	hsa-miR-548e-5p	hsa-miR-3064-3p	hsa-miR-154-5p	hsa-miR-4482-3p	hsa-miR-7159-3p	hsa-miR-4772-3p	hsa-miR-4729	hsa-miR-92b-3p	hsa-miR-92a-3p	hsa-miR-363-3p	hsa-miR-32-5p	hsa-miR-25-3p	hsa-miR-23a-3p	hsa-miR-23b-3p	hsa-miR-23c
ZEB1	1.87647515528505e-7	3.15815e-05	0.388803	26	hsa-miR-141-3p	hsa-miR-200c-3p	hsa-miR-200a-3p	hsa-miR-200b-3p	hsa-miR-150-5p	hsa-miR-130b-3p	hsa-miR-335-5p	hsa-miR-101-3p	hsa-miR-23b-3p	hsa-miR-629-5p	hsa-miR-203a-3p	hsa-miR-494-3p	hsa-miR-183-5p	hsa-miR-96-5p	hsa-miR-142-5p	hsa-miR-574-5p	hsa-miR-5010-3p	hsa-miR-6867-5p	hsa-miR-133a-3p	hsa-miR-144-3p	hsa-miR-590-3p	hsa-miR-409-3p	hsa-miR-484	hsa-miR-652-3p	hsa-miR-10b-5p	hsa-miR-223-3p
HMGA2	2.45629667966387e-7	4.08649e-05	0.538571	55	hsa-miR-26a-5p	hsa-miR-125b-5p	hsa-miR-34a-5p	hsa-let-7d-5p	hsa-let-7e-5p	hsa-let-7b-5p	hsa-let-7g-5p	hsa-let-7c-5p	hsa-let-7a-5p	hsa-miR-98-5p	hsa-miR-370-3p	hsa-miR-185-5p	hsa-miR-29b-3p	hsa-miR-196a-5p	hsa-miR-16-5p	hsa-miR-15a-5p	hsa-miR-760	hsa-let-7f-5p	hsa-miR-154-5p	hsa-miR-8052	hsa-miR-25-3p	hsa-miR-32-5p	hsa-miR-92a-3p	hsa-let-7i-5p	hsa-miR-363-3p	hsa-miR-196b-5p	hsa-miR-491-5p	hsa-miR-92b-3p	hsa-miR-4257	hsa-miR-33a-5p	hsa-miR-142-3p	hsa-miR-508-3p	hsa-miR-145-5p	hsa-miR-23b-3p	hsa-miR-493-5p	hsa-let-7g-3p	hsa-miR-181d-5p	hsa-miR-181c-5p	hsa-miR-181b-5p	hsa-miR-181a-5p	hsa-miR-543	hsa-miR-107	hsa-miR-485-5p	hsa-miR-106a-5p	hsa-miR-1304-5p
BAZ1B	2.68021082151155e-7	4.12695e-05	0.254681	12	hsa-miR-30a-5p	hsa-miR-21-5p	hsa-let-7b-5p	hsa-miR-505-5p	hsa-miR-423-3p	hsa-miR-30b-5p	hsa-miR-100-5p	hsa-miR-16-5p	hsa-let-7f-5p	hsa-let-7e-5p	hsa-let-7c-5p	hsa-let-7a-5p
GAB1	2.68021082151155e-7	4.12695e-05	0.254681	12	hsa-miR-17-5p	hsa-miR-181d-5p	hsa-miR-20a-5p	hsa-miR-93-5p	hsa-miR-106b-5p	hsa-miR-20b-5p	hsa-miR-30a-5p	hsa-miR-30c-5p	hsa-miR-30d-5p	hsa-miR-30b-5p	hsa-miR-30e-5p	hsa-miR-409-3p
LRRC8D	2.68021082151155e-7	4.12695e-05	0.254681	12	hsa-miR-1-3p	hsa-miR-26b-5p	hsa-miR-454-3p	hsa-miR-30a-5p	hsa-miR-30c-5p	hsa-miR-30d-5p	hsa-miR-181a-5p	hsa-miR-181b-5p	hsa-miR-181c-5p	hsa-miR-30b-5p	hsa-miR-30e-5p	hsa-miR-181d-5p
MACF1	2.68021082151155e-7	4.12695e-05	0.254681	12	hsa-miR-335-5p	hsa-miR-215-5p	hsa-miR-192-5p	hsa-miR-16-5p	hsa-miR-296-3p	hsa-miR-125a-5p	hsa-miR-222-3p	hsa-miR-30d-5p	hsa-miR-92a-3p	hsa-let-7e-5p	hsa-miR-19a-3p	hsa-miR-19b-3p
UBE2Q2	2.68021082151155e-7	4.12695e-05	0.254681	12	hsa-miR-32-5p	hsa-miR-92b-3p	hsa-miR-331-3p	hsa-miR-17-5p	hsa-miR-20a-5p	hsa-miR-93-5p	hsa-miR-106b-5p	hsa-miR-20b-5p	hsa-miR-15a-5p	hsa-miR-16-5p	hsa-miR-15b-5p	hsa-miR-195-5p
UBR5	2.68021082151155e-7	4.12695e-05	0.254681	12	hsa-miR-484	hsa-miR-1-3p	hsa-miR-93-5p	hsa-miR-21-5p	hsa-miR-331-3p	hsa-miR-20a-5p	hsa-miR-106b-5p	hsa-miR-27b-3p	hsa-miR-27a-3p	hsa-miR-17-5p	hsa-miR-20b-5p	hsa-miR-22-3p
VPS13C	2.68021082151155e-7	4.12695e-05	0.254681	12	hsa-miR-128-3p	hsa-miR-215-5p	hsa-miR-192-5p	hsa-miR-26b-5p	hsa-miR-326	hsa-miR-378a-3p	hsa-miR-186-5p	hsa-miR-20a-5p	hsa-miR-106b-5p	hsa-miR-93-5p	hsa-miR-20b-5p	hsa-miR-17-5p
MCL1	2.74572975186983e-7	4.18334e-05	0.505955	46	hsa-miR-16-5p	hsa-miR-15a-5p	hsa-miR-133b	hsa-miR-29a-3p	hsa-miR-29b-3p	hsa-miR-29c-3p	hsa-miR-101-3p	hsa-miR-512-5p	hsa-miR-320a	hsa-miR-582-5p	hsa-miR-148b-5p	hsa-miR-125b-5p	hsa-miR-181a-5p	hsa-miR-181b-5p	hsa-miR-151a-3p	hsa-miR-186-5p	hsa-miR-26b-5p	hsa-miR-30d-5p	hsa-miR-133a-3p	hsa-miR-26a-5p	hsa-miR-139-5p	hsa-miR-20a-5p	hsa-miR-4773	hsa-miR-7159-3p	hsa-miR-106b-5p	hsa-miR-4452	hsa-miR-144-3p	hsa-miR-200a-3p	hsa-miR-141-3p	hsa-miR-5682	hsa-miR-767-5p	hsa-miR-6771-3p	hsa-miR-32-5p	hsa-miR-92b-3p	hsa-miR-92a-3p	hsa-miR-93-5p	hsa-miR-20b-5p	hsa-miR-17-5p	hsa-miR-125a-5p	hsa-miR-34a-5p	hsa-miR-339-3p	hsa-miR-30c-5p	hsa-miR-320b	hsa-miR-320c	hsa-miR-320d
EIF4G2	2.87256156337054e-7	4.33099e-05	0.441685	33	hsa-miR-155-5p	hsa-let-7i-5p	hsa-let-7g-5p	hsa-let-7d-5p	hsa-let-7b-5p	hsa-miR-421	hsa-miR-484	hsa-miR-424-5p	hsa-miR-331-3p	hsa-miR-186-5p	hsa-miR-106a-5p	hsa-miR-93-5p	hsa-miR-92a-3p	hsa-miR-25-3p	hsa-miR-20a-5p	hsa-miR-17-5p	hsa-miR-3607-3p	hsa-miR-106b-5p	hsa-miR-28-3p	hsa-let-7e-5p	hsa-let-7c-5p	hsa-let-7a-5p	hsa-miR-98-5p	hsa-let-7f-5p	hsa-miR-3653-3p	hsa-miR-4275	hsa-miR-101-3p	hsa-miR-582-5p	hsa-miR-194-5p	hsa-miR-411-5p	hsa-miR-26b-5p	hsa-miR-26a-5p	hsa-miR-20b-5p
ATXN1	3.01272781553674e-7	4.49549e-05	0.551247	58	hsa-miR-101-3p	hsa-miR-19b-3p	hsa-miR-19a-3p	hsa-miR-130a-3p	hsa-miR-125b-5p	hsa-miR-590-3p	hsa-miR-335-5p	hsa-miR-340-5p	hsa-miR-186-5p	hsa-miR-125a-5p	hsa-miR-221-3p	hsa-miR-96-5p	hsa-miR-93-5p	hsa-miR-32-5p	hsa-miR-877-3p	hsa-miR-320a	hsa-miR-92a-3p	hsa-miR-374a-5p	hsa-miR-374b-5p	hsa-miR-1228-3p	hsa-miR-140-3p	hsa-miR-6808-3p	hsa-miR-1277-5p	hsa-miR-20a-5p	hsa-miR-106b-5p	hsa-miR-494-3p	hsa-miR-369-3p	hsa-miR-876-5p	hsa-miR-144-3p	hsa-miR-3609	hsa-miR-142-5p	hsa-miR-17-5p	hsa-miR-20b-5p	hsa-miR-106a-5p	hsa-miR-4309	hsa-miR-3198	hsa-miR-1203	hsa-miR-454-5p	hsa-miR-382-5p	hsa-miR-5010-3p	hsa-miR-542-3p	hsa-miR-576-3p	hsa-miR-361-3p	hsa-miR-4729	hsa-miR-34b-5p
PHKA1	3.58414455961891e-7	5.29356e-05	0.397845	26	hsa-miR-122-5p	hsa-miR-103a-3p	hsa-miR-98-5p	hsa-miR-16-5p	hsa-miR-769-3p	hsa-miR-421	hsa-miR-484	hsa-miR-25-3p	hsa-let-7e-5p	hsa-let-7b-5p	hsa-miR-1272	hsa-miR-576-5p	hsa-miR-107	hsa-miR-503-5p	hsa-miR-15b-5p	hsa-miR-497-5p	hsa-miR-424-5p	hsa-miR-195-5p	hsa-miR-15a-5p	hsa-miR-329-3p	hsa-miR-1185-1-3p	hsa-miR-98-3p	hsa-let-7f-1-3p	hsa-let-7b-3p	hsa-let-7a-3p	hsa-miR-1303
ATG2B	4.00803696629194e-7	5.74379e-05	0.318064	17	hsa-miR-130a-3p	hsa-miR-421	hsa-miR-30d-5p	hsa-miR-20a-5p	hsa-miR-106b-5p	hsa-miR-505-3p	hsa-miR-154-5p	hsa-miR-19b-3p	hsa-miR-19a-3p	hsa-miR-181d-5p	hsa-miR-181b-5p	hsa-miR-181c-5p	hsa-miR-181a-5p	hsa-miR-93-5p	hsa-miR-17-5p	hsa-miR-20b-5p	hsa-miR-1303
KMT5B	4.00803696629194e-7	5.74379e-05	0.318064	17	hsa-miR-590-3p	hsa-miR-130b-3p	hsa-miR-93-5p	hsa-miR-32-5p	hsa-miR-27a-3p	hsa-miR-19b-3p	hsa-miR-21-3p	hsa-miR-128-3p	hsa-miR-889-3p	hsa-miR-3609	hsa-miR-20a-5p	hsa-miR-106b-5p	hsa-miR-17-5p	hsa-miR-20b-5p	hsa-miR-106a-5p	hsa-miR-92b-3p	hsa-miR-92a-3p
TGFB1	4.00803696629194e-7	5.74379e-05	0.318064	17	hsa-miR-24-3p	hsa-miR-29b-3p	hsa-miR-144-3p	hsa-miR-21-5p	hsa-miR-744-5p	hsa-miR-17-5p	hsa-miR-19b-3p	hsa-miR-93-5p	hsa-miR-324-3p	hsa-miR-122-5p	hsa-miR-130a-3p	hsa-miR-146a-5p	hsa-miR-574-3p	hsa-miR-15b-5p	hsa-miR-29b-1-5p	hsa-miR-106a-5p	hsa-miR-185-5p
BMT2	4.12117573329152e-7	5.84803e-05	0.358233	21	hsa-miR-130b-3p	hsa-miR-186-5p	hsa-miR-101-3p	hsa-let-7a-5p	hsa-miR-20a-5p	hsa-miR-106b-5p	hsa-miR-651-5p	hsa-miR-143-5p	hsa-miR-30e-5p	hsa-miR-30d-5p	hsa-miR-30c-5p	hsa-miR-30b-5p	hsa-miR-30a-5p	hsa-miR-93-5p	hsa-miR-20b-5p	hsa-miR-17-5p	hsa-miR-194-5p	hsa-miR-29a-3p	hsa-miR-29b-3p	hsa-miR-29c-3p	hsa-miR-5682
BACE1	4.7482780852837e-7	5.92607e-05	0.297781	15	hsa-miR-328-3p	hsa-miR-107	hsa-miR-29b-3p	hsa-miR-9-5p	hsa-miR-29a-3p	hsa-miR-19b-3p	hsa-miR-15a-5p	hsa-miR-29c-3p	hsa-miR-26b-5p	hsa-miR-17-5p	hsa-miR-339-5p	hsa-miR-421	hsa-miR-505-3p	hsa-miR-1267	hsa-miR-16-5p
CCNA2	4.84678105600165e-7	5.92607e-05	0.378189	23	hsa-miR-24-3p	hsa-let-7b-5p	hsa-miR-146a-5p	hsa-miR-132-3p	hsa-miR-212-3p	hsa-miR-98-5p	hsa-miR-197-3p	hsa-miR-10b-3p	hsa-miR-130b-3p	hsa-miR-27b-3p	hsa-miR-548e-5p	hsa-miR-148a-3p	hsa-miR-152-3p	hsa-miR-148b-3p	hsa-miR-130a-3p	hsa-miR-454-3p	hsa-miR-301a-3p	hsa-miR-19a-3p	hsa-miR-19b-3p	hsa-miR-29c-3p	hsa-miR-29a-3p	hsa-miR-29b-3p	hsa-miR-22-3p
CKAP5	4.87220171274424e-7	5.92607e-05	0.23509	10	hsa-miR-155-5p	hsa-miR-130b-3p	hsa-miR-34a-5p	hsa-miR-103a-3p	hsa-miR-21-5p	hsa-miR-18a-5p	hsa-miR-16-5p	hsa-miR-484	hsa-miR-186-5p	hsa-miR-15b-5p
E2F3	4.27199719168701e-7	5.92607e-05	0.552669	57	hsa-miR-195-5p	hsa-miR-34a-5p	hsa-miR-210-3p	hsa-miR-128-3p	hsa-miR-125b-5p	hsa-miR-17-5p	hsa-miR-20a-5p	hsa-miR-106b-5p	hsa-miR-203a-3p	hsa-miR-200b-3p	hsa-miR-141-3p	hsa-miR-221-3p	hsa-miR-101-3p	hsa-miR-32-5p	hsa-miR-24-3p	hsa-miR-30c-5p	hsa-miR-16-5p	hsa-let-7b-5p	hsa-miR-15a-5p	hsa-miR-15b-5p	hsa-miR-497-5p	hsa-miR-92a-3p	hsa-miR-92b-3p	hsa-miR-4773	hsa-miR-6867-5p	hsa-miR-103b	hsa-miR-93-5p	hsa-miR-20b-5p	hsa-miR-3620-3p	hsa-miR-7849-3p	hsa-miR-885-3p	hsa-miR-2110	hsa-miR-660-5p	hsa-miR-145-5p	hsa-miR-200c-3p	hsa-miR-4271	hsa-miR-6734-5p	hsa-miR-4316	hsa-miR-765	hsa-miR-1914-3p	hsa-miR-423-5p	hsa-miR-199b-5p	hsa-miR-199a-5p	hsa-miR-548t-5p	hsa-miR-548az-5p
GJA1	4.49244698138442e-7	5.92607e-05	0.308556	16	hsa-miR-1-3p	hsa-miR-206	hsa-miR-342-3p	hsa-miR-23b-3p	hsa-miR-221-3p	hsa-miR-222-3p	hsa-miR-20a-5p	hsa-miR-130a-3p	hsa-miR-651-5p	hsa-miR-636	hsa-miR-6888-5p	hsa-miR-23a-3p	hsa-miR-23a-5p	hsa-miR-200a-3p	hsa-miR-186-5p	hsa-miR-381-3p
IARS	4.6118664590047e-7	5.92607e-05	0.285467	14	hsa-miR-16-5p	hsa-miR-652-3p	hsa-miR-92b-3p	hsa-miR-424-5p	hsa-miR-196b-5p	hsa-miR-331-3p	hsa-miR-222-3p	hsa-miR-100-5p	hsa-let-7a-5p	hsa-miR-96-5p	hsa-miR-412-3p	hsa-miR-493-3p	hsa-miR-193a-5p	hsa-miR-892c-5p
IFNG	4.87220171274424e-7	5.92607e-05	0.23509	10	hsa-miR-16-5p	hsa-miR-15a-5p	hsa-miR-15b-5p	hsa-miR-29b-3p	hsa-miR-409-3p	hsa-miR-26b-5p	hsa-miR-125a-5p	hsa-miR-27a-3p	hsa-miR-181a-5p	hsa-miR-24-3p
ITGA6	4.87220171274424e-7	5.92607e-05	0.23509	10	hsa-miR-1-3p	hsa-miR-34a-5p	hsa-miR-32-5p	hsa-miR-30a-5p	hsa-miR-15b-5p	hsa-miR-92b-3p	hsa-miR-29c-3p	hsa-miR-29b-3p	hsa-miR-29a-3p	hsa-miR-140-3p
MTOR	4.49244698138442e-7	5.92607e-05	0.308556	16	hsa-miR-99a-5p	hsa-miR-99b-5p	hsa-miR-144-3p	hsa-miR-100-5p	hsa-miR-199a-3p	hsa-miR-16-5p	hsa-miR-744-5p	hsa-miR-181b-5p	hsa-miR-101-3p	hsa-let-7c-5p	hsa-miR-196b-5p	hsa-miR-224-5p	hsa-miR-128-3p	hsa-miR-193a-5p	hsa-miR-125a-5p	hsa-miR-497-5p
NFKBIA	4.87220171274424e-7	5.92607e-05	0.23509	10	hsa-miR-30e-3p	hsa-miR-335-5p	hsa-miR-24-3p	hsa-let-7b-5p	hsa-miR-196a-5p	hsa-miR-126-3p	hsa-miR-891a-5p	hsa-miR-93-5p	hsa-miR-942-5p	hsa-miR-381-3p
PAFAH1B1	4.70896500047593e-7	5.92607e-05	0.409231	27	hsa-miR-215-5p	hsa-miR-192-5p	hsa-miR-101-3p	hsa-miR-18a-5p	hsa-miR-100-5p	hsa-miR-10a-5p	hsa-miR-10b-5p	hsa-miR-339-5p	hsa-miR-548e-3p	hsa-miR-6771-3p	hsa-miR-32-5p	hsa-miR-92a-3p	hsa-miR-92b-3p	hsa-miR-17-5p	hsa-miR-20a-5p	hsa-miR-93-5p	hsa-miR-106b-5p	hsa-miR-20b-5p	hsa-miR-15a-5p	hsa-miR-16-5p	hsa-miR-15b-5p	hsa-miR-195-5p	hsa-miR-136-5p	hsa-miR-4999-5p	hsa-miR-532-3p	hsa-miR-4301	hsa-miR-483-3p
POM121	4.7482780852837e-7	5.92607e-05	0.297781	15	hsa-let-7b-5p	hsa-miR-1-3p	hsa-miR-98-5p	hsa-miR-877-3p	hsa-miR-769-3p	hsa-miR-652-3p	hsa-miR-92b-3p	hsa-miR-484	hsa-miR-423-3p	hsa-miR-328-3p	hsa-miR-320a	hsa-miR-222-3p	hsa-miR-30c-5p	hsa-miR-140-3p	hsa-miR-4257
RPS8	4.87220171274424e-7	5.92607e-05	0.23509	10	hsa-miR-1250-5p	hsa-miR-1303	hsa-miR-324-3p	hsa-miR-30e-5p	hsa-miR-181b-5p	hsa-miR-181a-5p	hsa-miR-10b-5p	hsa-miR-100-5p	hsa-miR-92a-3p	hsa-miR-3615
SLC2A3	4.70896500047593e-7	5.92607e-05	0.409231	27	hsa-miR-195-5p	hsa-miR-335-5p	hsa-miR-34a-5p	hsa-miR-98-5p	hsa-miR-24-3p	hsa-miR-183-5p	hsa-miR-10b-5p	hsa-miR-10a-5p	hsa-miR-148a-3p	hsa-miR-106a-5p	hsa-miR-365b-3p	hsa-miR-3907	hsa-miR-6728-5p	hsa-miR-5187-5p	hsa-miR-1255a	hsa-miR-122-5p	hsa-miR-7157-5p	hsa-miR-503-5p	hsa-miR-497-5p	hsa-miR-16-5p	hsa-miR-15b-5p	hsa-miR-15a-5p	hsa-miR-424-5p	hsa-miR-103a-3p	hsa-miR-107	hsa-miR-500a-5p	hsa-miR-892c-5p
SLC38A2	4.37012055846056e-7	5.92607e-05	0.470181	37	hsa-miR-30a-5p	hsa-miR-335-5p	hsa-miR-101-3p	hsa-miR-16-5p	hsa-let-7b-5p	hsa-miR-18a-3p	hsa-let-7e-5p	hsa-miR-3145-3p	hsa-miR-19a-3p	hsa-miR-19b-3p	hsa-miR-130a-3p	hsa-miR-301a-3p	hsa-miR-130b-3p	hsa-miR-454-3p	hsa-miR-491-5p	hsa-miR-4757-5p	hsa-miR-212-3p	hsa-miR-132-3p	hsa-miR-340-5p	hsa-miR-199b-5p	hsa-miR-199a-5p	hsa-miR-152-3p	hsa-miR-148b-3p	hsa-miR-148a-3p	hsa-miR-142-5p	hsa-miR-320d	hsa-miR-320c	hsa-miR-320b	hsa-miR-320a	hsa-miR-4515	hsa-miR-2355-3p	hsa-miR-26b-5p	hsa-miR-26a-5p	hsa-miR-181d-5p	hsa-miR-181c-5p	hsa-miR-181b-5p	hsa-miR-181a-5p
TRAP1	4.7482780852837e-7	5.92607e-05	0.297781	15	hsa-miR-16-5p	hsa-miR-361-3p	hsa-miR-769-3p	hsa-miR-424-5p	hsa-miR-324-5p	hsa-miR-331-3p	hsa-miR-342-3p	hsa-miR-186-5p	hsa-miR-222-3p	hsa-miR-197-3p	hsa-miR-196a-5p	hsa-miR-92a-3p	hsa-miR-26a-5p	hsa-miR-25-3p	hsa-miR-17-5p
USP3	4.49244698138442e-7	5.92607e-05	0.308556	16	hsa-miR-98-5p	hsa-miR-26b-5p	hsa-miR-18a-3p	hsa-miR-10b-5p	hsa-miR-17-5p	hsa-miR-20a-5p	hsa-miR-93-5p	hsa-miR-106b-5p	hsa-miR-20b-5p	hsa-miR-26a-5p	hsa-miR-4279	hsa-miR-3667-3p	hsa-miR-195-5p	hsa-miR-16-5p	hsa-miR-15b-5p	hsa-miR-15a-5p
BCL2L11	4.98173321577885e-7	5.97434e-05	0.541152	53	hsa-miR-222-3p	hsa-miR-221-3p	hsa-miR-195-5p	hsa-miR-17-5p	hsa-miR-25-3p	hsa-miR-32-5p	hsa-miR-19a-3p	hsa-miR-19b-3p	hsa-miR-20a-5p	hsa-miR-106b-5p	hsa-miR-93-5p	hsa-miR-181a-5p	hsa-miR-92a-3p	hsa-miR-10b-5p	hsa-miR-494-3p	hsa-miR-340-5p	hsa-miR-24-3p	hsa-let-7a-5p	hsa-miR-301a-3p	hsa-miR-363-3p	hsa-miR-92b-3p	hsa-miR-148a-3p	hsa-miR-10a-5p	hsa-miR-339-5p	hsa-miR-4275	hsa-miR-708-3p	hsa-miR-4460	hsa-miR-5587-5p	hsa-miR-6718-5p	hsa-miR-192-5p	hsa-miR-215-5p	hsa-miR-3609	hsa-miR-9-5p	hsa-miR-148b-5p	hsa-miR-140-5p	hsa-miR-101-3p	hsa-miR-144-3p	hsa-miR-20b-5p	hsa-miR-106a-5p	hsa-miR-181b-5p	hsa-miR-34a-5p	hsa-miR-423-3p	hsa-miR-1266-5p	hsa-miR-200b-3p	hsa-miR-200c-3p
NIN	4.99443903950569e-7	5.97434e-05	0.394952	25	hsa-miR-148b-3p	hsa-miR-130b-3p	hsa-miR-9-5p	hsa-miR-192-5p	hsa-miR-103a-3p	hsa-miR-93-5p	hsa-miR-21-5p	hsa-miR-16-5p	hsa-miR-18a-3p	hsa-miR-125a-5p	hsa-miR-30e-3p	hsa-miR-30d-3p	hsa-miR-30a-3p	hsa-miR-6790-5p	hsa-miR-574-5p	hsa-miR-3609	hsa-miR-20b-5p	hsa-miR-20a-5p	hsa-miR-17-5p	hsa-miR-106b-5p	hsa-miR-106a-5p	hsa-miR-181d-5p	hsa-miR-181c-5p	hsa-miR-181b-5p	hsa-miR-181a-5p
GATAD2B	5.16554413307447e-7	6.07854e-05	0.487813	40	hsa-miR-590-3p	hsa-miR-181a-5p	hsa-miR-32-5p	hsa-miR-30a-5p	hsa-miR-744-5p	hsa-miR-505-5p	hsa-miR-221-5p	hsa-miR-766-3p	hsa-miR-484	hsa-miR-331-3p	hsa-miR-186-5p	hsa-miR-221-3p	hsa-let-7c-5p	hsa-miR-1260b	hsa-miR-25-3p	hsa-miR-92a-3p	hsa-miR-363-3p	hsa-miR-92b-3p	hsa-miR-19a-3p	hsa-miR-19b-3p	hsa-miR-1199-5p	hsa-miR-6832-3p	hsa-miR-642a-5p	hsa-miR-335-3p	hsa-miR-1255a	hsa-miR-765	hsa-miR-7-5p	hsa-miR-3928-3p	hsa-miR-4476	hsa-miR-8059	hsa-miR-29a-5p	hsa-miR-30e-3p	hsa-miR-30d-3p	hsa-miR-30a-3p	hsa-miR-4446-3p	hsa-miR-589-3p	hsa-miR-1260a	hsa-miR-532-3p	hsa-miR-150-5p	hsa-miR-6887-3p
PLAG1	5.16554413307447e-7	6.07854e-05	0.487813	40	hsa-miR-107	hsa-miR-424-5p	hsa-miR-181b-5p	hsa-miR-181a-5p	hsa-miR-26a-5p	hsa-miR-144-3p	hsa-miR-340-5p	hsa-miR-29c-3p	hsa-miR-128-3p	hsa-miR-103a-3p	hsa-miR-101-3p	hsa-miR-98-5p	hsa-miR-27a-3p	hsa-miR-26b-5p	hsa-miR-16-5p	hsa-miR-17-5p	hsa-miR-6867-5p	hsa-miR-23a-3p	hsa-miR-23b-3p	hsa-miR-323a-3p	hsa-miR-23c	hsa-miR-374a-5p	hsa-miR-5682	hsa-miR-374b-3p	hsa-miR-889-3p	hsa-miR-503-5p	hsa-miR-497-5p	hsa-miR-15a-5p	hsa-miR-195-5p	hsa-miR-15b-5p	hsa-miR-126-5p	hsa-miR-574-5p	hsa-miR-223-5p	hsa-miR-329-3p	hsa-miR-664b-5p	hsa-miR-4446-3p	hsa-miR-767-5p	hsa-miR-29a-3p	hsa-miR-29b-3p	hsa-miR-6832-3p
ABHD17C	5.37279681275615e-7	6.27144e-05	0.352636	20	hsa-miR-145-5p	hsa-miR-128-3p	hsa-miR-101-3p	hsa-miR-27a-3p	hsa-miR-106b-5p	hsa-miR-183-5p	hsa-miR-19a-3p	hsa-miR-19b-3p	hsa-miR-27b-3p	hsa-miR-3182	hsa-miR-26b-3p	hsa-let-7d-5p	hsa-let-7i-5p	hsa-miR-98-5p	hsa-let-7f-5p	hsa-let-7e-5p	hsa-let-7c-5p	hsa-let-7b-5p	hsa-let-7a-5p	hsa-let-7g-5p
SMAD4	5.49598380648717e-7	6.36391e-05	0.498168	42	hsa-miR-26a-5p	hsa-miR-483-3p	hsa-miR-18a-5p	hsa-miR-17-5p	hsa-miR-19a-3p	hsa-miR-20a-5p	hsa-miR-92a-3p	hsa-miR-203a-3p	hsa-miR-421	hsa-miR-146a-5p	hsa-miR-224-5p	hsa-miR-125a-5p	hsa-miR-125b-5p	hsa-miR-199a-5p	hsa-miR-130a-3p	hsa-miR-301a-3p	hsa-miR-454-3p	hsa-miR-182-5p	hsa-miR-130b-3p	hsa-miR-155-5p	hsa-miR-186-5p	hsa-miR-93-5p	hsa-miR-19b-3p	hsa-miR-1260b	hsa-miR-145-5p	hsa-miR-183-5p	hsa-miR-106a-5p	hsa-miR-106b-5p	hsa-miR-20b-5p	hsa-miR-548t-5p	hsa-miR-548az-5p	hsa-miR-34a-5p	hsa-miR-154-5p	hsa-miR-5701	hsa-miR-27b-3p	hsa-miR-27a-3p	hsa-miR-144-3p	hsa-miR-574-3p	hsa-miR-31-5p	hsa-miR-144-5p	hsa-miR-574-5p	hsa-miR-6867-5p
RLIM	5.69647761545077e-7	6.54372e-05	0.516177	46	hsa-miR-186-5p	hsa-miR-15b-5p	hsa-miR-10a-5p	hsa-miR-100-5p	hsa-miR-4307	hsa-miR-3609	hsa-miR-544a	hsa-miR-4291	hsa-miR-922	hsa-miR-142-5p	hsa-miR-106b-5p	hsa-miR-17-5p	hsa-miR-20a-5p	hsa-miR-106a-5p	hsa-miR-20b-5p	hsa-miR-93-5p	hsa-miR-450b-5p	hsa-miR-3653-3p	hsa-miR-18a-5p	hsa-miR-548t-5p	hsa-miR-548az-5p	hsa-miR-203a-3p	hsa-miR-130a-3p	hsa-miR-454-3p	hsa-miR-301a-3p	hsa-miR-130b-3p	hsa-miR-19a-3p	hsa-miR-19b-3p	hsa-miR-7977	hsa-miR-338-3p	hsa-miR-7157-5p	hsa-miR-136-5p	hsa-miR-4275	hsa-miR-181d-5p	hsa-miR-181c-5p	hsa-miR-181b-5p	hsa-miR-181a-5p	hsa-miR-7849-3p	hsa-miR-1827	hsa-miR-25-3p	hsa-miR-32-5p	hsa-miR-363-3p	hsa-miR-4257	hsa-miR-767-5p	hsa-miR-92a-3p
CPEB3	7.19122275917476e-7	8.19573e-05	0.429648	29	hsa-miR-26a-5p	hsa-miR-29a-3p	hsa-miR-23b-3p	hsa-miR-196a-5p	hsa-miR-21-5p	hsa-miR-320a	hsa-let-7b-5p	hsa-miR-922	hsa-miR-497-5p	hsa-miR-424-5p	hsa-miR-195-5p	hsa-miR-16-5p	hsa-miR-15b-5p	hsa-miR-15a-5p	hsa-miR-548an	hsa-miR-548e-5p	hsa-miR-1301-3p	hsa-miR-103a-3p	hsa-miR-107	hsa-miR-25-3p	hsa-miR-92b-3p	hsa-miR-92a-3p	hsa-miR-32-5p	hsa-miR-363-3p	hsa-miR-6873-3p	hsa-miR-6817-3p	hsa-miR-7110-3p	hsa-miR-342-3p	hsa-miR-34a-5p
NCOA3	7.52459268883237e-7	8.50867e-05	0.536006	50	hsa-miR-98-5p	hsa-miR-21-5p	hsa-miR-19b-3p	hsa-miR-18a-5p	hsa-miR-29b-3p	hsa-miR-17-5p	hsa-miR-33a-5p	hsa-miR-590-3p	hsa-miR-335-5p	hsa-miR-215-5p	hsa-miR-192-5p	hsa-miR-744-5p	hsa-miR-20a-5p	hsa-miR-219a-1-3p	hsa-miR-6808-3p	hsa-miR-93-5p	hsa-miR-106b-5p	hsa-miR-20b-5p	hsa-miR-548t-5p	hsa-miR-548az-5p	hsa-miR-126-5p	hsa-miR-378a-5p	hsa-let-7a-5p	hsa-let-7b-5p	hsa-let-7c-5p	hsa-let-7d-5p	hsa-let-7e-5p	hsa-let-7f-5p	hsa-miR-181a-5p	hsa-miR-181b-5p	hsa-miR-181c-5p	hsa-let-7g-5p	hsa-let-7i-5p	hsa-miR-342-5p	hsa-miR-181d-5p	hsa-miR-3150b-3p	hsa-miR-4433a-3p	hsa-miR-4689	hsa-miR-4784	hsa-miR-382-3p	hsa-miR-30e-5p	hsa-miR-30c-5p	hsa-miR-30b-5p	hsa-miR-30a-5p	hsa-miR-30d-5p
RAP1B	7.59594390458609e-7	8.52277e-05	0.455933	33	hsa-miR-155-5p	hsa-miR-1-3p	hsa-miR-26b-5p	hsa-miR-181a-5p	hsa-miR-181b-5p	hsa-miR-181c-5p	hsa-miR-181d-5p	hsa-miR-28-5p	hsa-miR-139-5p	hsa-miR-19a-3p	hsa-miR-19b-3p	hsa-miR-3609	hsa-miR-1243	hsa-miR-101-3p	hsa-miR-374a-5p	hsa-miR-374b-5p	hsa-miR-30a-5p	hsa-miR-30c-5p	hsa-miR-30d-5p	hsa-miR-30b-5p	hsa-miR-30e-5p	hsa-miR-3613-3p	hsa-miR-494-3p	hsa-miR-100-5p	hsa-miR-27b-3p	hsa-miR-27a-3p	hsa-miR-128-3p	hsa-miR-454-5p	hsa-miR-510-3p	hsa-miR-378d	hsa-miR-378c	hsa-miR-378a-3p	hsa-miR-369-3p
KLF4	8.71942645510162e-7	9.70808e-05	0.339575	18	hsa-miR-145-5p	hsa-miR-10b-5p	hsa-miR-25-3p	hsa-miR-130a-3p	hsa-miR-103a-3p	hsa-miR-107	hsa-miR-335-5p	hsa-miR-128-3p	hsa-miR-30b-5p	hsa-miR-29a-3p	hsa-miR-15a-5p	hsa-miR-34a-5p	hsa-miR-7-5p	hsa-miR-152-3p	hsa-miR-206	hsa-miR-32-5p	hsa-miR-92a-3p	hsa-miR-29c-3p
COLEC12	9.60005428351583e-7	0.00010607	0.38841	23	hsa-miR-9-5p	hsa-miR-7-5p	hsa-miR-26b-5p	hsa-miR-1303	hsa-miR-4999-3p	hsa-let-7g-5p	hsa-let-7e-5p	hsa-let-7d-5p	hsa-let-7f-5p	hsa-let-7c-5p	hsa-let-7b-5p	hsa-let-7i-5p	hsa-let-7a-5p	hsa-miR-98-5p	hsa-miR-335-3p	hsa-miR-152-3p	hsa-miR-148b-3p	hsa-miR-148a-3p	hsa-miR-302c-3p	hsa-miR-30e-3p	hsa-miR-30d-3p	hsa-miR-30a-3p	hsa-miR-29b-2-5p
ACER2	9.7267647973173e-7	0.000106655	0.44743	31	hsa-let-7a-5p	hsa-let-7b-5p	hsa-let-7c-5p	hsa-let-7d-5p	hsa-let-7e-5p	hsa-let-7f-5p	hsa-miR-98-5p	hsa-miR-196a-5p	hsa-let-7g-5p	hsa-let-7i-5p	hsa-miR-196b-5p	hsa-miR-4257	hsa-miR-122-5p	hsa-miR-505-3p	hsa-miR-106b-5p	hsa-miR-20a-5p	hsa-miR-20b-5p	hsa-miR-106a-5p	hsa-miR-17-5p	hsa-miR-93-5p	hsa-miR-182-5p	hsa-miR-96-5p	hsa-miR-1271-5p	hsa-miR-27b-3p	hsa-miR-27a-3p	hsa-miR-140-3p	hsa-miR-3613-3p	hsa-miR-27a-5p	hsa-miR-199a-3p	hsa-miR-199b-3p	hsa-miR-936
CHAF1A	1.06878e-06	0.000111292	0.256462	11	hsa-miR-155-5p	hsa-miR-590-3p	hsa-let-7b-5p	hsa-miR-92a-3p	hsa-miR-17-5p	hsa-miR-20a-5p	hsa-miR-26a-5p	hsa-miR-26b-5p	hsa-miR-93-5p	hsa-miR-106b-5p	hsa-miR-20b-5p
GAK	1.06878e-06	0.000111292	0.256462	11	hsa-miR-1-3p	hsa-miR-744-5p	hsa-miR-301a-3p	hsa-miR-92a-3p	hsa-miR-20a-5p	hsa-miR-106b-5p	hsa-miR-19b-3p	hsa-miR-19a-3p	hsa-miR-93-5p	hsa-miR-20b-5p	hsa-miR-17-5p
LIN28A	1.06878e-06	0.000111292	0.256462	11	hsa-miR-125a-5p	hsa-miR-125b-5p	hsa-let-7b-5p	hsa-let-7a-5p	hsa-miR-335-5p	hsa-miR-26b-5p	hsa-miR-128-3p	hsa-let-7e-5p	hsa-miR-370-3p	hsa-miR-107	hsa-let-7a-3p
ND2	1.06878e-06	0.000111292	0.256462	11	hsa-miR-320b	hsa-miR-760	hsa-miR-342-5p	hsa-miR-296-3p	hsa-miR-148b-3p	hsa-miR-181a-5p	hsa-miR-17-5p	hsa-let-7e-5p	hsa-let-7c-5p	hsa-let-7b-5p	hsa-let-7a-5p
ND5	1.06878e-06	0.000111292	0.256462	11	hsa-miR-423-5p	hsa-miR-296-3p	hsa-miR-196b-5p	hsa-miR-320a	hsa-miR-186-5p	hsa-miR-196a-5p	hsa-let-7f-5p	hsa-let-7e-5p	hsa-let-7c-5p	hsa-let-7b-5p	hsa-let-7a-5p
SLC9A6	1.06878e-06	0.000111292	0.256462	11	hsa-miR-103a-3p	hsa-miR-21-5p	hsa-miR-16-5p	hsa-miR-421	hsa-miR-23b-3p	hsa-miR-93-5p	hsa-miR-15a-5p	hsa-miR-15b-5p	hsa-miR-195-5p	hsa-miR-19b-3p	hsa-miR-19a-3p
SRPRA	1.02633e-06	0.000111292	0.4282	28	hsa-miR-16-5p	hsa-miR-30b-5p	hsa-miR-30c-1-3p	hsa-miR-421	hsa-miR-484	hsa-miR-423-3p	hsa-miR-92a-3p	hsa-miR-26b-5p	hsa-miR-25-3p	hsa-miR-374b-3p	hsa-miR-503-5p	hsa-miR-424-5p	hsa-miR-15a-5p	hsa-miR-497-5p	hsa-miR-15b-5p	hsa-miR-195-5p	hsa-miR-5572	hsa-miR-3170	hsa-miR-30e-5p	hsa-miR-30d-5p	hsa-miR-30c-5p	hsa-miR-30a-5p	hsa-miR-3064-3p	hsa-miR-4316	hsa-miR-3197	hsa-miR-128-3p	hsa-miR-32-5p	hsa-miR-92b-3p
CCNT2	1.10778e-06	0.000114528	0.494293	39	hsa-miR-16-5p	hsa-miR-29c-3p	hsa-miR-196a-5p	hsa-miR-22-3p	hsa-miR-484	hsa-miR-423-3p	hsa-miR-142-3p	hsa-miR-29a-3p	hsa-miR-15a-5p	hsa-miR-15b-5p	hsa-miR-195-5p	hsa-miR-19a-3p	hsa-miR-19b-3p	hsa-miR-29b-3p	hsa-miR-5682	hsa-miR-500a-3p	hsa-miR-6804-3p	hsa-miR-27a-3p	hsa-miR-27b-3p	hsa-miR-6073	hsa-miR-155-5p	hsa-miR-1304-5p	hsa-miR-1827	hsa-miR-450b-5p	hsa-miR-4677-5p	hsa-miR-22-5p	hsa-miR-200b-3p	hsa-miR-200c-3p	hsa-miR-7-5p	hsa-miR-548e-3p	hsa-let-7b-5p	hsa-let-7c-5p	hsa-let-7d-5p	hsa-let-7g-5p	hsa-miR-98-5p	hsa-let-7i-5p	hsa-let-7a-5p	hsa-let-7e-5p	hsa-let-7f-5p
HIST1H1C	1.29128e-06	0.00013162	0.323249	16	hsa-miR-34a-5p	hsa-miR-98-5p	hsa-miR-423-5p	hsa-miR-652-3p	hsa-miR-18a-3p	hsa-miR-324-3p	hsa-miR-99b-5p	hsa-miR-186-5p	hsa-miR-27b-3p	hsa-miR-16-5p	hsa-let-7b-5p	hsa-miR-760	hsa-miR-4507	hsa-miR-629-5p	hsa-miR-146a-3p	hsa-miR-1276
SERPINE1	1.29128e-06	0.00013162	0.323249	16	hsa-miR-30c-5p	hsa-miR-301a-3p	hsa-miR-99a-5p	hsa-miR-143-3p	hsa-miR-145-5p	hsa-miR-138-5p	hsa-miR-148a-3p	hsa-miR-486-5p	hsa-miR-30b-5p	hsa-miR-30a-5p	hsa-miR-30d-5p	hsa-miR-224-5p	hsa-miR-30e-5p	hsa-miR-6882-5p	hsa-miR-10a-5p	hsa-miR-192-5p
GALNT1	1.32288e-06	0.000133897	0.384693	22	hsa-miR-30a-5p	hsa-miR-10a-5p	hsa-miR-15a-5p	hsa-miR-16-5p	hsa-miR-15b-5p	hsa-miR-195-5p	hsa-miR-323a-3p	hsa-miR-424-5p	hsa-miR-497-5p	hsa-miR-590-3p	hsa-miR-922	hsa-miR-548e-5p	hsa-miR-30c-5p	hsa-miR-30d-5p	hsa-miR-30b-5p	hsa-miR-30e-5p	hsa-miR-224-5p	hsa-miR-636	hsa-miR-4482-3p	hsa-miR-7159-3p	hsa-miR-6832-3p	hsa-miR-141-5p
TMTC3	1.39685e-06	0.000140403	0.446672	30	hsa-miR-29c-3p	hsa-miR-155-5p	hsa-miR-128-3p	hsa-miR-215-5p	hsa-miR-192-5p	hsa-miR-101-3p	hsa-miR-27a-3p	hsa-miR-16-5p	hsa-let-7d-5p	hsa-let-7b-5p	hsa-miR-29a-3p	hsa-miR-29b-3p	hsa-miR-144-3p	hsa-miR-767-5p	hsa-let-7a-5p	hsa-let-7c-5p	hsa-let-7e-5p	hsa-let-7f-5p	hsa-miR-98-5p	hsa-miR-224-5p	hsa-let-7g-5p	hsa-let-7i-5p	hsa-miR-27b-3p	hsa-miR-142-3p	hsa-miR-26b-5p	hsa-miR-26a-5p	hsa-miR-136-5p	hsa-miR-3126-3p	hsa-miR-6867-5p	hsa-miR-223-5p
EPHA4	1.47575e-06	0.000142812	0.483241	36	hsa-miR-10a-5p	hsa-miR-335-5p	hsa-miR-130b-3p	hsa-miR-132-3p	hsa-miR-93-5p	hsa-miR-21-5p	hsa-miR-505-3p	hsa-miR-361-5p	hsa-miR-320a	hsa-miR-10b-5p	hsa-miR-92a-3p	hsa-miR-22-5p	hsa-miR-143-5p	hsa-miR-548t-5p	hsa-miR-548az-5p	hsa-miR-106a-5p	hsa-miR-106b-5p	hsa-miR-17-5p	hsa-miR-20a-5p	hsa-miR-20b-5p	hsa-miR-1255a	hsa-miR-4275	hsa-miR-7844-5p	hsa-miR-3609	hsa-let-7b-5p	hsa-let-7c-5p	hsa-let-7i-5p	hsa-let-7d-5p	hsa-let-7f-5p	hsa-let-7g-5p	hsa-let-7a-5p	hsa-let-7e-5p	hsa-miR-98-5p	hsa-miR-6832-3p	hsa-miR-4645-5p	hsa-miR-597-5p
HNRNPM	1.47566e-06	0.000142812	0.274272	12	hsa-miR-30a-5p	hsa-miR-26b-5p	hsa-let-7f-1-3p	hsa-miR-18a-3p	hsa-miR-484	hsa-miR-331-3p	hsa-miR-191-5p	hsa-miR-15b-5p	hsa-miR-183-5p	hsa-miR-93-5p	hsa-miR-92a-3p	hsa-miR-29a-3p
NF1	1.47566e-06	0.000142812	0.274272	12	hsa-miR-10b-5p	hsa-miR-370-3p	hsa-miR-20a-3p	hsa-let-7e-5p	hsa-miR-9-5p	hsa-miR-19a-3p	hsa-miR-19b-3p	hsa-miR-374a-5p	hsa-miR-27b-3p	hsa-miR-27a-3p	hsa-miR-107	hsa-miR-514a-5p
PA2G4	1.48989e-06	0.000142812	0.313454	15	hsa-miR-146a-5p	hsa-miR-24-3p	hsa-miR-16-5p	hsa-miR-744-5p	hsa-miR-423-5p	hsa-miR-92b-3p	hsa-miR-484	hsa-miR-324-5p	hsa-miR-342-3p	hsa-miR-92a-3p	hsa-let-7e-5p	hsa-let-7b-5p	hsa-miR-3611	hsa-miR-7-5p	hsa-miR-423-3p
PTGS2	1.48989e-06	0.000142812	0.313454	15	hsa-miR-16-5p	hsa-let-7b-5p	hsa-miR-101-3p	hsa-miR-26b-5p	hsa-miR-143-3p	hsa-miR-335-5p	hsa-miR-132-3p	hsa-miR-128-3p	hsa-miR-181a-5p	hsa-miR-199a-3p	hsa-miR-199a-5p	hsa-miR-146a-5p	hsa-miR-589-5p	hsa-miR-26a-5p	hsa-miR-144-3p
UHRF1	1.47566e-06	0.000142812	0.274272	12	hsa-miR-1-3p	hsa-let-7b-5p	hsa-miR-146a-5p	hsa-miR-34a-5p	hsa-miR-7-5p	hsa-miR-191-5p	hsa-miR-221-3p	hsa-miR-10b-5p	hsa-miR-10a-5p	hsa-let-7a-5p	hsa-miR-146b-5p	hsa-miR-9-5p
XPO1	1.48989e-06	0.000142812	0.313454	15	hsa-miR-155-5p	hsa-miR-192-5p	hsa-miR-30a-5p	hsa-miR-16-5p	hsa-miR-125a-5p	hsa-miR-23b-3p	hsa-miR-92a-3p	hsa-miR-17-3p	hsa-miR-30c-5p	hsa-miR-30d-5p	hsa-miR-30b-5p	hsa-miR-30e-5p	hsa-miR-382-5p	hsa-miR-485-5p	hsa-miR-224-5p
ANKIB1	1.64783e-06	0.000154875	0.289342	13	hsa-miR-1-3p	hsa-miR-335-5p	hsa-miR-25-3p	hsa-miR-17-5p	hsa-miR-19a-3p	hsa-miR-19b-3p	hsa-miR-20a-5p	hsa-miR-93-5p	hsa-miR-106b-5p	hsa-miR-20b-5p	hsa-miR-32-5p	hsa-miR-92a-3p	hsa-miR-92b-3p
FAS	1.64783e-06	0.000154875	0.289342	13	hsa-miR-21-5p	hsa-miR-146a-5p	hsa-miR-106a-5p	hsa-miR-98-5p	hsa-miR-196b-5p	hsa-miR-23a-3p	hsa-miR-19a-3p	hsa-miR-19b-3p	hsa-miR-18a-5p	hsa-miR-106b-5p	hsa-miR-17-5p	hsa-miR-133b	hsa-miR-320a
LRPPRC	1.62922e-06	0.000154875	0.302259	14	hsa-miR-340-5p	hsa-miR-16-5p	hsa-miR-877-3p	hsa-miR-576-5p	hsa-miR-1270	hsa-miR-139-3p	hsa-miR-769-5p	hsa-miR-432-5p	hsa-miR-26a-2-3p	hsa-miR-26a-1-3p	hsa-miR-532-5p	hsa-miR-195-5p	hsa-miR-15b-5p	hsa-miR-15a-5p
NOTCH1	1.68786e-06	0.000157614	0.413759	25	hsa-miR-27b-3p	hsa-miR-24-3p	hsa-miR-23b-3p	hsa-miR-34a-5p	hsa-miR-30a-5p	hsa-miR-326	hsa-miR-144-3p	hsa-miR-10b-5p	hsa-miR-181a-5p	hsa-miR-30b-5p	hsa-miR-139-5p	hsa-miR-30c-5p	hsa-miR-30d-5p	hsa-miR-30e-5p	hsa-miR-200b-3p	hsa-miR-200c-3p	hsa-miR-335-3p	hsa-miR-5196-3p	hsa-miR-363-3p	hsa-miR-9-5p	hsa-miR-101-3p	hsa-miR-935	hsa-miR-30a-3p	hsa-miR-146a-5p	hsa-miR-296-5p
ZBTB4	1.73466e-06	0.000160945	0.462834	32	hsa-miR-130b-3p	hsa-miR-122-5p	hsa-miR-19b-3p	hsa-miR-1226-3p	hsa-miR-454-3p	hsa-miR-652-3p	hsa-miR-331-3p	hsa-miR-186-5p	hsa-miR-181b-5p	hsa-miR-30d-5p	hsa-miR-99a-5p	hsa-miR-93-5p	hsa-miR-106b-5p	hsa-miR-17-5p	hsa-miR-19a-3p	hsa-miR-483-3p	hsa-miR-484	hsa-miR-20a-5p	hsa-miR-431-5p	hsa-miR-671-5p	hsa-miR-3928-3p	hsa-miR-381-3p	hsa-miR-4476	hsa-miR-548t-5p	hsa-miR-548az-5p	hsa-miR-106a-5p	hsa-miR-20b-5p	hsa-miR-130a-3p	hsa-miR-301a-3p	hsa-miR-181d-5p	hsa-miR-181c-5p	hsa-miR-181a-5p
CCNE1	1.8139e-06	0.000167225	0.380623	21	hsa-miR-15b-5p	hsa-miR-503-5p	hsa-miR-424-5p	hsa-miR-16-5p	hsa-miR-15a-5p	hsa-miR-107	hsa-miR-185-5p	hsa-miR-103a-3p	hsa-miR-26b-5p	hsa-miR-26a-5p	hsa-miR-195-5p	hsa-miR-215-5p	hsa-miR-192-5p	hsa-miR-151a-3p	hsa-miR-342-5p	hsa-miR-125b-5p	hsa-miR-92a-3p	hsa-miR-497-5p	hsa-miR-7-5p	hsa-miR-25-5p	hsa-miR-144-5p
C15orf39	2.09618e-06	0.000178471	0.23509	9	hsa-miR-24-3p	hsa-miR-423-5p	hsa-miR-505-3p	hsa-miR-125b-5p	hsa-miR-183-5p	hsa-miR-195-5p	hsa-miR-16-5p	hsa-miR-15b-5p	hsa-miR-15a-5p
FBXO3	2.09618e-06	0.000178471	0.23509	9	hsa-miR-142-3p	hsa-miR-30b-5p	hsa-miR-192-5p	hsa-miR-26b-5p	hsa-miR-21-5p	hsa-let-7d-5p	hsa-miR-20a-5p	hsa-miR-16-5p	hsa-miR-15a-5p
GFOD1	2.09618e-06	0.000178471	0.23509	9	hsa-miR-130b-3p	hsa-miR-9-5p	hsa-miR-215-5p	hsa-miR-26b-5p	hsa-miR-24-3p	hsa-miR-19b-3p	hsa-miR-1276	hsa-miR-484	hsa-miR-100-5p
LIFR	2.00529e-06	0.000178471	0.445861	29	hsa-miR-335-5p	hsa-miR-128-3p	hsa-miR-1-3p	hsa-miR-101-3p	hsa-miR-98-5p	hsa-miR-27a-3p	hsa-miR-21-5p	hsa-miR-203a-3p	hsa-miR-125a-5p	hsa-miR-6126	hsa-miR-493-3p	hsa-miR-451b	hsa-miR-7-1-3p	hsa-miR-340-5p	hsa-miR-212-3p	hsa-miR-132-3p	hsa-miR-223-5p	hsa-miR-26b-3p	hsa-miR-27b-3p	hsa-miR-144-3p	hsa-miR-30c-5p	hsa-miR-30a-5p	hsa-miR-30d-5p	hsa-miR-30b-5p	hsa-miR-30e-5p	hsa-miR-3653-3p	hsa-miR-4804-5p	hsa-miR-4304	hsa-miR-125b-5p
MED12	2.09618e-06	0.000178471	0.23509	9	hsa-miR-454-3p	hsa-miR-320a	hsa-miR-10a-5p	hsa-miR-196a-5p	hsa-miR-100-5p	hsa-miR-99a-5p	hsa-miR-31-5p	hsa-miR-17-5p	hsa-miR-16-5p
MMP13	2.09618e-06	0.000178471	0.23509	9	hsa-miR-9-5p	hsa-miR-100-5p	hsa-miR-27b-3p	hsa-miR-140-5p	hsa-miR-27a-3p	hsa-miR-125b-5p	hsa-miR-143-3p	hsa-miR-132-3p	hsa-miR-127-3p
NEMP1	2.09618e-06	0.000178471	0.23509	9	hsa-miR-196a-5p	hsa-miR-192-5p	hsa-miR-24-3p	hsa-let-7d-5p	hsa-miR-93-3p	hsa-miR-155-5p	hsa-miR-32-5p	hsa-miR-92b-3p	hsa-miR-92a-3p
PPP1R13B	2.09618e-06	0.000178471	0.23509	9	hsa-miR-29a-3p	hsa-miR-29b-3p	hsa-miR-29c-3p	hsa-miR-93-3p	hsa-miR-766-3p	hsa-miR-421	hsa-miR-505-3p	hsa-miR-138-5p	hsa-miR-10b-5p
RBL2	2.09618e-06	0.000178471	0.23509	9	hsa-miR-192-5p	hsa-miR-17-5p	hsa-miR-20a-5p	hsa-miR-106b-5p	hsa-miR-335-5p	hsa-miR-32-5p	hsa-miR-92a-3p	hsa-miR-106a-5p	hsa-miR-92b-3p
RP2	2.09618e-06	0.000178471	0.23509	9	hsa-miR-21-5p	hsa-miR-155-5p	hsa-miR-32-5p	hsa-miR-92b-3p	hsa-miR-92a-3p	hsa-miR-181d-5p	hsa-miR-181b-5p	hsa-miR-181c-5p	hsa-miR-181a-5p
RPS3A	2.09618e-06	0.000178471	0.23509	9	hsa-miR-16-5p	hsa-miR-92b-3p	hsa-miR-342-3p	hsa-miR-125b-5p	hsa-miR-15b-5p	hsa-miR-7-5p	hsa-miR-92a-3p	hsa-miR-25-3p	hsa-let-7a-5p
SLC19A2	2.09618e-06	0.000178471	0.23509	9	hsa-miR-122-5p	hsa-miR-215-5p	hsa-miR-192-5p	hsa-miR-98-5p	hsa-miR-26b-5p	hsa-miR-181d-5p	hsa-miR-181c-5p	hsa-miR-181b-5p	hsa-miR-181a-5p
UBE2O	2.09618e-06	0.000178471	0.23509	9	hsa-miR-335-5p	hsa-miR-877-3p	hsa-miR-744-5p	hsa-miR-30c-1-3p	hsa-miR-505-3p	hsa-miR-328-3p	hsa-miR-93-5p	hsa-miR-432-3p	hsa-miR-485-5p
SEC24A	2.21624e-06	0.00018759	0.489772	36	hsa-miR-16-5p	hsa-miR-30a-5p	hsa-miR-320a	hsa-miR-125b-5p	hsa-miR-92a-3p	hsa-miR-4316	hsa-miR-30c-5p	hsa-miR-30d-5p	hsa-miR-30b-5p	hsa-miR-30e-5p	hsa-miR-374a-5p	hsa-let-7a-3p	hsa-let-7b-3p	hsa-let-7f-1-3p	hsa-miR-98-3p	hsa-miR-381-3p	hsa-miR-892c-5p	hsa-miR-424-5p	hsa-miR-503-5p	hsa-miR-15a-5p	hsa-miR-15b-5p	hsa-miR-195-5p	hsa-miR-497-5p	hsa-miR-4677-5p	hsa-miR-22-5p	hsa-miR-320d	hsa-miR-320c	hsa-miR-320b	hsa-miR-186-5p	hsa-miR-200c-3p	hsa-miR-200b-3p	hsa-miR-197-3p	hsa-miR-6754-3p	hsa-miR-412-3p	hsa-miR-27b-3p	hsa-miR-27a-3p
PRKAR1A	2.55223e-06	0.000214773	0.395379	22	hsa-miR-155-5p	hsa-miR-215-5p	hsa-miR-192-5p	hsa-miR-16-5p	hsa-miR-324-3p	hsa-miR-96-5p	hsa-miR-25-3p	hsa-miR-24-2-5p	hsa-miR-323a-3p	hsa-miR-93-5p	hsa-miR-20b-5p	hsa-miR-20a-5p	hsa-miR-17-5p	hsa-miR-106b-5p	hsa-miR-106a-5p	hsa-miR-548t-5p	hsa-miR-548az-5p	hsa-miR-30a-5p	hsa-miR-30c-5p	hsa-miR-30d-5p	hsa-miR-30b-5p	hsa-miR-30e-5p
BCOR	2.63636e-06	0.000216811	0.345721	17	hsa-miR-425-5p	hsa-miR-215-5p	hsa-miR-192-5p	hsa-miR-598-3p	hsa-miR-328-3p	hsa-miR-320a	hsa-miR-191-5p	hsa-miR-125b-5p	hsa-let-7f-5p	hsa-let-7c-5p	hsa-let-7b-5p	hsa-let-7a-5p	hsa-miR-340-5p	hsa-miR-335-3p	hsa-miR-3145-3p	hsa-miR-5197-3p	hsa-miR-142-5p
CDC42	2.63636e-06	0.000216811	0.345721	17	hsa-miR-133a-3p	hsa-miR-224-5p	hsa-miR-185-5p	hsa-miR-330-3p	hsa-miR-29b-3p	hsa-miR-29c-3p	hsa-miR-29a-3p	hsa-miR-195-5p	hsa-miR-1-3p	hsa-miR-93-3p	hsa-miR-484	hsa-miR-106b-5p	hsa-miR-133b	hsa-miR-20a-3p	hsa-miR-21-3p	hsa-miR-107	hsa-miR-30c-5p
DDX17	2.63636e-06	0.000216811	0.345721	17	hsa-miR-145-5p	hsa-miR-155-5p	hsa-miR-744-5p	hsa-miR-18a-3p	hsa-miR-331-3p	hsa-miR-106b-5p	hsa-miR-27b-3p	hsa-miR-92a-3p	hsa-let-7b-5p	hsa-miR-378c	hsa-miR-1277-5p	hsa-miR-432-3p	hsa-miR-539-3p	hsa-miR-3613-5p	hsa-miR-142-3p	hsa-miR-6073	hsa-miR-454-5p
PNN	2.63636e-06	0.000216811	0.345721	17	hsa-miR-16-5p	hsa-miR-15a-5p	hsa-miR-590-3p	hsa-miR-30b-5p	hsa-miR-23b-3p	hsa-miR-1-3p	hsa-miR-877-3p	hsa-miR-320a	hsa-miR-3145-3p	hsa-miR-320b	hsa-miR-320c	hsa-miR-1185-5p	hsa-miR-548e-5p	hsa-miR-320d	hsa-miR-3679-5p	hsa-miR-873-5p	hsa-miR-1276
DCBLD2	2.70972e-06	0.000221584	0.470181	32	hsa-miR-197-3p	hsa-miR-192-5p	hsa-miR-33a-5p	hsa-miR-26b-5p	hsa-miR-106a-5p	hsa-miR-17-5p	hsa-let-7e-5p	hsa-miR-451a	hsa-miR-101-3p	hsa-miR-106b-5p	hsa-miR-130a-3p	hsa-miR-130b-3p	hsa-miR-139-5p	hsa-miR-144-3p	hsa-miR-181a-5p	hsa-miR-181b-5p	hsa-miR-181c-5p	hsa-miR-181d-5p	hsa-miR-19a-3p	hsa-miR-19b-3p	hsa-miR-200b-3p	hsa-miR-200c-3p	hsa-miR-20a-5p	hsa-miR-20b-5p	hsa-miR-301a-3p	hsa-miR-454-3p	hsa-miR-4646-5p	hsa-miR-494-3p	hsa-miR-93-5p	hsa-miR-186-5p	hsa-miR-5197-3p	hsa-miR-660-5p
BRWD1	2.89683e-06	0.000234239	0.477305	33	hsa-miR-130b-3p	hsa-miR-33a-5p	hsa-miR-106b-5p	hsa-miR-128-3p	hsa-miR-192-5p	hsa-miR-15a-5p	hsa-miR-4501	hsa-miR-10b-3p	hsa-miR-96-5p	hsa-miR-182-5p	hsa-miR-1271-5p	hsa-miR-6804-3p	hsa-miR-19a-3p	hsa-miR-19b-3p	hsa-miR-23a-3p	hsa-miR-23b-3p	hsa-miR-23c	hsa-miR-130a-3p	hsa-miR-301a-3p	hsa-miR-454-3p	hsa-miR-132-3p	hsa-miR-212-3p	hsa-miR-215-5p	hsa-miR-5100	hsa-miR-542-3p	hsa-miR-642a-3p	hsa-miR-892c-5p	hsa-miR-183-5p	hsa-miR-222-3p	hsa-miR-221-3p	hsa-miR-146a-5p	hsa-miR-146b-5p	hsa-miR-589-5p
LBR	2.89683e-06	0.000234239	0.477305	33	hsa-miR-340-5p	hsa-miR-130b-3p	hsa-miR-186-5p	hsa-miR-128-3p	hsa-miR-181a-5p	hsa-miR-148a-3p	hsa-miR-196a-5p	hsa-miR-101-3p	hsa-miR-27a-3p	hsa-miR-24-3p	hsa-miR-19b-3p	hsa-let-7d-5p	hsa-let-7b-5p	hsa-miR-421	hsa-miR-484	hsa-miR-23b-3p	hsa-miR-182-5p	hsa-miR-144-5p	hsa-miR-335-3p	hsa-miR-3653-3p	hsa-miR-4729	hsa-miR-1301-3p	hsa-miR-107	hsa-miR-103a-3p	hsa-miR-146b-5p	hsa-miR-146a-5p	hsa-miR-589-5p	hsa-miR-4307	hsa-miR-181d-5p	hsa-miR-181c-5p	hsa-miR-181b-5p	hsa-miR-7-1-3p	hsa-miR-27b-3p
IER3IP1	2.96853e-06	0.000237384	0.423163	25	hsa-miR-130b-3p	hsa-miR-155-5p	hsa-miR-10a-5p	hsa-miR-107	hsa-miR-19b-3p	hsa-miR-423-3p	hsa-miR-92a-3p	hsa-miR-16-5p	hsa-miR-30e-3p	hsa-miR-30d-3p	hsa-miR-30a-3p	hsa-miR-29b-1-5p	hsa-miR-6882-5p	hsa-miR-454-3p	hsa-miR-301a-3p	hsa-miR-130a-3p	hsa-miR-7977	hsa-miR-500a-3p	hsa-miR-197-3p	hsa-miR-431-5p	hsa-miR-6784-3p	hsa-miR-6832-3p	hsa-miR-140-3p	hsa-miR-212-3p	hsa-miR-132-3p
RB1	2.96853e-06	0.000237384	0.423163	25	hsa-miR-106a-5p	hsa-miR-26a-5p	hsa-miR-23b-3p	hsa-miR-335-5p	hsa-miR-106b-5p	hsa-miR-17-5p	hsa-miR-20a-5p	hsa-miR-192-5p	hsa-miR-132-3p	hsa-miR-212-3p	hsa-miR-130b-3p	hsa-miR-215-5p	hsa-miR-93-5p	hsa-miR-21-5p	hsa-miR-100-5p	hsa-miR-99a-5p	hsa-miR-221-3p	hsa-miR-20b-5p	hsa-miR-3614-5p	hsa-miR-26b-5p	hsa-miR-6728-5p	hsa-miR-769-3p	hsa-miR-6852-3p	hsa-miR-494-3p	hsa-miR-141-3p
KRAS	3.28836e-06	0.000261515	0.496302	36	hsa-miR-18a-3p	hsa-miR-143-3p	hsa-let-7g-5p	hsa-let-7a-5p	hsa-miR-181c-5p	hsa-miR-155-5p	hsa-miR-96-5p	hsa-miR-126-3p	hsa-miR-181a-5p	hsa-miR-16-5p	hsa-miR-134-5p	hsa-miR-224-5p	hsa-miR-152-3p	hsa-miR-340-5p	hsa-miR-487b-3p	hsa-miR-200c-3p	hsa-miR-27a-3p	hsa-miR-206	hsa-miR-4646-5p	hsa-miR-330-5p	hsa-miR-326	hsa-miR-514a-5p	hsa-miR-200b-3p	hsa-miR-183-5p	hsa-miR-5010-3p	hsa-miR-642a-5p	hsa-miR-671-5p	hsa-miR-873-5p	hsa-miR-30e-3p	hsa-miR-30d-3p	hsa-miR-30a-3p	hsa-miR-1-3p	hsa-miR-199a-5p	hsa-miR-543	hsa-miR-384	hsa-miR-4689
ABCG2	3.34738e-06	0.00026306	0.371195	19	hsa-miR-328-3p	hsa-miR-192-5p	hsa-miR-26b-5p	hsa-miR-10a-5p	hsa-miR-181a-5p	hsa-miR-142-3p	hsa-miR-374b-5p	hsa-miR-374a-5p	hsa-miR-889-3p	hsa-miR-876-5p	hsa-miR-16-2-3p	hsa-miR-369-3p	hsa-miR-340-5p	hsa-miR-4539	hsa-miR-181a-2-3p	hsa-miR-497-3p	hsa-miR-222-3p	hsa-miR-212-3p	hsa-miR-320a
PBX2	3.34738e-06	0.00026306	0.371195	19	hsa-miR-760	hsa-miR-181d-5p	hsa-miR-326	hsa-miR-185-5p	hsa-miR-222-3p	hsa-miR-197-3p	hsa-miR-92a-3p	hsa-let-7c-5p	hsa-let-7a-5p	hsa-let-7b-5p	hsa-let-7d-5p	hsa-let-7e-5p	hsa-let-7f-5p	hsa-let-7g-5p	hsa-let-7i-5p	hsa-miR-1203	hsa-miR-1908-5p	hsa-miR-423-5p	hsa-miR-98-5p
RAN	3.36232e-06	0.00026306	0.50195	37	hsa-miR-29a-3p	hsa-miR-186-5p	hsa-miR-1250-5p	hsa-miR-744-5p	hsa-miR-22-5p	hsa-miR-92b-3p	hsa-miR-500a-3p	hsa-miR-339-5p	hsa-miR-320a	hsa-miR-16-5p	hsa-miR-1260b	hsa-miR-203a-3p	hsa-miR-20a-5p	hsa-miR-106b-5p	hsa-miR-664a-3p	hsa-miR-19b-3p	hsa-miR-19a-3p	hsa-miR-3613-3p	hsa-miR-454-3p	hsa-miR-301a-3p	hsa-miR-130b-3p	hsa-miR-130a-3p	hsa-miR-93-5p	hsa-miR-20b-5p	hsa-miR-17-5p	hsa-miR-106a-5p	hsa-miR-548t-5p	hsa-miR-548az-5p	hsa-miR-451b	hsa-miR-4671-5p	hsa-miR-483-3p	hsa-miR-324-5p	hsa-miR-181d-5p	hsa-miR-181c-5p	hsa-miR-181b-5p	hsa-miR-181a-5p	hsa-miR-197-3p
DST	3.54804e-06	0.000276099	0.391817	21	hsa-miR-335-5p	hsa-miR-215-5p	hsa-miR-192-5p	hsa-miR-32-5p	hsa-miR-484	hsa-miR-26a-5p	hsa-miR-3130-3p	hsa-miR-485-3p	hsa-miR-539-3p	hsa-miR-136-5p	hsa-miR-432-5p	hsa-miR-1301-3p	hsa-miR-500a-3p	hsa-miR-107	hsa-miR-103a-3p	hsa-miR-6804-3p	hsa-miR-370-3p	hsa-miR-4460	hsa-miR-4662a-5p	hsa-miR-140-5p	hsa-miR-6718-5p
CDV3	3.59224e-06	0.000276564	0.462344	30	hsa-miR-29c-3p	hsa-miR-103a-3p	hsa-miR-16-5p	hsa-miR-92a-3p	hsa-miR-15a-5p	hsa-miR-15b-5p	hsa-miR-195-5p	hsa-miR-330-3p	hsa-miR-589-3p	hsa-miR-3613-3p	hsa-let-7a-5p	hsa-let-7b-5p	hsa-let-7c-5p	hsa-let-7d-5p	hsa-let-7e-5p	hsa-let-7f-5p	hsa-miR-98-5p	hsa-miR-196a-5p	hsa-let-7g-5p	hsa-let-7i-5p	hsa-miR-196b-5p	hsa-miR-29b-2-5p	hsa-miR-107	hsa-miR-1273h-3p	hsa-miR-200a-3p	hsa-miR-141-3p	hsa-miR-26b-5p	hsa-miR-26a-5p	hsa-miR-155-5p	hsa-miR-5197-3p
FAM104A	3.59224e-06	0.000276564	0.462344	30	hsa-miR-183-5p	hsa-miR-34a-5p	hsa-miR-196a-5p	hsa-let-7d-5p	hsa-miR-18a-5p	hsa-miR-4433b-5p	hsa-miR-186-3p	hsa-miR-362-5p	hsa-miR-500a-5p	hsa-miR-30e-3p	hsa-miR-30d-3p	hsa-miR-30a-3p	hsa-miR-98-5p	hsa-let-7g-5p	hsa-let-7f-5p	hsa-let-7i-5p	hsa-let-7b-5p	hsa-let-7e-5p	hsa-let-7c-5p	hsa-let-7a-5p	hsa-miR-196b-5p	hsa-miR-148a-3p	hsa-miR-148b-3p	hsa-miR-152-3p	hsa-miR-3613-3p	hsa-miR-30e-5p	hsa-miR-30c-5p	hsa-miR-30d-5p	hsa-miR-30b-5p	hsa-miR-30a-5p
AURKB	4.22841e-06	0.000297097	0.258599	10	hsa-miR-24-3p	hsa-let-7b-5p	hsa-miR-16-5p	hsa-miR-155-5p	hsa-miR-125b-5p	hsa-miR-148a-3p	hsa-miR-92a-3p	hsa-let-7a-5p	hsa-let-7e-5p	hsa-let-7i-5p
C7orf43	4.22841e-06	0.000297097	0.258599	10	hsa-miR-20a-5p	hsa-miR-106b-5p	hsa-miR-30d-5p	hsa-miR-30e-5p	hsa-miR-30c-5p	hsa-miR-30b-5p	hsa-miR-30a-5p	hsa-miR-93-5p	hsa-miR-20b-5p	hsa-miR-17-5p
CDC7	4.22841e-06	0.000297097	0.258599	10	hsa-miR-192-5p	hsa-miR-215-5p	hsa-miR-101-3p	hsa-let-7a-5p	hsa-miR-30a-5p	hsa-miR-30c-5p	hsa-miR-30d-5p	hsa-miR-30b-5p	hsa-miR-30e-5p	hsa-miR-29a-3p
COL3A1	4.22841e-06	0.000297097	0.258599	10	hsa-miR-29c-3p	hsa-miR-29b-3p	hsa-miR-335-5p	hsa-miR-29a-3p	hsa-let-7b-5p	hsa-miR-767-5p	hsa-miR-143-3p	hsa-miR-29b-1-5p	hsa-let-7d-5p	hsa-miR-29a-5p
DHX57	4.22841e-06	0.000297097	0.258599	10	hsa-let-7b-5p	hsa-miR-590-3p	hsa-miR-23b-3p	hsa-miR-98-5p	hsa-miR-877-3p	hsa-miR-744-5p	hsa-miR-125b-5p	hsa-let-7e-5p	hsa-let-7d-5p	hsa-let-7a-5p
EIF4A2	4.22163e-06	0.000297097	0.421204	24	hsa-miR-21-5p	hsa-let-7b-5p	hsa-miR-744-5p	hsa-miR-331-3p	hsa-let-7a-3p	hsa-let-7b-3p	hsa-let-7f-1-3p	hsa-miR-98-3p	hsa-miR-381-3p	hsa-miR-543	hsa-miR-3609	hsa-miR-7849-3p	hsa-miR-19a-3p	hsa-miR-19b-3p	hsa-miR-590-3p	hsa-miR-499a-5p	hsa-miR-183-5p	hsa-miR-93-5p	hsa-miR-20b-5p	hsa-miR-20a-5p	hsa-miR-17-5p	hsa-miR-106b-5p	hsa-miR-106a-5p	hsa-miR-6771-3p
IMPDH1	4.22841e-06	0.000297097	0.258599	10	hsa-miR-29a-3p	hsa-miR-1-3p	hsa-miR-34a-5p	hsa-miR-29b-3p	hsa-miR-98-5p	hsa-miR-19b-3p	hsa-let-7b-5p	hsa-miR-1301-3p	hsa-miR-28-5p	hsa-miR-19a-3p
MET	4.22163e-06	0.000297097	0.421204	24	hsa-miR-206	hsa-miR-34b-5p	hsa-miR-34a-5p	hsa-miR-1-3p	hsa-miR-199a-3p	hsa-miR-23b-3p	hsa-miR-30a-5p	hsa-miR-340-5p	hsa-miR-130a-3p	hsa-miR-133b	hsa-miR-31-5p	hsa-miR-1303	hsa-miR-320a	hsa-miR-27a-3p	hsa-miR-148a-3p	hsa-miR-409-3p	hsa-miR-101-3p	hsa-miR-144-3p	hsa-miR-139-5p	hsa-miR-27b-3p	hsa-miR-144-5p	hsa-miR-1262	hsa-miR-425-5p	hsa-miR-802
MMP14	4.22841e-06	0.000297097	0.258599	10	hsa-miR-335-5p	hsa-miR-145-5p	hsa-miR-181a-5p	hsa-miR-133a-3p	hsa-miR-24-3p	hsa-miR-22-3p	hsa-miR-10a-5p	hsa-miR-150-5p	hsa-miR-143-3p	hsa-miR-133b
MTUS1	4.22163e-06	0.000297097	0.421204	24	hsa-miR-125a-5p	hsa-miR-335-5p	hsa-miR-98-5p	hsa-miR-183-5p	hsa-let-7b-5p	hsa-let-7a-5p	hsa-miR-142-3p	hsa-miR-4433b-5p	hsa-miR-196b-5p	hsa-miR-196a-5p	hsa-let-7i-5p	hsa-let-7g-5p	hsa-let-7c-5p	hsa-let-7d-5p	hsa-let-7e-5p	hsa-let-7f-5p	hsa-miR-181d-5p	hsa-miR-181c-5p	hsa-miR-181a-5p	hsa-miR-181b-5p	hsa-miR-19a-3p	hsa-miR-19b-3p	hsa-miR-362-5p	hsa-miR-501-5p
NAP1L1	4.1286e-06	0.000297097	0.44406	27	hsa-miR-132-3p	hsa-miR-30a-5p	hsa-miR-877-3p	hsa-miR-10b-5p	hsa-miR-10a-5p	hsa-miR-30a-3p	hsa-miR-26b-5p	hsa-miR-20a-5p	hsa-miR-17-5p	hsa-miR-30e-5p	hsa-miR-30d-5p	hsa-miR-30c-5p	hsa-miR-30b-5p	hsa-miR-660-5p	hsa-miR-101-3p	hsa-miR-196b-5p	hsa-miR-196a-5p	hsa-miR-582-5p	hsa-let-7i-5p	hsa-miR-98-5p	hsa-let-7f-5p	hsa-let-7g-5p	hsa-let-7b-5p	hsa-let-7c-5p	hsa-let-7d-5p	hsa-let-7e-5p	hsa-let-7a-5p
ND6	4.22841e-06	0.000297097	0.258599	10	hsa-miR-877-3p	hsa-miR-130b-5p	hsa-miR-484	hsa-miR-328-3p	hsa-miR-99b-5p	hsa-miR-125a-5p	hsa-miR-125b-5p	hsa-miR-10b-5p	hsa-miR-30c-5p	hsa-miR-197-3p
PPARG	4.22841e-06	0.000297097	0.258599	10	hsa-miR-20b-5p	hsa-miR-27b-3p	hsa-miR-138-5p	hsa-miR-130a-3p	hsa-miR-130b-3p	hsa-miR-20a-5p	hsa-miR-1-3p	hsa-miR-215-5p	hsa-miR-192-5p	hsa-miR-27a-3p
RAPGEF4	4.22841e-06	0.000297097	0.258599	10	hsa-miR-335-5p	hsa-miR-98-5p	hsa-miR-26b-5p	hsa-miR-17-5p	hsa-miR-19a-3p	hsa-miR-19b-3p	hsa-miR-20a-5p	hsa-miR-93-5p	hsa-miR-106b-5p	hsa-miR-20b-5p
RASA1	4.22841e-06	0.000297097	0.258599	10	hsa-miR-335-5p	hsa-miR-21-5p	hsa-miR-132-3p	hsa-miR-31-5p	hsa-miR-30c-5p	hsa-miR-92a-3p	hsa-miR-26a-5p	hsa-miR-96-5p	hsa-miR-19a-3p	hsa-miR-19b-3p
RLF	4.22841e-06	0.000297097	0.258599	10	hsa-miR-181a-5p	hsa-miR-96-5p	hsa-miR-877-3p	hsa-miR-182-5p	hsa-miR-17-5p	hsa-miR-26a-5p	hsa-miR-26b-5p	hsa-miR-181b-5p	hsa-miR-181c-5p	hsa-miR-181d-5p
TAF15	4.22841e-06	0.000297097	0.258599	10	hsa-miR-132-3p	hsa-miR-181a-5p	hsa-miR-24-3p	hsa-miR-16-5p	hsa-miR-877-3p	hsa-miR-501-5p	hsa-miR-320a	hsa-miR-125b-5p	hsa-miR-10a-5p	hsa-miR-196a-5p
THOP1	4.22841e-06	0.000297097	0.258599	10	hsa-miR-130b-3p	hsa-miR-215-5p	hsa-miR-192-5p	hsa-miR-24-3p	hsa-miR-19b-3p	hsa-miR-935	hsa-miR-425-5p	hsa-miR-505-3p	hsa-miR-484	hsa-miR-222-3p
ARID3B	4.91299e-06	0.000337017	0.387899	20	hsa-miR-125a-5p	hsa-miR-125b-5p	hsa-miR-335-5p	hsa-miR-26b-5p	hsa-miR-181d-5p	hsa-let-7f-5p	hsa-let-7b-5p	hsa-let-7a-5p	hsa-let-7c-5p	hsa-let-7d-5p	hsa-let-7e-5p	hsa-miR-98-5p	hsa-let-7g-5p	hsa-let-7i-5p	hsa-miR-543	hsa-miR-3611	hsa-miR-203a-3p	hsa-miR-6804-3p	hsa-miR-3692-5p	hsa-miR-370-3p
DNAJC27	4.86152e-06	0.000337017	0.319051	14	hsa-miR-17-5p	hsa-miR-421	hsa-miR-186-5p	hsa-miR-128-3p	hsa-miR-7-5p	hsa-miR-27a-3p	hsa-miR-20a-5p	hsa-miR-106b-5p	hsa-miR-10b-3p	hsa-miR-32-5p	hsa-miR-92a-3p	hsa-miR-92b-3p	hsa-miR-93-5p	hsa-miR-20b-5p
KPNA2	4.91104e-06	0.000337017	0.513487	38	hsa-miR-16-5p	hsa-miR-326	hsa-miR-342-3p	hsa-miR-181b-5p	hsa-miR-106a-5p	hsa-miR-100-5p	hsa-miR-93-5p	hsa-miR-92a-3p	hsa-miR-17-3p	hsa-miR-17-5p	hsa-miR-20a-5p	hsa-miR-26a-5p	hsa-miR-26b-5p	hsa-miR-30a-3p	hsa-miR-101-3p	hsa-miR-30d-3p	hsa-miR-139-5p	hsa-let-7g-3p	hsa-miR-144-3p	hsa-miR-106b-5p	hsa-miR-30e-3p	hsa-miR-302c-3p	hsa-miR-20b-5p	hsa-miR-485-3p	hsa-miR-497-3p	hsa-miR-539-3p	hsa-miR-582-5p	hsa-miR-802	hsa-miR-548t-5p	hsa-miR-548az-5p	hsa-miR-7-1-3p	hsa-miR-4257	hsa-miR-221-3p	hsa-miR-222-3p	hsa-miR-3653-3p	hsa-miR-411-5p	hsa-miR-1304-3p	hsa-miR-1203
MAPK9	4.86152e-06	0.000337017	0.319051	14	hsa-miR-93-5p	hsa-miR-199a-3p	hsa-miR-17-5p	hsa-miR-20a-5p	hsa-miR-106b-5p	hsa-miR-141-3p	hsa-miR-215-5p	hsa-miR-7-5p	hsa-miR-192-5p	hsa-miR-27b-3p	hsa-miR-92a-3p	hsa-miR-20b-5p	hsa-miR-106a-5p	hsa-miR-203a-3p
SNTB2	4.91104e-06	0.000337017	0.513487	38	hsa-miR-155-5p	hsa-miR-30b-5p	hsa-miR-34a-5p	hsa-miR-10a-5p	hsa-miR-25-3p	hsa-miR-15a-5p	hsa-miR-16-5p	hsa-miR-103a-3p	hsa-miR-107	hsa-miR-15b-5p	hsa-miR-195-5p	hsa-miR-381-3p	hsa-miR-424-5p	hsa-miR-497-5p	hsa-miR-1277-5p	hsa-miR-17-5p	hsa-miR-20a-5p	hsa-miR-93-5p	hsa-miR-106b-5p	hsa-miR-20b-5p	hsa-miR-3135b	hsa-miR-548an	hsa-miR-503-5p	hsa-miR-33a-5p	hsa-miR-4703-5p	hsa-miR-3649	hsa-miR-140-3p	hsa-miR-7641	hsa-miR-4430	hsa-miR-3652	hsa-miR-122-5p	hsa-miR-1304-3p	hsa-miR-454-3p	hsa-miR-301a-3p	hsa-miR-130b-3p	hsa-miR-130a-3p	hsa-miR-5694	hsa-miR-7847-3p
ZADH2	5.16796e-06	0.000352835	0.462074	29	hsa-miR-192-5p	hsa-miR-93-5p	hsa-miR-21-5p	hsa-let-7b-5p	hsa-miR-27b-3p	hsa-miR-107	hsa-miR-765	hsa-miR-185-5p	hsa-miR-4784	hsa-miR-3150b-3p	hsa-miR-769-5p	hsa-miR-1262	hsa-miR-542-3p	hsa-miR-500a-3p	hsa-miR-767-5p	hsa-miR-766-3p	hsa-miR-1273g-3p	hsa-miR-92b-3p	hsa-miR-92a-3p	hsa-miR-363-3p	hsa-miR-32-5p	hsa-miR-25-3p	hsa-miR-4667-3p	hsa-miR-6887-3p	hsa-miR-548as-3p	hsa-miR-181a-5p	hsa-miR-181b-5p	hsa-miR-181c-5p	hsa-miR-181d-5p
GCN1	5.47296e-06	0.000361715	0.277834	11	hsa-miR-1226-3p	hsa-miR-18a-3p	hsa-miR-484	hsa-miR-425-3p	hsa-miR-423-3p	hsa-miR-328-3p	hsa-miR-185-5p	hsa-miR-222-3p	hsa-miR-221-3p	hsa-let-7b-5p	hsa-let-7a-5p
HIST2H2BF	5.47296e-06	0.000361715	0.277834	11	hsa-miR-98-5p	hsa-miR-26b-5p	hsa-miR-760	hsa-miR-423-5p	hsa-miR-296-3p	hsa-miR-99b-3p	hsa-miR-18a-3p	hsa-miR-125b-5p	hsa-miR-25-3p	hsa-let-7e-5p	hsa-let-7a-5p
LDHB	5.47296e-06	0.000361715	0.277834	11	hsa-miR-186-3p	hsa-miR-766-3p	hsa-miR-324-5p	hsa-miR-185-5p	hsa-miR-221-3p	hsa-miR-197-3p	hsa-miR-100-5p	hsa-miR-20a-5p	hsa-miR-23a-3p	hsa-miR-24-3p	hsa-miR-210-3p
ND1	5.47296e-06	0.000361715	0.277834	11	hsa-miR-320c	hsa-miR-320b	hsa-miR-760	hsa-miR-744-5p	hsa-miR-652-3p	hsa-miR-320a	hsa-let-7e-5p	hsa-let-7c-5p	hsa-let-7b-5p	hsa-let-7a-5p	hsa-miR-1-3p
RPSA	5.47296e-06	0.000361715	0.277834	11	hsa-miR-16-5p	hsa-miR-769-3p	hsa-miR-132-3p	hsa-miR-107	hsa-miR-25-3p	hsa-miR-22-3p	hsa-miR-17-5p	hsa-let-7e-5p	hsa-let-7b-5p	hsa-let-7a-5p	hsa-miR-3200-3p
SYNE2	5.47296e-06	0.000361715	0.277834	11	hsa-miR-155-5p	hsa-miR-148b-3p	hsa-miR-9-5p	hsa-miR-1-3p	hsa-miR-34a-5p	hsa-miR-26b-5p	hsa-miR-21-5p	hsa-miR-484	hsa-let-7b-5p	hsa-miR-543	hsa-miR-485-5p
TLE4	5.47296e-06	0.000361715	0.277834	11	hsa-miR-155-5p	hsa-miR-335-5p	hsa-miR-186-5p	hsa-miR-103a-3p	hsa-miR-26b-5p	hsa-miR-16-5p	hsa-let-7d-5p	hsa-miR-221-3p	hsa-miR-195-5p	hsa-miR-15a-5p	hsa-miR-15b-5p
TET2	5.50443e-06	0.000362142	0.307426	13	hsa-miR-335-5p	hsa-miR-484	hsa-miR-92a-3p	hsa-miR-22-3p	hsa-miR-101-3p	hsa-miR-29a-3p	hsa-miR-29b-3p	hsa-miR-29c-3p	hsa-miR-26a-5p	hsa-miR-7-5p	hsa-miR-125b-5p	hsa-miR-1277-5p	hsa-miR-590-3p
AFF4	5.6126e-06	0.000367587	0.470181	30	hsa-miR-374b-5p	hsa-miR-421	hsa-miR-335-5p	hsa-miR-128-3p	hsa-miR-101-3p	hsa-miR-27a-3p	hsa-miR-532-3p	hsa-miR-18a-5p	hsa-let-7b-5p	hsa-miR-126-5p	hsa-miR-101-5p	hsa-miR-425-5p	hsa-miR-142-3p	hsa-miR-642a-3p	hsa-miR-936	hsa-miR-6832-3p	hsa-miR-30e-5p	hsa-miR-30d-5p	hsa-miR-30b-5p	hsa-miR-30c-5p	hsa-miR-30a-5p	hsa-miR-27b-3p	hsa-miR-181d-5p	hsa-miR-181c-5p	hsa-miR-181b-5p	hsa-miR-181a-5p	hsa-miR-195-5p	hsa-miR-15b-5p	hsa-miR-16-5p	hsa-miR-15a-5p
ACLY	5.80543e-06	0.000370166	0.293863	12	hsa-miR-320b	hsa-miR-877-3p	hsa-miR-93-3p	hsa-miR-769-3p	hsa-miR-18a-3p	hsa-miR-484	hsa-miR-324-3p	hsa-miR-361-5p	hsa-miR-125b-5p	hsa-miR-10b-5p	hsa-miR-92a-3p	hsa-miR-22-3p
BAG6	5.80543e-06	0.000370166	0.293863	12	hsa-miR-34a-5p	hsa-miR-16-5p	hsa-miR-1226-3p	hsa-miR-760	hsa-miR-744-5p	hsa-miR-92b-3p	hsa-miR-484	hsa-miR-331-3p	hsa-miR-378a-5p	hsa-miR-222-3p	hsa-miR-92a-3p	hsa-let-7b-5p
CNOT1	5.80543e-06	0.000370166	0.293863	12	hsa-miR-744-5p	hsa-miR-93-3p	hsa-miR-766-3p	hsa-miR-454-3p	hsa-miR-421	hsa-miR-423-3p	hsa-miR-130b-3p	hsa-miR-128-3p	hsa-miR-221-3p	hsa-miR-92a-3p	hsa-miR-23a-3p	hsa-let-7b-5p
EZH1	5.80543e-06	0.000370166	0.293863	12	hsa-miR-130b-3p	hsa-miR-93-5p	hsa-miR-766-3p	hsa-miR-15a-5p	hsa-miR-16-5p	hsa-miR-15b-5p	hsa-miR-195-5p	hsa-miR-20a-5p	hsa-miR-155-5p	hsa-miR-106b-5p	hsa-miR-20b-5p	hsa-miR-17-5p
NRP1	5.80543e-06	0.000370166	0.293863	12	hsa-miR-1-3p	hsa-miR-335-5p	hsa-miR-186-5p	hsa-miR-181a-5p	hsa-miR-16-5p	hsa-miR-338-3p	hsa-miR-206	hsa-miR-320a	hsa-miR-9-5p	hsa-miR-26a-5p	hsa-miR-148a-3p	hsa-miR-152-3p
TCF4	5.80543e-06	0.000370166	0.293863	12	hsa-miR-130b-3p	hsa-miR-19b-3p	hsa-let-7e-5p	hsa-miR-203a-3p	hsa-miR-126-3p	hsa-miR-20a-5p	hsa-miR-106b-5p	hsa-miR-155-5p	hsa-miR-93-5p	hsa-miR-20b-5p	hsa-miR-17-5p	hsa-miR-181a-5p
ABCC1	5.96916e-06	0.000377282	0.35955	17	hsa-miR-345-5p	hsa-miR-7-5p	hsa-miR-134-5p	hsa-miR-9-5p	hsa-miR-1-3p	hsa-miR-98-5p	hsa-let-7b-5p	hsa-miR-339-5p	hsa-miR-125b-5p	hsa-miR-23b-3p	hsa-miR-16-5p	hsa-miR-1291	hsa-miR-361-3p	hsa-miR-145-5p	hsa-miR-199a-5p	hsa-miR-199b-5p	hsa-miR-224-5p
E2F5	5.96916e-06	0.000377282	0.35955	17	hsa-miR-34a-5p	hsa-let-7b-5p	hsa-miR-192-5p	hsa-miR-335-5p	hsa-miR-1-3p	hsa-miR-378a-3p	hsa-miR-106b-5p	hsa-miR-181a-5p	hsa-miR-17-5p	hsa-miR-20a-5p	hsa-miR-93-5p	hsa-miR-20b-5p	hsa-let-7c-5p	hsa-miR-98-5p	hsa-miR-98-3p	hsa-miR-154-5p	hsa-miR-584-5p
CSDE1	6.32093e-06	0.000397779	0.484874	32	hsa-miR-340-5p	hsa-miR-16-5p	hsa-miR-1226-3p	hsa-miR-423-5p	hsa-miR-92b-3p	hsa-miR-326	hsa-miR-320a	hsa-miR-23b-3p	hsa-miR-30c-5p	hsa-miR-92a-3p	hsa-miR-23a-3p	hsa-miR-543	hsa-miR-412-3p	hsa-miR-409-3p	hsa-miR-432-5p	hsa-miR-186-5p	hsa-miR-542-3p	hsa-miR-190b	hsa-miR-190a-5p	hsa-miR-493-3p	hsa-miR-93-5p	hsa-miR-20b-5p	hsa-miR-20a-5p	hsa-miR-17-5p	hsa-miR-106b-5p	hsa-miR-106a-5p	hsa-miR-548t-5p	hsa-miR-548az-5p	hsa-miR-6826-5p	hsa-miR-195-5p	hsa-miR-15b-5p	hsa-miR-15a-5p
TUBB	6.5501e-06	0.000410417	0.53735	42	hsa-miR-16-5p	hsa-miR-320c	hsa-miR-320b	hsa-miR-935	hsa-miR-708-5p	hsa-miR-423-5p	hsa-miR-18a-3p	hsa-miR-505-3p	hsa-miR-484	hsa-miR-196b-5p	hsa-miR-324-3p	hsa-miR-324-5p	hsa-miR-330-3p	hsa-miR-320a	hsa-miR-186-5p	hsa-miR-185-5p	hsa-miR-196a-5p	hsa-miR-107	hsa-miR-92a-3p	hsa-miR-25-3p	hsa-miR-20a-5p	hsa-let-7b-5p	hsa-miR-181d-5p	hsa-miR-181b-5p	hsa-miR-181c-5p	hsa-miR-181a-5p	hsa-miR-195-5p	hsa-miR-15b-5p	hsa-miR-15a-5p	hsa-miR-1270	hsa-miR-1827	hsa-miR-200b-3p	hsa-miR-200c-3p	hsa-miR-369-3p	hsa-miR-432-5p	hsa-miR-4510	hsa-miR-4732-5p	hsa-miR-486-3p	hsa-miR-6130	hsa-miR-7854-3p	hsa-miR-8059	hsa-miR-8085
ARHGAP12	6.77732e-06	0.000415657	0.497839	34	hsa-miR-335-5p	hsa-miR-340-5p	hsa-miR-130b-3p	hsa-miR-142-3p	hsa-miR-128-3p	hsa-miR-181a-5p	hsa-miR-93-5p	hsa-miR-20a-5p	hsa-miR-19b-3p	hsa-miR-125a-5p	hsa-miR-199a-5p	hsa-miR-106b-5p	hsa-miR-3200-3p	hsa-miR-3613-3p	hsa-miR-548t-5p	hsa-miR-548az-5p	hsa-miR-106a-5p	hsa-miR-17-5p	hsa-miR-20b-5p	hsa-miR-301a-3p	hsa-miR-130a-3p	hsa-miR-454-3p	hsa-miR-19a-3p	hsa-miR-4721	hsa-miR-330-3p	hsa-miR-497-5p	hsa-miR-424-5p	hsa-miR-195-5p	hsa-miR-16-5p	hsa-miR-15b-5p	hsa-miR-15a-5p	hsa-miR-510-3p	hsa-miR-494-3p	hsa-miR-499a-5p
CLTC	6.77141e-06	0.000415657	0.383569	19	hsa-miR-155-5p	hsa-miR-1-3p	hsa-miR-99a-3p	hsa-miR-503-5p	hsa-miR-484	hsa-miR-106b-5p	hsa-miR-92a-3p	hsa-miR-16-5p	hsa-let-7e-5p	hsa-miR-4326	hsa-miR-544a	hsa-miR-543	hsa-miR-381-3p	hsa-miR-485-3p	hsa-miR-539-3p	hsa-miR-382-5p	hsa-miR-877-3p	hsa-miR-199a-5p	hsa-miR-574-3p
CXCL8	6.66328e-06	0.000415657	0.403012	21	hsa-miR-146a-5p	hsa-miR-335-5p	hsa-miR-155-5p	hsa-miR-1-3p	hsa-miR-23a-3p	hsa-miR-93-5p	hsa-miR-203a-3p	hsa-miR-302c-3p	hsa-miR-106a-5p	hsa-let-7a-5p	hsa-let-7b-5p	hsa-let-7c-5p	hsa-let-7d-5p	hsa-let-7e-5p	hsa-let-7f-5p	hsa-let-7g-5p	hsa-let-7i-5p	hsa-miR-1208	hsa-miR-4316	hsa-miR-4647	hsa-miR-98-5p
MMP2	6.77141e-06	0.000415657	0.383569	19	hsa-miR-29b-3p	hsa-miR-451a	hsa-miR-335-5p	hsa-miR-338-3p	hsa-miR-21-5p	hsa-miR-17-5p	hsa-miR-29c-3p	hsa-miR-491-5p	hsa-miR-9-5p	hsa-miR-29a-3p	hsa-miR-708-5p	hsa-miR-767-5p	hsa-miR-106b-5p	hsa-miR-221-3p	hsa-miR-544a	hsa-miR-29b-2-5p	hsa-miR-130b-3p	hsa-miR-125b-5p	hsa-miR-143-3p
RTN4	6.77141e-06	0.000415657	0.383569	19	hsa-miR-21-5p	hsa-miR-16-5p	hsa-miR-148b-3p	hsa-miR-132-3p	hsa-miR-183-5p	hsa-miR-34a-5p	hsa-miR-101-3p	hsa-miR-33a-5p	hsa-miR-320a	hsa-miR-30c-5p	hsa-miR-1272	hsa-miR-376c-3p	hsa-miR-4647	hsa-miR-497-5p	hsa-miR-15b-5p	hsa-miR-195-5p	hsa-miR-424-5p	hsa-miR-15a-5p	hsa-miR-503-5p
CD2AP	6.91419e-06	0.000422262	0.503765	35	hsa-miR-130b-3p	hsa-miR-128-3p	hsa-miR-30b-5p	hsa-miR-1-3p	hsa-miR-19b-3p	hsa-miR-484	hsa-miR-186-5p	hsa-miR-92a-3p	hsa-let-7a-5p	hsa-miR-6073	hsa-miR-1277-5p	hsa-miR-27a-3p	hsa-miR-27b-3p	hsa-miR-15a-5p	hsa-miR-16-5p	hsa-miR-15b-5p	hsa-miR-195-5p	hsa-miR-424-5p	hsa-miR-497-5p	hsa-miR-30a-5p	hsa-miR-30c-5p	hsa-miR-30d-5p	hsa-miR-30e-5p	hsa-miR-3607-3p	hsa-miR-32-5p	hsa-miR-92b-3p	hsa-miR-625-3p	hsa-miR-3182	hsa-miR-141-5p	hsa-miR-6804-3p	hsa-miR-376a-3p	hsa-miR-103b	hsa-miR-664a-3p	hsa-miR-503-5p	hsa-miR-329-3p
ATP2A2	7.43379e-06	0.000452087	0.461785	28	hsa-miR-30a-5p	hsa-miR-142-3p	hsa-miR-26b-5p	hsa-let-7b-5p	hsa-miR-1226-3p	hsa-miR-671-5p	hsa-miR-484	hsa-miR-15b-5p	hsa-miR-221-3p	hsa-miR-197-3p	hsa-miR-100-5p	hsa-miR-31-5p	hsa-let-7f-5p	hsa-let-7c-5p	hsa-let-7a-5p	hsa-miR-25-3p	hsa-miR-223-5p	hsa-miR-874-3p	hsa-miR-329-3p	hsa-miR-186-5p	hsa-miR-548e-3p	hsa-miR-30b-5p	hsa-miR-30c-5p	hsa-miR-30d-5p	hsa-miR-30e-5p	hsa-miR-32-5p	hsa-miR-92b-3p	hsa-miR-92a-3p
ATP1A1	7.82678e-06	0.000473995	0.352636	16	hsa-miR-340-5p	hsa-miR-26b-5p	hsa-miR-93-3p	hsa-miR-484	hsa-miR-320a	hsa-miR-23b-3p	hsa-miR-30d-5p	hsa-miR-197-3p	hsa-miR-196a-5p	hsa-miR-99a-5p	hsa-miR-92a-3p	hsa-miR-26a-5p	hsa-miR-18a-5p	hsa-let-7b-5p	hsa-miR-384	hsa-miR-1250-5p
CNOT4	8.07566e-06	0.000487029	0.470181	29	hsa-miR-98-5p	hsa-miR-130b-3p	hsa-miR-186-5p	hsa-miR-93-5p	hsa-miR-26b-5p	hsa-miR-19b-3p	hsa-miR-33a-5p	hsa-miR-34a-5p	hsa-miR-152-3p	hsa-miR-148b-3p	hsa-miR-148a-3p	hsa-miR-92b-3p	hsa-miR-92a-3p	hsa-miR-363-3p	hsa-miR-32-5p	hsa-miR-25-3p	hsa-miR-34b-5p	hsa-miR-19a-3p	hsa-miR-3613-3p	hsa-miR-454-3p	hsa-miR-301a-3p	hsa-miR-130a-3p	hsa-miR-20b-5p	hsa-miR-20a-5p	hsa-miR-17-5p	hsa-miR-106b-5p	hsa-miR-106a-5p	hsa-miR-548t-5p	hsa-miR-548az-5p
ALG3	9.00697e-06	0.000501411	0.23509	8	hsa-let-7b-5p	hsa-miR-16-5p	hsa-miR-1-3p	hsa-miR-7-5p	hsa-miR-98-5p	hsa-miR-26b-5p	hsa-miR-222-3p	hsa-miR-100-5p
AUP1	9.00697e-06	0.000501411	0.23509	8	hsa-miR-7-5p	hsa-miR-26b-5p	hsa-miR-16-5p	hsa-miR-877-3p	hsa-miR-484	hsa-miR-320a	hsa-miR-92a-3p	hsa-let-7b-5p
DHFR	9.00697e-06	0.000501411	0.23509	8	hsa-miR-24-3p	hsa-miR-192-5p	hsa-miR-935	hsa-miR-93-3p	hsa-miR-503-5p	hsa-miR-99b-5p	hsa-miR-15b-5p	hsa-miR-25-3p
DYNLT3	9.00697e-06	0.000501411	0.23509	8	hsa-miR-32-5p	hsa-miR-92b-3p	hsa-miR-92a-3p	hsa-miR-30d-5p	hsa-miR-30e-5p	hsa-miR-30c-5p	hsa-miR-30b-5p	hsa-miR-30a-5p
EDRF1	9.00697e-06	0.000501411	0.23509	8	hsa-miR-1-3p	hsa-miR-215-5p	hsa-miR-192-5p	hsa-miR-30d-5p	hsa-miR-21-5p	hsa-miR-32-5p	hsa-miR-92a-3p	hsa-miR-92b-3p
GCSAM	9.00697e-06	0.000501411	0.23509	8	hsa-miR-155-5p	hsa-miR-30e-5p	hsa-miR-30d-5p	hsa-miR-30c-5p	hsa-miR-30b-5p	hsa-miR-30a-5p	hsa-miR-27a-3p	hsa-miR-27b-3p
GEMIN5	9.00697e-06	0.000501411	0.23509	8	hsa-miR-155-5p	hsa-miR-34a-5p	hsa-miR-16-5p	hsa-let-7b-5p	hsa-miR-1303	hsa-miR-877-3p	hsa-miR-324-5p	hsa-miR-10a-5p
HIST1H2BC	9.00697e-06	0.000501411	0.23509	8	hsa-miR-98-5p	hsa-miR-26b-5p	hsa-miR-744-5p	hsa-miR-296-3p	hsa-miR-625-5p	hsa-miR-320a	hsa-miR-31-5p	hsa-miR-16-5p
IQCB1	9.00697e-06	0.000501411	0.23509	8	hsa-miR-98-5p	hsa-miR-24-3p	hsa-miR-10a-5p	hsa-miR-30e-5p	hsa-miR-30d-5p	hsa-miR-30c-5p	hsa-miR-30b-5p	hsa-miR-30a-5p
MEF2A	9.00697e-06	0.000501411	0.23509	8	hsa-miR-1-3p	hsa-miR-335-5p	hsa-miR-155-5p	hsa-miR-132-3p	hsa-miR-21-5p	hsa-miR-30a-3p	hsa-miR-19b-3p	hsa-miR-19a-3p
NCOA6	9.00697e-06	0.000501411	0.23509	8	hsa-miR-224-5p	hsa-miR-30b-5p	hsa-miR-33a-5p	hsa-miR-18a-5p	hsa-miR-760	hsa-miR-361-5p	hsa-miR-10b-5p	hsa-miR-374a-5p
PHC3	8.50979e-06	0.000501411	0.416751	22	hsa-miR-196a-5p	hsa-miR-103a-3p	hsa-miR-93-5p	hsa-miR-16-5p	hsa-miR-5010-3p	hsa-miR-197-3p	hsa-miR-411-5p	hsa-miR-296-3p	hsa-miR-590-3p	hsa-miR-330-3p	hsa-miR-323a-3p	hsa-miR-186-5p	hsa-miR-181c-5p	hsa-miR-181b-5p	hsa-miR-181a-5p	hsa-miR-181d-5p	hsa-miR-922	hsa-miR-195-5p	hsa-miR-424-5p	hsa-miR-15b-5p	hsa-miR-15a-5p	hsa-miR-497-5p
RARS	9.00697e-06	0.000501411	0.23509	8	hsa-miR-16-5p	hsa-miR-155-5p	hsa-miR-877-3p	hsa-miR-324-5p	hsa-miR-331-3p	hsa-miR-100-5p	hsa-miR-99a-5p	hsa-miR-92a-3p
RND3	9.00697e-06	0.000501411	0.23509	8	hsa-miR-200b-3p	hsa-miR-17-5p	hsa-miR-421	hsa-miR-98-5p	hsa-miR-93-5p	hsa-miR-30a-5p	hsa-miR-200c-3p	hsa-miR-106a-5p
RPL27	9.00697e-06	0.000501411	0.23509	8	hsa-miR-107	hsa-miR-766-3p	hsa-miR-652-3p	hsa-miR-324-5p	hsa-miR-320a	hsa-miR-186-5p	hsa-miR-93-5p	hsa-miR-92a-3p
SIRT4	9.00697e-06	0.000501411	0.23509	8	hsa-miR-103a-3p	hsa-miR-26b-5p	hsa-miR-16-5p	hsa-miR-148b-3p	hsa-miR-15a-5p	hsa-miR-15b-5p	hsa-miR-195-5p	hsa-miR-15b-3p
SLC35A4	9.00697e-06	0.000501411	0.23509	8	hsa-miR-125b-5p	hsa-miR-103a-3p	hsa-miR-16-5p	hsa-miR-93-3p	hsa-miR-26a-5p	hsa-let-7d-5p	hsa-let-7c-5p	hsa-let-7a-5p
SMURF1	9.00697e-06	0.000501411	0.23509	8	hsa-miR-17-5p	hsa-miR-424-5p	hsa-miR-497-5p	hsa-miR-15b-5p	hsa-miR-195-5p	hsa-miR-16-5p	hsa-miR-15a-5p	hsa-miR-140-5p
SNRPC	9.00697e-06	0.000501411	0.23509	8	hsa-miR-23b-3p	hsa-miR-98-5p	hsa-miR-26b-5p	hsa-miR-16-5p	hsa-miR-877-3p	hsa-miR-296-3p	hsa-let-7f-5p	hsa-let-7a-5p
TOP1	9.00697e-06	0.000501411	0.23509	8	hsa-miR-215-5p	hsa-miR-192-5p	hsa-miR-26b-5p	hsa-miR-24-3p	hsa-miR-484	hsa-miR-186-5p	hsa-miR-374a-5p	hsa-miR-23a-3p
FOXO3	9.08704e-06	0.00050393	0.485348	31	hsa-miR-222-3p	hsa-miR-221-3p	hsa-miR-182-5p	hsa-miR-197-3p	hsa-miR-155-5p	hsa-miR-96-5p	hsa-miR-23a-3p	hsa-miR-9-5p	hsa-miR-335-5p	hsa-miR-744-5p	hsa-miR-26a-5p	hsa-let-7c-5p	hsa-miR-126-3p	hsa-miR-29a-3p	hsa-miR-21-5p	hsa-miR-126-5p	hsa-miR-340-5p	hsa-miR-671-5p	hsa-miR-223-3p	hsa-miR-142-5p	hsa-miR-1228-3p	hsa-miR-6882-5p	hsa-miR-4275	hsa-miR-6832-3p	hsa-miR-4279	hsa-miR-1976	hsa-miR-3653-5p	hsa-miR-23a-5p	hsa-miR-31-5p	hsa-miR-93-5p	hsa-miR-30c-5p
CAMKV	9.28082e-06	0.000504444	0.378757	18	hsa-miR-30d-3p	hsa-miR-195-5p	hsa-miR-30b-5p	hsa-miR-30c-5p	hsa-miR-92a-3p	hsa-miR-30a-5p	hsa-miR-26a-5p	hsa-miR-23a-3p	hsa-miR-16-5p	hsa-miR-874-3p	hsa-miR-3064-3p	hsa-miR-146b-3p	hsa-miR-3173-5p	hsa-miR-7976	hsa-miR-18a-3p	hsa-miR-324-3p	hsa-miR-1913	hsa-miR-514a-5p
CCND3	9.28082e-06	0.000504444	0.378757	18	hsa-miR-424-5p	hsa-miR-16-5p	hsa-miR-34a-5p	hsa-miR-195-5p	hsa-miR-138-5p	hsa-miR-324-5p	hsa-miR-27b-3p	hsa-let-7b-5p	hsa-miR-503-5p	hsa-miR-28-5p	hsa-miR-708-5p	hsa-miR-3139	hsa-miR-497-5p	hsa-miR-6722-3p	hsa-miR-765	hsa-miR-4739	hsa-miR-15b-5p	hsa-miR-15b-3p
CDC37L1	9.28082e-06	0.000504444	0.378757	18	hsa-miR-106b-5p	hsa-miR-103a-3p	hsa-miR-93-5p	hsa-miR-16-5p	hsa-miR-130b-5p	hsa-miR-484	hsa-miR-548h-3p	hsa-miR-503-5p	hsa-miR-497-5p	hsa-miR-424-5p	hsa-miR-195-5p	hsa-miR-15a-5p	hsa-miR-15b-5p	hsa-miR-30d-5p	hsa-miR-30e-5p	hsa-miR-30c-5p	hsa-miR-30b-5p	hsa-miR-30a-5p
ICAM1	9.34026e-06	0.000504444	0.399654	20	hsa-miR-17-3p	hsa-miR-221-3p	hsa-miR-222-3p	hsa-miR-31-5p	hsa-miR-17-5p	hsa-miR-155-5p	hsa-miR-21-5p	hsa-miR-335-5p	hsa-miR-98-5p	hsa-miR-296-3p	hsa-miR-146a-5p	hsa-miR-485-5p	hsa-miR-93-5p	hsa-miR-324-3p	hsa-miR-1255a	hsa-miR-329-3p	hsa-miR-92b-3p	hsa-miR-32-5p	hsa-miR-92a-3p	hsa-miR-141-5p
RNF168	9.28082e-06	0.000504444	0.378757	18	hsa-miR-92b-3p	hsa-miR-1255a	hsa-miR-107	hsa-miR-103a-3p	hsa-miR-642a-3p	hsa-miR-425-5p	hsa-miR-497-5p	hsa-miR-424-5p	hsa-miR-195-5p	hsa-miR-16-5p	hsa-miR-15b-5p	hsa-miR-15a-5p	hsa-miR-133b	hsa-miR-5587-5p	hsa-miR-133a-3p	hsa-miR-4667-3p	hsa-miR-1228-3p	hsa-miR-1277-5p
RPS4X	9.34026e-06	0.000504444	0.399654	20	hsa-miR-92b-3p	hsa-miR-330-3p	hsa-miR-320a	hsa-miR-186-5p	hsa-miR-30b-5p	hsa-miR-182-5p	hsa-miR-29b-3p	hsa-miR-29a-3p	hsa-miR-23a-3p	hsa-miR-22-3p	hsa-let-7b-5p	hsa-let-7a-5p	hsa-miR-485-3p	hsa-miR-154-5p	hsa-miR-409-5p	hsa-miR-382-3p	hsa-miR-3064-3p	hsa-miR-6730-3p	hsa-miR-16-2-3p	hsa-miR-500a-5p
SSRP1	9.28082e-06	0.000504444	0.378757	18	hsa-miR-1301-3p	hsa-miR-92b-3p	hsa-miR-23b-3p	hsa-miR-25-3p	hsa-miR-23a-3p	hsa-miR-20a-5p	hsa-miR-3200-3p	hsa-miR-499a-5p	hsa-miR-4747-5p	hsa-miR-3189-3p	hsa-miR-922	hsa-miR-362-5p	hsa-miR-497-5p	hsa-miR-424-5p	hsa-miR-195-5p	hsa-miR-16-5p	hsa-miR-15b-5p	hsa-miR-15a-5p
PRRC2A	9.6425e-06	0.000518831	0.452097	26	hsa-let-7b-5p	hsa-miR-1303	hsa-miR-760	hsa-miR-877-3p	hsa-miR-744-5p	hsa-miR-423-5p	hsa-miR-330-5p	hsa-miR-296-3p	hsa-miR-93-3p	hsa-miR-92b-3p	hsa-miR-18a-3p	hsa-miR-484	hsa-miR-331-3p	hsa-miR-222-3p	hsa-miR-106a-5p	hsa-miR-25-3p	hsa-let-7e-5p	hsa-let-7c-5p	hsa-miR-4316	hsa-miR-4271	hsa-miR-4747-5p	hsa-miR-874-5p	hsa-miR-765	hsa-miR-3202	hsa-miR-501-5p	hsa-miR-500a-5p
ZBTB10	9.72372e-06	0.000521263	0.498677	33	hsa-miR-27a-3p	hsa-miR-335-5p	hsa-miR-29c-3p	hsa-miR-125a-5p	hsa-miR-215-5p	hsa-miR-10a-5p	hsa-miR-192-5p	hsa-miR-98-5p	hsa-miR-877-3p	hsa-miR-425-5p	hsa-miR-23a-3p	hsa-miR-4662a-5p	hsa-miR-3653-3p	hsa-miR-3691-3p	hsa-miR-374a-3p	hsa-miR-922	hsa-miR-10b-3p	hsa-miR-361-5p	hsa-miR-195-5p	hsa-miR-497-5p	hsa-miR-16-5p	hsa-miR-424-5p	hsa-miR-15b-5p	hsa-miR-15a-5p	hsa-miR-103a-3p	hsa-miR-107	hsa-miR-362-5p	hsa-miR-1224-5p	hsa-miR-7856-5p	hsa-miR-873-5p	hsa-miR-299-5p	hsa-miR-26a-2-3p	hsa-miR-26a-1-3p
CSNK2A1	9.87167e-06	0.000527225	0.565217	47	hsa-miR-760	hsa-miR-186-5p	hsa-miR-22-3p	hsa-miR-652-3p	hsa-miR-183-5p	hsa-miR-10b-5p	hsa-miR-10a-5p	hsa-let-7c-5p	hsa-let-7b-5p	hsa-let-7a-5p	hsa-miR-125b-5p	hsa-miR-1304-5p	hsa-miR-107	hsa-miR-103a-3p	hsa-miR-485-5p	hsa-miR-4662a-5p	hsa-miR-3679-5p	hsa-miR-1185-5p	hsa-miR-125a-5p	hsa-miR-625-3p	hsa-miR-6852-3p	hsa-miR-7706	hsa-miR-2110	hsa-miR-4271	hsa-miR-6888-5p	hsa-miR-6873-3p	hsa-miR-6817-3p	hsa-miR-7110-3p	hsa-miR-136-5p	hsa-miR-6872-3p	hsa-miR-193a-5p	hsa-miR-1248	hsa-miR-1237-3p	hsa-miR-3667-3p	hsa-miR-1260b	hsa-miR-1260a	hsa-miR-130a-3p	hsa-miR-130b-3p	hsa-miR-148a-3p	hsa-miR-148b-3p	hsa-miR-152-3p	hsa-miR-199a-5p	hsa-miR-199b-5p	hsa-miR-19a-3p	hsa-miR-19b-3p
NR6A1	9.90777e-06	0.000527225	0.504753	34	hsa-miR-421	hsa-miR-9-5p	hsa-miR-181a-5p	hsa-miR-4288	hsa-miR-17-3p	hsa-miR-4257	hsa-miR-503-5p	hsa-miR-497-5p	hsa-miR-424-5p	hsa-miR-195-5p	hsa-miR-16-5p	hsa-miR-15b-5p	hsa-miR-15a-5p	hsa-let-7e-5p	hsa-miR-98-5p	hsa-let-7c-5p	hsa-let-7i-5p	hsa-let-7a-5p	hsa-let-7g-5p	hsa-let-7d-5p	hsa-let-7f-5p	hsa-let-7b-5p	hsa-miR-6126	hsa-miR-1277-5p	hsa-miR-181d-5p	hsa-miR-181c-5p	hsa-miR-181b-5p	hsa-miR-196a-5p	hsa-miR-196b-5p	hsa-miR-4645-5p	hsa-miR-486-3p	hsa-miR-6073	hsa-miR-654-3p	hsa-miR-7844-5p
CCDC83	1.00919e-05	0.000527331	0.344799	15	hsa-miR-374b-3p	hsa-miR-107	hsa-miR-103a-3p	hsa-miR-146b-5p	hsa-miR-146a-5p	hsa-miR-589-5p	hsa-miR-654-3p	hsa-miR-503-5p	hsa-miR-497-5p	hsa-miR-424-5p	hsa-miR-195-5p	hsa-miR-16-5p	hsa-miR-15b-5p	hsa-miR-15a-5p	hsa-miR-4773
DDX5	1.00919e-05	0.000527331	0.344799	15	hsa-miR-1-3p	hsa-miR-340-5p	hsa-miR-130b-3p	hsa-miR-93-5p	hsa-miR-15b-5p	hsa-miR-92a-3p	hsa-miR-24-3p	hsa-miR-23a-3p	hsa-miR-20a-5p	hsa-miR-18a-5p	hsa-miR-106b-5p	hsa-miR-1276	hsa-miR-142-5p	hsa-miR-20b-5p	hsa-miR-17-5p
DECR1	1.00919e-05	0.000527331	0.344799	15	hsa-miR-374b-3p	hsa-miR-107	hsa-miR-103a-3p	hsa-miR-146b-5p	hsa-miR-146a-5p	hsa-miR-589-5p	hsa-miR-654-3p	hsa-miR-503-5p	hsa-miR-497-5p	hsa-miR-424-5p	hsa-miR-195-5p	hsa-miR-16-5p	hsa-miR-15b-5p	hsa-miR-15a-5p	hsa-miR-4773
PSMB5	1.00094e-05	0.000527331	0.510482	35	hsa-miR-142-3p	hsa-miR-18a-5p	hsa-miR-423-3p	hsa-miR-30e-5p	hsa-miR-221-3p	hsa-miR-4430	hsa-miR-3652	hsa-miR-122-5p	hsa-miR-3135b	hsa-miR-767-5p	hsa-miR-1307-3p	hsa-miR-183-5p	hsa-miR-454-3p	hsa-miR-301a-3p	hsa-miR-130b-3p	hsa-miR-130a-3p	hsa-miR-4482-3p	hsa-miR-7159-3p	hsa-miR-130b-5p	hsa-miR-361-3p	hsa-miR-6873-3p	hsa-miR-6817-3p	hsa-miR-7110-3p	hsa-miR-3605-3p	hsa-miR-1248	hsa-miR-1237-3p	hsa-miR-4667-3p	hsa-miR-195-5p	hsa-miR-16-5p	hsa-miR-15a-5p	hsa-miR-15b-5p	hsa-miR-1914-5p	hsa-miR-192-5p	hsa-miR-215-5p	hsa-miR-636
STX12	1.00919e-05	0.000527331	0.344799	15	hsa-miR-26b-5p	hsa-miR-106b-5p	hsa-miR-18a-5p	hsa-miR-19a-3p	hsa-miR-19b-3p	hsa-miR-30a-5p	hsa-miR-30c-5p	hsa-miR-30d-5p	hsa-miR-30b-5p	hsa-miR-30e-5p	hsa-miR-197-3p	hsa-miR-1226-3p	hsa-miR-382-3p	hsa-miR-1-3p	hsa-miR-206
SOCS1	1.0369e-05	0.000539862	0.429296	23	hsa-miR-155-5p	hsa-miR-19b-3p	hsa-miR-19a-3p	hsa-miR-30b-5p	hsa-let-7i-5p	hsa-miR-122-5p	hsa-miR-30c-5p	hsa-miR-30d-5p	hsa-miR-221-3p	hsa-miR-29b-1-5p	hsa-miR-331-3p	hsa-miR-30a-5p	hsa-miR-30e-5p	hsa-let-7d-5p	hsa-let-7g-5p	hsa-let-7f-5p	hsa-miR-98-5p	hsa-let-7e-5p	hsa-let-7c-5p	hsa-let-7b-5p	hsa-let-7a-5p	hsa-miR-142-5p	hsa-miR-21-5p
HIST1H2BK	1.06919e-05	0.000550728	0.461474	27	hsa-miR-98-5p	hsa-miR-1292-5p	hsa-miR-423-5p	hsa-miR-424-5p	hsa-miR-324-3p	hsa-miR-320a	hsa-miR-186-5p	hsa-miR-138-5p	hsa-miR-31-5p	hsa-miR-16-5p	hsa-miR-15a-5p	hsa-miR-544a	hsa-miR-636	hsa-let-7i-5p	hsa-let-7g-5p	hsa-let-7f-5p	hsa-let-7e-5p	hsa-let-7d-5p	hsa-let-7c-5p	hsa-let-7b-5p	hsa-let-7a-5p	hsa-miR-17-3p	hsa-miR-936	hsa-miR-33a-5p	hsa-miR-3653-3p	hsa-miR-5587-5p	hsa-miR-584-5p
SUPT16H	1.06919e-05	0.000550728	0.461474	27	hsa-miR-16-5p	hsa-miR-877-3p	hsa-miR-296-3p	hsa-miR-18a-3p	hsa-miR-484	hsa-miR-339-5p	hsa-miR-361-5p	hsa-miR-186-5p	hsa-miR-25-3p	hsa-let-7c-5p	hsa-let-7b-5p	hsa-miR-765	hsa-miR-30d-3p	hsa-miR-30e-3p	hsa-miR-30a-3p	hsa-miR-6842-3p	hsa-miR-4430	hsa-miR-3652	hsa-miR-3135b	hsa-miR-542-3p	hsa-miR-494-3p	hsa-miR-509-3p	hsa-miR-133a-3p	hsa-miR-133b	hsa-miR-195-5p	hsa-miR-15b-5p	hsa-miR-15a-5p
ZNF148	1.06919e-05	0.000550728	0.461474	27	hsa-miR-203a-3p	hsa-miR-335-5p	hsa-miR-186-5p	hsa-miR-132-3p	hsa-miR-181a-5p	hsa-miR-93-5p	hsa-miR-425-5p	hsa-let-7b-5p	hsa-miR-27a-3p	hsa-miR-27b-3p	hsa-miR-128-3p	hsa-miR-369-3p	hsa-miR-155-5p	hsa-miR-629-3p	hsa-miR-136-5p	hsa-miR-365b-3p	hsa-miR-514a-5p	hsa-miR-374b-5p	hsa-miR-374a-5p	hsa-miR-1291	hsa-miR-7976	hsa-miR-4484	hsa-miR-548an	hsa-miR-320d	hsa-miR-320c	hsa-miR-320b	hsa-miR-320a
SLC7A11	1.18613e-05	0.000608796	0.552189	43	hsa-miR-122-5p	hsa-miR-30a-5p	hsa-miR-148b-3p	hsa-miR-340-5p	hsa-miR-155-5p	hsa-miR-128-3p	hsa-miR-215-5p	hsa-miR-181a-5p	hsa-miR-192-5p	hsa-miR-32-5p	hsa-miR-26b-5p	hsa-miR-27a-3p	hsa-miR-19a-3p	hsa-miR-19b-3p	hsa-miR-1277-5p	hsa-miR-6867-5p	hsa-miR-186-3p	hsa-miR-548e-5p	hsa-miR-142-3p	hsa-miR-500a-3p	hsa-miR-767-5p	hsa-miR-25-3p	hsa-miR-92a-3p	hsa-miR-363-3p	hsa-miR-92b-3p	hsa-miR-223-5p	hsa-miR-548t-5p	hsa-miR-548az-5p	hsa-miR-505-5p	hsa-miR-574-5p	hsa-miR-329-3p	hsa-miR-1976	hsa-miR-6826-5p	hsa-miR-4279	hsa-miR-150-5p	hsa-miR-302c-3p	hsa-miR-93-5p	hsa-miR-20b-5p	hsa-miR-20a-5p	hsa-miR-17-5p	hsa-miR-106b-5p	hsa-miR-106a-5p	hsa-miR-3653-5p
C11orf24	1.2059e-05	0.000614586	0.414207	21	hsa-miR-7-5p	hsa-miR-548e-5p	hsa-miR-16-5p	hsa-miR-424-5p	hsa-miR-497-5p	hsa-miR-15a-5p	hsa-miR-15b-5p	hsa-miR-195-5p	hsa-miR-133b	hsa-miR-133a-3p	hsa-miR-29b-2-5p	hsa-miR-500a-3p	hsa-miR-671-5p	hsa-miR-767-5p	hsa-miR-3614-5p	hsa-miR-186-5p	hsa-miR-92b-3p	hsa-miR-92a-3p	hsa-miR-363-3p	hsa-miR-32-5p	hsa-miR-25-3p
EGLN3	1.2059e-05	0.000614586	0.414207	21	hsa-miR-122-5p	hsa-miR-20a-5p	hsa-miR-130b-3p	hsa-miR-98-5p	hsa-miR-93-5p	hsa-miR-19b-3p	hsa-miR-18a-3p	hsa-let-7i-5p	hsa-miR-23a-3p	hsa-miR-3609	hsa-miR-142-5p	hsa-miR-20b-5p	hsa-miR-106a-5p	hsa-miR-106b-5p	hsa-miR-17-5p	hsa-miR-130a-3p	hsa-miR-301a-3p	hsa-miR-454-3p	hsa-miR-642a-5p	hsa-miR-6803-3p	hsa-miR-873-5p
CTC1	1.27651e-05	0.000637109	0.544722	41	hsa-miR-106b-3p	hsa-miR-7-1-3p	hsa-miR-93-3p	hsa-miR-769-5p	hsa-miR-421	hsa-miR-652-3p	hsa-miR-92b-3p	hsa-miR-181d-5p	hsa-miR-331-3p	hsa-miR-29c-3p	hsa-miR-100-5p	hsa-miR-99a-5p	hsa-miR-93-5p	hsa-miR-92a-3p	hsa-miR-26a-5p	hsa-miR-25-3p	hsa-let-7e-5p	hsa-miR-3615	hsa-miR-5682	hsa-miR-29b-3p	hsa-miR-29a-3p	hsa-miR-3653-5p	hsa-miR-1976	hsa-miR-4484	hsa-miR-548an	hsa-miR-28-3p	hsa-miR-3175	hsa-miR-4749-5p	hsa-miR-554	hsa-miR-1539	hsa-miR-876-5p	hsa-miR-6880-3p	hsa-miR-22-3p	hsa-miR-181a-3p	hsa-miR-4446-3p	hsa-miR-3613-3p	hsa-miR-874-3p	hsa-miR-146b-3p	hsa-miR-3173-5p	hsa-miR-7976	hsa-miR-18a-3p
CUL2	1.27286e-05	0.000637109	0.335843	14	hsa-miR-424-5p	hsa-miR-30c-5p	hsa-miR-93-3p	hsa-miR-100-5p	hsa-miR-99a-5p	hsa-let-7b-5p	hsa-miR-4326	hsa-miR-574-3p	hsa-miR-1277-5p	hsa-miR-1267	hsa-miR-195-5p	hsa-miR-16-5p	hsa-miR-15b-5p	hsa-miR-15a-5p
FGFRL1	1.27286e-05	0.000637109	0.335843	14	hsa-miR-210-3p	hsa-miR-335-5p	hsa-let-7b-5p	hsa-miR-6867-5p	hsa-miR-21-5p	hsa-miR-103a-3p	hsa-miR-107	hsa-miR-574-5p	hsa-miR-1304-5p	hsa-miR-1827	hsa-miR-6790-5p	hsa-miR-7157-5p	hsa-miR-3130-3p	hsa-miR-140-5p
GOLGA1	1.2634e-05	0.000637109	0.373379	17	hsa-miR-20a-5p	hsa-miR-142-3p	hsa-miR-106b-5p	hsa-miR-125b-5p	hsa-miR-125a-5p	hsa-miR-30d-5p	hsa-miR-30e-5p	hsa-miR-30c-5p	hsa-miR-30b-5p	hsa-miR-30a-5p	hsa-miR-181c-5p	hsa-miR-181d-5p	hsa-miR-181b-5p	hsa-miR-181a-5p	hsa-miR-93-5p	hsa-miR-17-5p	hsa-miR-20b-5p
PRDM4	1.2634e-05	0.000637109	0.373379	17	hsa-miR-215-5p	hsa-miR-192-5p	hsa-miR-103a-3p	hsa-miR-98-5p	hsa-miR-16-5p	hsa-let-7b-5p	hsa-miR-374b-3p	hsa-miR-1260b	hsa-miR-1260a	hsa-miR-6852-3p	hsa-miR-323a-3p	hsa-miR-503-5p	hsa-miR-497-5p	hsa-miR-424-5p	hsa-miR-15b-5p	hsa-miR-195-5p	hsa-miR-15a-5p
ZFHX4	1.2634e-05	0.000637109	0.373379	17	hsa-miR-296-3p	hsa-miR-128-3p	hsa-miR-183-5p	hsa-miR-92a-3p	hsa-miR-19b-3p	hsa-let-7b-5p	hsa-miR-15a-5p	hsa-miR-16-5p	hsa-miR-200b-3p	hsa-miR-15b-5p	hsa-miR-195-5p	hsa-miR-200c-3p	hsa-miR-369-3p	hsa-miR-424-5p	hsa-miR-409-3p	hsa-miR-497-5p	hsa-miR-503-5p
SOCS3	1.30541e-05	0.000647073	0.395942	19	hsa-miR-203a-3p	hsa-miR-30c-5p	hsa-let-7f-5p	hsa-miR-19a-3p	hsa-miR-221-3p	hsa-miR-155-5p	hsa-miR-1304-5p	hsa-miR-508-3p	hsa-miR-126-5p	hsa-miR-30e-5p	hsa-miR-30d-5p	hsa-miR-30a-5p	hsa-miR-30b-5p	hsa-miR-335-3p	hsa-miR-302c-3p	hsa-miR-340-5p	hsa-miR-19b-3p	hsa-miR-15b-5p	hsa-miR-16-5p
USP28	1.30541e-05	0.000647073	0.395942	19	hsa-miR-122-5p	hsa-miR-181a-5p	hsa-miR-1301-3p	hsa-miR-221-3p	hsa-miR-363-3p	hsa-miR-340-5p	hsa-miR-25-3p	hsa-miR-32-5p	hsa-miR-92a-3p	hsa-miR-92b-3p	hsa-miR-20a-5p	hsa-miR-106b-5p	hsa-miR-20a-3p	hsa-miR-4729	hsa-miR-20b-5p	hsa-miR-93-5p	hsa-miR-17-5p	hsa-let-7g-3p	hsa-miR-493-5p
PPP1R15B	1.32236e-05	0.000653237	0.624459	64	hsa-miR-425-5p	hsa-miR-130b-3p	hsa-miR-221-3p	hsa-miR-93-5p	hsa-miR-19b-3p	hsa-miR-186-5p	hsa-miR-1277-5p	hsa-miR-141-3p	hsa-miR-200a-3p	hsa-miR-510-3p	hsa-miR-3145-3p	hsa-miR-17-5p	hsa-miR-20a-5p	hsa-miR-106a-5p	hsa-miR-130a-3p	hsa-miR-106b-5p	hsa-miR-301a-3p	hsa-miR-20b-5p	hsa-miR-454-3p	hsa-miR-769-3p	hsa-miR-590-3p	hsa-miR-4478	hsa-miR-7641	hsa-miR-30e-5p	hsa-miR-30d-5p	hsa-miR-30c-5p	hsa-miR-30b-5p	hsa-miR-30a-5p	hsa-miR-508-3p	hsa-miR-802	hsa-miR-10b-5p	hsa-miR-10a-5p	hsa-let-7a-5p	hsa-let-7i-5p	hsa-let-7b-5p	hsa-let-7f-5p	hsa-let-7c-5p	hsa-let-7g-5p	hsa-miR-98-5p	hsa-let-7d-5p	hsa-let-7e-5p	hsa-miR-196a-5p	hsa-miR-196b-5p	hsa-miR-378a-5p	hsa-miR-582-5p
HSPA8	1.38372e-05	0.000681226	0.532047	38	hsa-miR-130b-5p	hsa-miR-324-3p	hsa-miR-320a	hsa-miR-15b-5p	hsa-miR-10a-5p	hsa-miR-92a-3p	hsa-miR-26a-5p	hsa-miR-25-3p	hsa-miR-16-5p	hsa-let-7b-5p	hsa-miR-340-5p	hsa-miR-3667-3p	hsa-miR-1914-5p	hsa-miR-331-3p	hsa-miR-3609	hsa-miR-142-5p	hsa-miR-106a-5p	hsa-miR-93-5p	hsa-miR-20b-5p	hsa-miR-20a-5p	hsa-miR-17-5p	hsa-miR-106b-5p	hsa-miR-454-3p	hsa-miR-301a-3p	hsa-miR-130a-3p	hsa-miR-130b-3p	hsa-miR-33a-5p	hsa-miR-15a-5p	hsa-miR-195-5p	hsa-miR-26b-5p	hsa-miR-3064-3p	hsa-miR-365b-3p	hsa-miR-424-5p	hsa-miR-4307	hsa-miR-497-5p	hsa-miR-503-5p	hsa-miR-625-3p	hsa-miR-802
PHLPP2	1.39456e-05	0.000684233	0.499567	32	hsa-miR-93-5p	hsa-miR-32-5p	hsa-miR-26b-5p	hsa-miR-769-5p	hsa-miR-421	hsa-miR-20a-5p	hsa-miR-141-3p	hsa-miR-106b-5p	hsa-miR-4291	hsa-miR-628-3p	hsa-miR-922	hsa-miR-1276	hsa-miR-195-5p	hsa-miR-15b-5p	hsa-miR-15a-5p	hsa-miR-424-5p	hsa-miR-16-5p	hsa-miR-497-5p	hsa-miR-4782-5p	hsa-miR-378j	hsa-miR-92b-3p	hsa-miR-92a-3p	hsa-miR-25-3p	hsa-miR-363-3p	hsa-miR-27a-3p	hsa-miR-27b-3p	hsa-miR-20b-5p	hsa-miR-17-5p	hsa-miR-181a-5p	hsa-miR-224-5p	hsa-miR-146b-3p	hsa-miR-4433a-3p
ACSL1	1.65768e-05	0.000747454	0.261212	9	hsa-miR-335-5p	hsa-miR-34a-5p	hsa-miR-192-5p	hsa-let-7b-5p	hsa-miR-93-3p	hsa-miR-191-5p	hsa-miR-154-5p	hsa-miR-374a-5p	hsa-miR-142-3p
APC	1.558e-05	0.000747454	0.32551	13	hsa-miR-155-5p	hsa-miR-210-3p	hsa-miR-27a-3p	hsa-miR-106b-5p	hsa-miR-215-5p	hsa-miR-192-5p	hsa-miR-21-5p	hsa-miR-186-5p	hsa-miR-148a-3p	hsa-miR-142-3p	hsa-miR-106a-5p	hsa-miR-125b-5p	hsa-miR-590-3p
ARHGAP5	1.65768e-05	0.000747454	0.261212	9	hsa-miR-335-5p	hsa-miR-128-3p	hsa-miR-106a-5p	hsa-miR-17-5p	hsa-miR-486-5p	hsa-miR-494-3p	hsa-miR-493-5p	hsa-miR-493-3p	hsa-miR-744-5p
ARID3A	1.5377e-05	0.000747454	0.461139	26	hsa-let-7b-5p	hsa-miR-30b-5p	hsa-miR-98-5p	hsa-let-7d-5p	hsa-miR-484	hsa-miR-425-3p	hsa-miR-125b-5p	hsa-miR-30a-5p	hsa-miR-148a-3p	hsa-miR-30c-5p	hsa-miR-30d-5p	hsa-miR-152-3p	hsa-miR-30e-5p	hsa-miR-148b-3p	hsa-let-7c-5p	hsa-miR-6722-3p	hsa-let-7f-5p	hsa-let-7g-5p	hsa-let-7i-5p	hsa-let-7a-5p	hsa-let-7e-5p	hsa-miR-1277-5p	hsa-miR-130b-5p	hsa-miR-7856-5p	hsa-miR-99b-5p	hsa-miR-125a-5p
ARL1	1.65768e-05	0.000747454	0.261212	9	hsa-miR-130b-3p	hsa-miR-93-5p	hsa-miR-24-3p	hsa-miR-769-5p	hsa-miR-381-3p	hsa-miR-20a-5p	hsa-miR-106b-5p	hsa-miR-20b-5p	hsa-miR-17-5p
COPS3	1.65768e-05	0.000747454	0.261212	9	hsa-miR-155-5p	hsa-miR-196a-5p	hsa-miR-484	hsa-miR-324-5p	hsa-miR-331-3p	hsa-miR-328-3p	hsa-miR-25-3p	hsa-miR-17-5p	hsa-let-7c-5p
CRYBG1	1.65768e-05	0.000747454	0.261212	9	hsa-miR-98-5p	hsa-miR-21-5p	hsa-miR-25-3p	hsa-miR-502-3p	hsa-miR-29a-3p	hsa-miR-29b-3p	hsa-miR-29c-3p	hsa-miR-145-5p	hsa-miR-34a-5p
EGR2	1.65768e-05	0.000747454	0.261212	9	hsa-miR-150-5p	hsa-miR-100-5p	hsa-miR-130b-3p	hsa-miR-93-5p	hsa-miR-142-3p	hsa-miR-20a-5p	hsa-miR-20a-3p	hsa-miR-17-5p	hsa-miR-330-3p
FGF2	1.52918e-05	0.000747454	0.561011	44	hsa-miR-16-5p	hsa-miR-140-5p	hsa-miR-503-5p	hsa-miR-155-5p	hsa-miR-186-5p	hsa-miR-215-5p	hsa-miR-192-5p	hsa-miR-103a-3p	hsa-miR-32-5p	hsa-miR-92a-3p	hsa-miR-15b-5p	hsa-miR-15a-5p	hsa-miR-195-5p	hsa-miR-424-5p	hsa-miR-497-5p	hsa-miR-1276	hsa-miR-451b	hsa-miR-181c-3p	hsa-miR-25-3p	hsa-miR-7-1-3p	hsa-miR-363-3p	hsa-miR-92b-3p	hsa-miR-101-3p	hsa-miR-144-3p	hsa-miR-107	hsa-miR-936	hsa-miR-892c-5p	hsa-miR-152-3p	hsa-miR-708-3p	hsa-miR-4291	hsa-miR-3691-3p	hsa-miR-7157-5p	hsa-miR-376a-3p	hsa-miR-582-5p	hsa-miR-4729	hsa-miR-26b-3p	hsa-miR-199a-3p	hsa-miR-199b-3p	hsa-miR-3607-3p	hsa-miR-887-5p	hsa-miR-1976	hsa-miR-3653-5p	hsa-miR-132-3p	hsa-miR-203a-3p
IKBKB	1.65768e-05	0.000747454	0.261212	9	hsa-miR-199a-5p	hsa-miR-200c-3p	hsa-miR-335-5p	hsa-miR-151a-3p	hsa-miR-503-5p	hsa-miR-451a	hsa-miR-148a-3p	hsa-miR-200b-3p	hsa-miR-497-5p
KIF27	1.558e-05	0.000747454	0.32551	13	hsa-miR-335-5p	hsa-miR-6073	hsa-miR-98-5p	hsa-let-7i-5p	hsa-let-7g-5p	hsa-let-7f-5p	hsa-let-7e-5p	hsa-let-7d-5p	hsa-let-7c-5p	hsa-let-7b-5p	hsa-let-7a-5p	hsa-miR-196b-5p	hsa-miR-196a-5p
MAFB	1.65768e-05	0.000747454	0.261212	9	hsa-miR-130a-3p	hsa-miR-155-5p	hsa-miR-335-5p	hsa-miR-148a-3p	hsa-miR-199a-5p	hsa-miR-24-3p	hsa-miR-152-3p	hsa-miR-425-5p	hsa-miR-223-3p
ND4	1.65768e-05	0.000747454	0.261212	9	hsa-miR-296-3p	hsa-miR-652-3p	hsa-miR-320a	hsa-miR-196a-5p	hsa-miR-17-5p	hsa-let-7f-5p	hsa-let-7e-5p	hsa-let-7c-5p	hsa-let-7b-5p
PDGFRB	1.65768e-05	0.000747454	0.261212	9	hsa-miR-224-5p	hsa-miR-34a-5p	hsa-miR-30b-5p	hsa-miR-29a-3p	hsa-miR-29b-3p	hsa-miR-29c-3p	hsa-miR-767-5p	hsa-miR-9-5p	hsa-miR-24-3p
PIK3R3	1.65768e-05	0.000747454	0.261212	9	hsa-miR-18a-3p	hsa-miR-331-3p	hsa-miR-7-5p	hsa-miR-19b-3p	hsa-miR-19a-3p	hsa-miR-148b-3p	hsa-miR-193a-5p	hsa-miR-132-3p	hsa-miR-152-3p
PSMD2	1.65768e-05	0.000747454	0.261212	9	hsa-miR-200a-3p	hsa-miR-324-3p	hsa-miR-324-5p	hsa-miR-331-3p	hsa-miR-361-5p	hsa-miR-186-5p	hsa-miR-92a-3p	hsa-miR-20a-5p	hsa-let-7e-5p
PTGER4	1.65768e-05	0.000747454	0.261212	9	hsa-miR-101-3p	hsa-miR-32-5p	hsa-miR-92a-3p	hsa-miR-92b-3p	hsa-miR-20a-5p	hsa-miR-106b-5p	hsa-miR-93-5p	hsa-miR-17-5p	hsa-miR-20b-5p
SLC25A5	1.65768e-05	0.000747454	0.261212	9	hsa-miR-92b-3p	hsa-miR-361-5p	hsa-miR-106b-5p	hsa-miR-27b-3p	hsa-miR-10b-5p	hsa-miR-10a-5p	hsa-miR-26a-5p	hsa-miR-3198	hsa-miR-636
SMARCA4	1.65768e-05	0.000747454	0.261212	9	hsa-miR-21-5p	hsa-miR-155-5p	hsa-miR-34a-5p	hsa-miR-98-5p	hsa-let-7b-5p	hsa-miR-342-5p	hsa-miR-222-3p	hsa-miR-16-5p	hsa-miR-139-5p
SORT1	1.65768e-05	0.000747454	0.261212	9	hsa-miR-34a-5p	hsa-miR-125b-5p	hsa-miR-222-3p	hsa-miR-1185-5p	hsa-miR-376a-3p	hsa-miR-181c-5p	hsa-miR-181d-5p	hsa-miR-181b-5p	hsa-miR-181a-5p
SPRY2	1.65768e-05	0.000747454	0.261212	9	hsa-miR-21-5p	hsa-miR-27a-3p	hsa-miR-1-3p	hsa-miR-181a-5p	hsa-miR-148a-3p	hsa-miR-26b-5p	hsa-miR-24-2-5p	hsa-miR-23a-3p	hsa-miR-122-5p
TBC1D9	1.65768e-05	0.000747454	0.261212	9	hsa-miR-106b-5p	hsa-miR-9-5p	hsa-miR-132-3p	hsa-miR-1-3p	hsa-let-7g-5p	hsa-miR-27b-3p	hsa-miR-381-3p	hsa-miR-27a-3p	hsa-miR-106a-5p
TLR2	1.65768e-05	0.000747454	0.261212	9	hsa-miR-146a-5p	hsa-miR-19a-3p	hsa-miR-19b-3p	hsa-miR-335-5p	hsa-miR-106b-5p	hsa-miR-154-5p	hsa-miR-101-5p	hsa-miR-143-3p	hsa-miR-23a-5p
USP16	1.65768e-05	0.000747454	0.261212	9	hsa-miR-324-5p	hsa-miR-320a	hsa-miR-182-5p	hsa-miR-30a-5p	hsa-miR-20a-5p	hsa-miR-106b-5p	hsa-miR-93-5p	hsa-miR-20b-5p	hsa-miR-17-5p
USP31	1.65768e-05	0.000747454	0.261212	9	hsa-miR-7-5p	hsa-miR-574-3p	hsa-miR-23b-3p	hsa-miR-92a-3p	hsa-miR-374a-5p	hsa-miR-195-5p	hsa-miR-15b-5p	hsa-miR-16-5p	hsa-miR-15a-5p
VCPKMT	1.65768e-05	0.000747454	0.261212	9	hsa-miR-331-3p	hsa-miR-130b-3p	hsa-miR-30b-5p	hsa-miR-32-5p	hsa-miR-20a-5p	hsa-miR-106b-5p	hsa-miR-93-5p	hsa-miR-20b-5p	hsa-miR-17-5p
CTDSPL	1.70632e-05	0.000750678	0.411408	20	hsa-miR-100-5p	hsa-miR-183-5p	hsa-miR-18a-5p	hsa-miR-15a-5p	hsa-miR-16-5p	hsa-miR-15b-5p	hsa-miR-195-5p	hsa-miR-424-5p	hsa-miR-497-5p	hsa-miR-99a-5p	hsa-miR-500a-3p	hsa-miR-767-5p	hsa-miR-92b-3p	hsa-miR-92a-3p	hsa-miR-363-3p	hsa-miR-32-5p	hsa-miR-25-3p	hsa-miR-186-3p	hsa-miR-503-5p	hsa-miR-181a-5p
EIF4A1	1.70542e-05	0.000750678	0.367329	16	hsa-miR-15b-5p	hsa-miR-155-5p	hsa-miR-26b-5p	hsa-let-7b-5p	hsa-miR-935	hsa-miR-744-5p	hsa-miR-93-3p	hsa-miR-769-3p	hsa-miR-421	hsa-miR-484	hsa-miR-378a-5p	hsa-miR-361-5p	hsa-miR-23b-3p	hsa-let-7e-5p	hsa-miR-493-3p	hsa-miR-3613-5p
KCTD12	1.70632e-05	0.000750678	0.411408	20	hsa-miR-335-5p	hsa-miR-142-3p	hsa-miR-215-5p	hsa-miR-192-5p	hsa-let-7b-5p	hsa-miR-454-3p	hsa-miR-186-5p	hsa-miR-30d-5p	hsa-miR-22-3p	hsa-miR-296-5p	hsa-miR-6126	hsa-miR-874-5p	hsa-miR-936	hsa-miR-6513-3p	hsa-miR-27b-3p	hsa-miR-27a-3p	hsa-miR-6754-3p	hsa-miR-412-3p	hsa-miR-4452	hsa-miR-29b-1-5p
KIAA0100	1.70542e-05	0.000750678	0.367329	16	hsa-miR-24-3p	hsa-miR-421	hsa-miR-18a-3p	hsa-miR-320a	hsa-miR-181a-5p	hsa-miR-10b-5p	hsa-miR-10a-5p	hsa-miR-92a-3p	hsa-miR-20a-5p	hsa-miR-18a-5p	hsa-let-7e-5p	hsa-miR-195-5p	hsa-miR-1185-5p	hsa-miR-122-5p	hsa-miR-3679-5p	hsa-miR-4257
MIB1	1.70632e-05	0.000750678	0.411408	20	hsa-miR-210-3p	hsa-miR-215-5p	hsa-miR-192-5p	hsa-miR-103a-3p	hsa-miR-21-5p	hsa-miR-16-5p	hsa-let-7b-5p	hsa-let-7a-5p	hsa-miR-374a-5p	hsa-miR-335-3p	hsa-miR-889-3p	hsa-miR-590-3p	hsa-miR-30d-5p	hsa-miR-30e-5p	hsa-miR-30c-5p	hsa-miR-30b-5p	hsa-miR-30a-5p	hsa-miR-195-5p	hsa-miR-15b-5p	hsa-miR-15a-5p
TARBP2	1.70542e-05	0.000750678	0.367329	16	hsa-miR-98-5p	hsa-miR-26b-5p	hsa-miR-15a-5p	hsa-miR-16-5p	hsa-miR-103a-3p	hsa-miR-107	hsa-miR-15b-5p	hsa-miR-195-5p	hsa-miR-330-3p	hsa-miR-325	hsa-miR-424-5p	hsa-miR-484	hsa-miR-497-5p	hsa-miR-411-5p	hsa-miR-4645-5p	hsa-miR-628-3p
TSG101	1.70542e-05	0.000750678	0.367329	16	hsa-miR-130b-3p	hsa-miR-93-5p	hsa-miR-33a-5p	hsa-miR-20a-5p	hsa-miR-17-5p	hsa-miR-331-3p	hsa-miR-106b-5p	hsa-miR-3679-5p	hsa-miR-1185-5p	hsa-miR-548e-5p	hsa-miR-106a-5p	hsa-miR-20b-5p	hsa-miR-181d-5p	hsa-miR-181b-5p	hsa-miR-181c-5p	hsa-miR-181a-5p
WDFY2	1.70542e-05	0.000750678	0.367329	16	hsa-miR-30a-5p	hsa-miR-30c-5p	hsa-miR-30d-5p	hsa-miR-30b-5p	hsa-miR-30e-5p	hsa-miR-19b-3p	hsa-miR-2355-3p	hsa-miR-1260b	hsa-miR-1260a	hsa-miR-5100	hsa-miR-6852-3p	hsa-miR-532-3p	hsa-miR-150-5p	hsa-miR-186-3p	hsa-miR-10b-3p	hsa-miR-24-3p
CCNE2	1.74386e-05	0.000760259	0.439517	23	hsa-miR-26a-5p	hsa-miR-503-5p	hsa-miR-34b-5p	hsa-miR-34a-5p	hsa-miR-126-3p	hsa-miR-30b-5p	hsa-miR-200a-3p	hsa-miR-200b-3p	hsa-miR-200c-3p	hsa-miR-32-5p	hsa-miR-16-5p	hsa-miR-196a-5p	hsa-miR-25-3p	hsa-miR-497-5p	hsa-miR-424-5p	hsa-miR-195-5p	hsa-miR-15b-5p	hsa-miR-15a-5p	hsa-miR-3611	hsa-miR-664b-5p	hsa-miR-30a-5p	hsa-miR-26a-1-3p	hsa-miR-144-5p
NCAPD2	1.74386e-05	0.000760259	0.439517	23	hsa-miR-155-5p	hsa-miR-16-5p	hsa-miR-1303	hsa-miR-93-3p	hsa-miR-92b-3p	hsa-miR-484	hsa-miR-331-3p	hsa-miR-186-5p	hsa-miR-222-3p	hsa-let-7b-5p	hsa-miR-3620-3p	hsa-miR-106b-5p	hsa-miR-20a-5p	hsa-miR-128-3p	hsa-miR-122-5p	hsa-miR-3135b	hsa-miR-454-3p	hsa-miR-301a-3p	hsa-miR-130b-3p	hsa-miR-130a-3p	hsa-miR-93-5p	hsa-miR-17-5p	hsa-miR-20b-5p
PHTF2	1.74386e-05	0.000760259	0.439517	23	hsa-miR-215-5p	hsa-miR-192-5p	hsa-let-7a-5p	hsa-miR-17-5p	hsa-miR-20a-5p	hsa-miR-93-5p	hsa-miR-106a-5p	hsa-miR-106b-5p	hsa-miR-20b-5p	hsa-miR-590-3p	hsa-miR-548t-5p	hsa-miR-548az-5p	hsa-miR-30a-5p	hsa-miR-32-5p	hsa-miR-92a-3p	hsa-miR-30c-5p	hsa-miR-30d-5p	hsa-miR-30b-5p	hsa-miR-186-5p	hsa-miR-30e-5p	hsa-miR-92b-3p	hsa-miR-3653-5p	hsa-miR-802
DDAH1	1.78461e-05	0.00077569	0.478577	28	hsa-miR-210-3p	hsa-miR-30b-5p	hsa-miR-34a-5p	hsa-miR-21-5p	hsa-miR-18a-3p	hsa-miR-221-3p	hsa-miR-100-5p	hsa-miR-92a-3p	hsa-miR-18a-5p	hsa-miR-1228-3p	hsa-miR-590-3p	hsa-miR-374b-3p	hsa-miR-140-3p	hsa-miR-411-5p	hsa-miR-936	hsa-miR-30e-5p	hsa-miR-30c-5p	hsa-miR-30d-5p	hsa-miR-30a-5p	hsa-miR-128-3p	hsa-miR-29b-2-5p	hsa-miR-509-3p	hsa-miR-548an	hsa-miR-182-5p	hsa-miR-183-5p	hsa-miR-1271-5p	hsa-miR-96-5p	hsa-miR-4729
ANKRD12	1.82782e-05	0.000782718	0.313454	12	hsa-miR-342-5p	hsa-miR-17-5p	hsa-miR-19a-3p	hsa-miR-19b-3p	hsa-miR-20a-5p	hsa-miR-93-5p	hsa-miR-106b-5p	hsa-miR-20b-5p	hsa-miR-374a-5p	hsa-miR-155-5p	hsa-miR-140-3p	hsa-miR-144-3p
CDKN2A	1.82782e-05	0.000782718	0.313454	12	hsa-miR-24-3p	hsa-let-7g-5p	hsa-miR-125b-5p	hsa-miR-10b-5p	hsa-miR-155-5p	hsa-miR-215-5p	hsa-miR-34a-5p	hsa-miR-192-5p	hsa-miR-16-5p	hsa-miR-423-5p	hsa-miR-296-3p	hsa-miR-320a
TIMP3	1.82782e-05	0.000782718	0.313454	12	hsa-miR-181b-5p	hsa-miR-21-5p	hsa-miR-1-3p	hsa-miR-222-3p	hsa-miR-221-3p	hsa-miR-103a-3p	hsa-miR-335-5p	hsa-miR-423-5p	hsa-miR-16-5p	hsa-let-7e-5p	hsa-miR-17-5p	hsa-miR-17-3p
UBA2	1.82782e-05	0.000782718	0.313454	12	hsa-miR-155-5p	hsa-miR-941	hsa-miR-330-5p	hsa-miR-93-3p	hsa-miR-484	hsa-miR-181a-5p	hsa-miR-34a-5p	hsa-miR-100-5p	hsa-miR-99a-5p	hsa-miR-26a-5p	hsa-miR-133a-3p	hsa-miR-197-3p
UBAP2L	1.82782e-05	0.000782718	0.313454	12	hsa-let-7b-5p	hsa-miR-760	hsa-miR-93-3p	hsa-miR-484	hsa-miR-320a	hsa-miR-125b-5p	hsa-miR-93-5p	hsa-miR-92a-3p	hsa-miR-25-3p	hsa-let-7f-5p	hsa-let-7e-5p	hsa-let-7a-5p
TNFRSF10B	1.93691e-05	0.000826986	0.569441	45	hsa-miR-30a-5p	hsa-miR-340-5p	hsa-miR-331-3p	hsa-miR-92a-3p	hsa-miR-17-5p	hsa-miR-3614-5p	hsa-miR-376c-3p	hsa-miR-21-5p	hsa-let-7g-5p	hsa-let-7e-5p	hsa-let-7d-5p	hsa-let-7c-5p	hsa-let-7b-5p	hsa-let-7a-5p	hsa-miR-30c-1-3p	hsa-miR-19b-3p	hsa-miR-19a-3p	hsa-miR-8085	hsa-miR-454-3p	hsa-miR-301a-3p	hsa-miR-130b-3p	hsa-miR-130a-3p	hsa-miR-2392	hsa-miR-651-5p	hsa-miR-323a-3p	hsa-miR-302c-3p	hsa-miR-93-5p	hsa-miR-20b-5p	hsa-miR-20a-5p	hsa-miR-106b-5p	hsa-miR-106a-5p	hsa-miR-769-3p	hsa-miR-425-5p	hsa-miR-125b-5p	hsa-miR-125a-5p	hsa-miR-3620-3p	hsa-miR-30e-5p	hsa-miR-30c-5p	hsa-miR-30d-5p	hsa-miR-30b-5p	hsa-miR-34a-5p	hsa-miR-141-3p	hsa-miR-200a-3p	hsa-miR-4478	hsa-miR-6730-3p
ARPC5	2.00265e-05	0.000830079	0.282109	10	hsa-miR-31-5p	hsa-miR-22-3p	hsa-miR-125a-5p	hsa-miR-133a-3p	hsa-miR-1-3p	hsa-miR-10a-5p	hsa-miR-30a-5p	hsa-miR-26b-5p	hsa-miR-548t-5p	hsa-miR-548az-5p
ATG16L1	2.00265e-05	0.000830079	0.282109	10	hsa-miR-196a-5p	hsa-miR-92a-3p	hsa-miR-106b-5p	hsa-miR-93-5p	hsa-miR-17-5p	hsa-miR-19a-3p	hsa-miR-19b-3p	hsa-miR-20a-5p	hsa-miR-20b-5p	hsa-miR-142-3p
CDC20	2.00265e-05	0.000830079	0.282109	10	hsa-miR-215-5p	hsa-miR-34a-5p	hsa-miR-192-5p	hsa-miR-30a-5p	hsa-miR-16-5p	hsa-miR-941	hsa-miR-93-3p	hsa-miR-23b-3p	hsa-miR-92a-3p	hsa-miR-18a-5p
COL4A2	2.00265e-05	0.000830079	0.282109	10	hsa-miR-29b-3p	hsa-miR-29c-3p	hsa-miR-29a-3p	hsa-miR-155-5p	hsa-miR-26b-5p	hsa-miR-10a-5p	hsa-miR-92a-3p	hsa-miR-16-5p	hsa-miR-210-3p	hsa-miR-767-5p
DNMT3B	2.01297e-05	0.000830079	0.299206	11	hsa-miR-148a-3p	hsa-miR-29c-3p	hsa-miR-29b-3p	hsa-miR-29a-3p	hsa-miR-369-5p	hsa-miR-335-5p	hsa-miR-93-5p	hsa-miR-200b-3p	hsa-miR-200c-3p	hsa-miR-26a-5p	hsa-miR-29c-5p
EWSR1	2.00265e-05	0.000830079	0.282109	10	hsa-let-7a-5p	hsa-miR-877-3p	hsa-miR-423-3p	hsa-miR-328-3p	hsa-miR-362-5p	hsa-miR-320a	hsa-miR-23b-3p	hsa-miR-196a-5p	hsa-miR-100-5p	hsa-let-7c-5p
GBF1	2.01297e-05	0.000830079	0.299206	11	hsa-miR-7-5p	hsa-let-7f-5p	hsa-let-7b-5p	hsa-let-7a-5p	hsa-miR-17-5p	hsa-miR-20a-5p	hsa-miR-93-5p	hsa-miR-106b-5p	hsa-miR-20b-5p	hsa-miR-485-5p	hsa-miR-485-3p
MCM3	2.01297e-05	0.000830079	0.299206	11	hsa-miR-1-3p	hsa-miR-215-5p	hsa-miR-34a-5p	hsa-miR-192-5p	hsa-miR-26b-5p	hsa-miR-93-3p	hsa-miR-99b-5p	hsa-miR-222-3p	hsa-miR-92a-3p	hsa-miR-1260b	hsa-miR-210-3p
SALL3	1.98993e-05	0.000830079	0.45059	24	hsa-miR-17-5p	hsa-miR-20a-5p	hsa-miR-93-5p	hsa-miR-106a-5p	hsa-miR-130a-3p	hsa-miR-106b-5p	hsa-miR-301a-3p	hsa-miR-130b-3p	hsa-miR-20b-5p	hsa-miR-454-3p	hsa-miR-548t-5p	hsa-miR-548az-5p	hsa-let-7a-5p	hsa-let-7b-5p	hsa-let-7c-5p	hsa-let-7d-5p	hsa-let-7e-5p	hsa-let-7f-5p	hsa-miR-98-5p	hsa-miR-196a-5p	hsa-let-7g-5p	hsa-let-7i-5p	hsa-miR-196b-5p	hsa-miR-450b-5p
SERPINB5	2.01297e-05	0.000830079	0.299206	11	hsa-miR-1-3p	hsa-miR-21-5p	hsa-miR-335-5p	hsa-miR-30a-5p	hsa-miR-26b-5p	hsa-miR-16-5p	hsa-miR-141-5p	hsa-miR-5197-3p	hsa-miR-7-5p	hsa-miR-103a-3p	hsa-miR-107
SUPT5H	2.00265e-05	0.000830079	0.282109	10	hsa-miR-155-5p	hsa-miR-34a-5p	hsa-miR-26b-5p	hsa-miR-935	hsa-miR-93-3p	hsa-miR-92b-3p	hsa-miR-484	hsa-miR-324-3p	hsa-miR-92a-3p	hsa-miR-16-5p
TUSC2	2.00265e-05	0.000830079	0.282109	10	hsa-miR-378a-5p	hsa-miR-93-5p	hsa-miR-98-5p	hsa-miR-197-3p	hsa-miR-378a-3p	hsa-let-7a-5p	hsa-miR-132-3p	hsa-miR-7-5p	hsa-miR-92a-3p	hsa-miR-19a-3p
CYLD	2.03155e-05	0.000835361	0.506914	32	hsa-miR-197-3p	hsa-miR-181b-5p	hsa-miR-182-5p	hsa-miR-320a	hsa-miR-362-5p	hsa-miR-500a-5p	hsa-miR-17-5p	hsa-miR-20a-5p	hsa-miR-93-5p	hsa-miR-106b-5p	hsa-miR-20b-5p	hsa-miR-329-3p	hsa-miR-6873-3p	hsa-miR-942-5p	hsa-miR-6817-3p	hsa-miR-7110-3p	hsa-miR-384	hsa-miR-378a-5p	hsa-miR-4757-5p	hsa-miR-877-3p	hsa-miR-335-3p	hsa-miR-765	hsa-miR-3667-3p	hsa-miR-4301	hsa-miR-4739	hsa-miR-195-5p	hsa-miR-16-5p	hsa-miR-15b-5p	hsa-miR-15a-5p	hsa-miR-130b-3p	hsa-miR-922	hsa-miR-126-5p
TGFA	2.10983e-05	0.000865089	0.425402	21	hsa-miR-152-3p	hsa-miR-92a-3p	hsa-miR-376c-3p	hsa-miR-30e-5p	hsa-miR-30d-5p	hsa-miR-30c-5p	hsa-miR-30a-5p	hsa-miR-30b-5p	hsa-miR-6873-3p	hsa-miR-6817-3p	hsa-miR-7110-3p	hsa-miR-5001-3p	hsa-miR-744-5p	hsa-miR-4749-5p	hsa-miR-18a-3p	hsa-miR-324-3p	hsa-miR-1913	hsa-miR-1976	hsa-miR-3653-5p	hsa-miR-1539	hsa-miR-505-3p
CHD9	2.21145e-05	0.000904194	0.460777	25	hsa-miR-210-3p	hsa-miR-155-5p	hsa-miR-7-5p	hsa-miR-26b-5p	hsa-let-7e-5p	hsa-miR-17-5p	hsa-miR-19a-3p	hsa-miR-19b-3p	hsa-miR-20a-5p	hsa-miR-93-5p	hsa-miR-106b-5p	hsa-miR-20b-5p	hsa-miR-22-3p	hsa-miR-181a-5p	hsa-miR-181b-5p	hsa-miR-181c-5p	hsa-miR-181d-5p	hsa-miR-664a-3p	hsa-miR-3607-3p	hsa-miR-8077	hsa-miR-6873-3p	hsa-miR-342-3p	hsa-miR-628-5p	hsa-miR-7641	hsa-miR-139-5p
IPO5	2.27768e-05	0.00092647	0.360472	15	hsa-miR-877-3p	hsa-miR-484	hsa-miR-324-5p	hsa-miR-222-3p	hsa-miR-196a-5p	hsa-miR-93-5p	hsa-miR-92a-3p	hsa-miR-16-5p	hsa-miR-181a-5p	hsa-miR-181b-5p	hsa-miR-181c-5p	hsa-miR-181d-5p	hsa-miR-5010-3p	hsa-miR-141-3p	hsa-miR-200a-3p
ZNF264	2.27873e-05	0.00092647	0.673735	82	hsa-miR-1-3p	hsa-miR-130b-3p	hsa-miR-122-5p	hsa-miR-7-5p	hsa-miR-93-5p	hsa-miR-24-3p	hsa-miR-1303	hsa-miR-484	hsa-let-7a-5p	hsa-miR-25-3p	hsa-miR-32-5p	hsa-miR-92a-3p	hsa-miR-363-3p	hsa-miR-92b-3p	hsa-miR-3607-3p	hsa-miR-142-5p	hsa-miR-382-5p	hsa-miR-3943	hsa-miR-30a-5p	hsa-miR-30c-5p	hsa-miR-30d-5p	hsa-miR-30b-5p	hsa-miR-30e-5p	hsa-miR-17-5p	hsa-miR-20a-5p	hsa-miR-106a-5p	hsa-miR-106b-5p	hsa-miR-302c-3p	hsa-miR-20b-5p	hsa-miR-628-5p	hsa-miR-146a-3p	hsa-miR-340-5p	hsa-miR-2117	hsa-miR-889-3p	hsa-miR-590-3p	hsa-miR-7977	hsa-miR-1273h-3p	hsa-miR-143-3p	hsa-let-7b-5p	hsa-let-7c-5p	hsa-let-7d-5p	hsa-let-7e-5p	hsa-let-7f-5p	hsa-miR-98-5p	hsa-let-7g-5p
SLC25A12	2.40428e-05	0.000974777	0.470181	26	hsa-let-7b-5p	hsa-miR-766-3p	hsa-miR-30c-5p	hsa-let-7f-5p	hsa-miR-493-5p	hsa-miR-510-3p	hsa-miR-494-3p	hsa-miR-505-3p	hsa-miR-499a-5p	hsa-miR-320b	hsa-miR-320a	hsa-miR-320d	hsa-miR-320c	hsa-miR-3613-3p	hsa-miR-503-5p	hsa-miR-497-5p	hsa-miR-424-5p	hsa-miR-195-5p	hsa-miR-16-5p	hsa-miR-15b-5p	hsa-miR-15a-5p	hsa-miR-6867-5p	hsa-miR-1267	hsa-miR-1277-5p	hsa-miR-19b-3p	hsa-miR-19a-3p
ATG9A	2.45275e-05	0.000988889	0.552462	40	hsa-miR-16-5p	hsa-miR-103a-3p	hsa-miR-98-5p	hsa-let-7b-5p	hsa-miR-196a-5p	hsa-let-7i-5p	hsa-let-7g-5p	hsa-let-7f-5p	hsa-let-7e-5p	hsa-let-7d-5p	hsa-let-7c-5p	hsa-let-7a-5p	hsa-miR-146b-5p	hsa-miR-146a-5p	hsa-miR-6734-5p	hsa-miR-142-3p	hsa-miR-1914-3p	hsa-miR-423-5p	hsa-miR-1248	hsa-miR-7-5p	hsa-miR-4721	hsa-miR-15a-5p	hsa-miR-497-5p	hsa-miR-424-5p	hsa-miR-15b-5p	hsa-miR-195-5p	hsa-miR-4433b-5p	hsa-miR-766-3p	hsa-miR-3620-3p	hsa-miR-3974	hsa-miR-29a-3p	hsa-miR-1262	hsa-miR-28-5p	hsa-miR-3139	hsa-miR-4298	hsa-miR-4649-5p	hsa-miR-6081	hsa-miR-6766-5p	hsa-miR-708-5p	hsa-miR-7977
KIF5B	2.45275e-05	0.000988889	0.552462	40	hsa-miR-128-3p	hsa-miR-1-3p	hsa-miR-215-5p	hsa-miR-34a-5p	hsa-miR-192-5p	hsa-miR-103a-3p	hsa-miR-30a-5p	hsa-miR-16-5p	hsa-miR-186-5p	hsa-miR-30c-5p	hsa-miR-30d-5p	hsa-miR-30b-5p	hsa-miR-30e-5p	hsa-miR-203a-3p	hsa-miR-142-3p	hsa-miR-6073	hsa-miR-4425	hsa-miR-4747-5p	hsa-miR-922	hsa-miR-497-5p	hsa-miR-424-5p	hsa-miR-195-5p	hsa-miR-15b-5p	hsa-miR-15a-5p	hsa-miR-92a-3p	hsa-miR-32-5p	hsa-miR-363-3p	hsa-miR-92b-3p	hsa-miR-25-3p	hsa-miR-7-5p	hsa-miR-503-5p	hsa-miR-5197-3p	hsa-miR-3675-3p	hsa-miR-6771-3p	hsa-miR-1228-3p	hsa-miR-1273a	hsa-miR-1273g-3p	hsa-miR-451b	hsa-miR-4649-5p	hsa-miR-766-3p
RNF138	2.49836e-05	0.00100448	0.438123	22	hsa-miR-1-3p	hsa-miR-421	hsa-miR-29a-3p	hsa-miR-30a-5p	hsa-miR-29b-3p	hsa-miR-30c-5p	hsa-miR-30d-5p	hsa-miR-30b-5p	hsa-miR-29c-3p	hsa-miR-30e-5p	hsa-miR-767-5p	hsa-miR-18a-5p	hsa-miR-4662a-5p	hsa-miR-7856-5p	hsa-miR-15a-5p	hsa-miR-16-5p	hsa-miR-15b-5p	hsa-miR-195-5p	hsa-miR-206	hsa-miR-28-3p	hsa-miR-708-3p	hsa-miR-574-5p
FAM91A1	2.52149e-05	0.00101097	0.387208	17	hsa-miR-155-5p	hsa-miR-106b-5p	hsa-miR-125b-5p	hsa-miR-30a-5p	hsa-miR-30c-5p	hsa-miR-30d-5p	hsa-miR-30b-5p	hsa-miR-30e-5p	hsa-miR-32-5p	hsa-miR-92a-3p	hsa-miR-92b-3p	hsa-miR-548e-5p	hsa-miR-548an	hsa-miR-3653-3p	hsa-miR-23c	hsa-miR-23b-3p	hsa-miR-23a-3p
ETS1	2.69652e-05	0.00107519	0.486973	28	hsa-miR-9-5p	hsa-miR-200b-3p	hsa-miR-31-5p	hsa-miR-155-5p	hsa-miR-221-3p	hsa-miR-222-3p	hsa-miR-125b-5p	hsa-miR-10a-5p	hsa-miR-30c-5p	hsa-miR-145-5p	hsa-miR-200c-3p	hsa-miR-1-3p	hsa-miR-499a-5p	hsa-miR-23b-3p	hsa-miR-181d-5p	hsa-miR-181c-5p	hsa-miR-181b-5p	hsa-miR-181a-5p	hsa-miR-543	hsa-miR-1228-3p	hsa-miR-329-3p	hsa-miR-4288	hsa-miR-4772-3p	hsa-miR-450b-5p	hsa-miR-654-3p	hsa-miR-144-3p	hsa-miR-199a-5p	hsa-miR-324-5p
FBXW7	2.69652e-05	0.00107519	0.486973	28	hsa-miR-197-3p	hsa-miR-107	hsa-miR-128-3p	hsa-miR-223-3p	hsa-miR-27a-3p	hsa-miR-590-3p	hsa-miR-103a-3p	hsa-miR-101-3p	hsa-miR-16-5p	hsa-miR-503-5p	hsa-miR-182-5p	hsa-miR-25-3p	hsa-miR-510-3p	hsa-miR-203a-3p	hsa-miR-1303	hsa-miR-5694	hsa-miR-32-5p	hsa-miR-92a-3p	hsa-miR-384	hsa-miR-363-3p	hsa-miR-155-5p	hsa-miR-24-3p	hsa-miR-223-5p	hsa-miR-144-3p	hsa-miR-296-3p	hsa-miR-4298	hsa-miR-4425	hsa-miR-6823-5p
REL	2.72889e-05	0.00108511	0.620152	58	hsa-miR-98-5p	hsa-miR-3611	hsa-miR-365b-3p	hsa-miR-107	hsa-miR-103a-3p	hsa-miR-503-5p	hsa-miR-497-5p	hsa-miR-424-5p	hsa-miR-195-5p	hsa-miR-16-5p	hsa-miR-15b-5p	hsa-miR-15a-5p	hsa-miR-1260b	hsa-miR-1260a	hsa-miR-582-5p	hsa-miR-101-3p	hsa-miR-4326	hsa-miR-548t-5p	hsa-miR-548az-5p	hsa-miR-145-5p	hsa-miR-7977	hsa-miR-767-5p	hsa-miR-4729	hsa-miR-501-5p	hsa-miR-500a-5p	hsa-miR-29c-3p	hsa-miR-29b-3p	hsa-miR-29a-3p	hsa-miR-7641	hsa-miR-3652	hsa-miR-4430	hsa-miR-122-5p	hsa-miR-3135b	hsa-miR-92b-3p	hsa-miR-92a-3p	hsa-miR-363-3p	hsa-miR-32-5p	hsa-miR-25-3p	hsa-miR-381-3p	hsa-miR-450b-5p	hsa-miR-1273h-3p	hsa-miR-4286	hsa-miR-136-3p	hsa-miR-532-3p	hsa-miR-150-5p
TNRC6B	2.78855e-05	0.00110579	0.656294	72	hsa-miR-183-5p	hsa-miR-7-5p	hsa-miR-103a-3p	hsa-miR-32-5p	hsa-miR-21-5p	hsa-miR-19b-3p	hsa-miR-18a-5p	hsa-miR-16-5p	hsa-miR-744-5p	hsa-miR-484	hsa-miR-320a	hsa-miR-125b-5p	hsa-miR-23b-3p	hsa-miR-222-3p	hsa-miR-99a-5p	hsa-miR-31-5p	hsa-let-7b-5p	hsa-miR-26a-5p	hsa-miR-26b-5p	hsa-miR-29b-1-5p	hsa-miR-329-3p	hsa-miR-543	hsa-miR-19a-3p	hsa-miR-3150b-3p	hsa-miR-4784	hsa-miR-4739	hsa-miR-6766-5p	hsa-miR-15a-5p	hsa-miR-107	hsa-miR-15b-5p	hsa-miR-186-3p	hsa-miR-195-5p	hsa-miR-378a-5p	hsa-miR-330-3p	hsa-miR-424-5p	hsa-miR-497-5p	hsa-miR-4729	hsa-miR-7157-5p	hsa-miR-17-5p	hsa-miR-20a-5p	hsa-miR-93-5p	hsa-miR-106a-5p	hsa-miR-106b-5p	hsa-miR-20b-5p	hsa-miR-148a-3p
ENTPD1	2.86526e-05	0.00113311	0.501526	30	hsa-miR-331-3p	hsa-miR-15a-5p	hsa-miR-16-5p	hsa-miR-15b-5p	hsa-miR-195-5p	hsa-miR-361-5p	hsa-miR-424-5p	hsa-miR-497-5p	hsa-miR-654-3p	hsa-miR-142-3p	hsa-miR-155-5p	hsa-miR-374a-3p	hsa-miR-4291	hsa-miR-6503-3p	hsa-miR-107	hsa-miR-103a-3p	hsa-miR-922	hsa-miR-671-5p	hsa-miR-5682	hsa-miR-122-5p	hsa-miR-766-3p	hsa-miR-1273g-3p	hsa-miR-29c-3p	hsa-miR-29b-3p	hsa-miR-29a-3p	hsa-miR-30e-5p	hsa-miR-30d-5p	hsa-miR-30c-5p	hsa-miR-30b-5p	hsa-miR-30a-5p
PPP2R2A	2.91721e-05	0.00115051	0.520049	33	hsa-miR-31-5p	hsa-miR-222-3p	hsa-miR-155-5p	hsa-miR-1-3p	hsa-miR-30a-5p	hsa-miR-26b-5p	hsa-miR-92a-3p	hsa-let-7b-5p	hsa-let-7a-5p	hsa-miR-548t-5p	hsa-miR-548az-5p	hsa-miR-409-3p	hsa-let-7c-5p	hsa-let-7d-5p	hsa-let-7e-5p	hsa-let-7f-5p	hsa-miR-98-5p	hsa-let-7g-5p	hsa-let-7i-5p	hsa-miR-154-5p	hsa-miR-3679-5p	hsa-miR-1185-5p	hsa-miR-101-3p	hsa-miR-144-3p	hsa-miR-3202	hsa-miR-20a-5p	hsa-miR-17-5p	hsa-miR-143-3p	hsa-miR-221-3p	hsa-miR-5197-3p	hsa-miR-548ao-3p	hsa-miR-6081	hsa-miR-7847-3p
DUSP5	3.0003e-05	0.00116736	0.352636	14	hsa-miR-181a-5p	hsa-miR-335-5p	hsa-miR-27b-3p	hsa-miR-27a-3p	hsa-miR-25-3p	hsa-miR-32-5p	hsa-miR-92a-3p	hsa-miR-203a-3p	hsa-miR-363-3p	hsa-miR-92b-3p	hsa-miR-181b-5p	hsa-miR-181c-5p	hsa-miR-181d-5p	hsa-miR-26a-5p
KMT2C	3.0003e-05	0.00116736	0.352636	14	hsa-miR-335-5p	hsa-miR-128-3p	hsa-miR-26b-5p	hsa-miR-708-5p	hsa-miR-106b-3p	hsa-miR-652-3p	hsa-miR-484	hsa-miR-320a	hsa-miR-186-5p	hsa-miR-15b-5p	hsa-miR-196a-5p	hsa-miR-93-3p	hsa-miR-27b-3p	hsa-miR-27a-3p
RRM2	3.00832e-05	0.00116736	0.565336	42	hsa-let-7b-5p	hsa-miR-155-5p	hsa-miR-34a-5p	hsa-miR-30a-5p	hsa-miR-24-3p	hsa-miR-425-5p	hsa-miR-484	hsa-miR-342-3p	hsa-miR-186-5p	hsa-let-7g-5p	hsa-miR-30c-5p	hsa-miR-100-5p	hsa-miR-26a-5p	hsa-let-7a-5p	hsa-miR-17-5p	hsa-miR-20a-5p	hsa-miR-93-5p	hsa-miR-106a-5p	hsa-miR-106b-5p	hsa-miR-20b-5p	hsa-miR-30d-5p	hsa-miR-30b-5p	hsa-miR-30e-5p	hsa-miR-4316	hsa-miR-4515	hsa-let-7c-5p	hsa-let-7d-5p	hsa-let-7e-5p	hsa-let-7f-5p	hsa-miR-98-5p	hsa-let-7i-5p	hsa-miR-582-5p	hsa-miR-101-3p	hsa-miR-6888-5p	hsa-miR-3609	hsa-miR-149-3p	hsa-miR-423-5p	hsa-miR-6130	hsa-miR-4510	hsa-miR-664a-5p	hsa-miR-6887-3p	hsa-miR-4739
TCP1	3.0003e-05	0.00116736	0.352636	14	hsa-miR-652-3p	hsa-miR-331-3p	hsa-miR-342-3p	hsa-miR-378a-3p	hsa-miR-320a	hsa-miR-186-5p	hsa-miR-23b-3p	hsa-miR-15b-5p	hsa-miR-100-5p	hsa-miR-26a-5p	hsa-miR-18a-5p	hsa-miR-16-5p	hsa-miR-323a-3p	hsa-miR-8075
TLL1	3.0003e-05	0.00116736	0.352636	14	hsa-miR-335-5p	hsa-miR-503-5p	hsa-miR-15a-5p	hsa-miR-497-5p	hsa-miR-424-5p	hsa-miR-195-5p	hsa-miR-15b-5p	hsa-miR-16-5p	hsa-miR-4482-3p	hsa-miR-7159-3p	hsa-miR-146b-5p	hsa-miR-146a-5p	hsa-miR-589-5p	hsa-miR-4773
TXNDC5	3.0003e-05	0.00116736	0.352636	14	hsa-miR-505-5p	hsa-miR-196b-5p	hsa-miR-31-5p	hsa-miR-27b-3p	hsa-miR-27a-3p	hsa-miR-3928-5p	hsa-miR-766-3p	hsa-miR-342-3p	hsa-miR-503-5p	hsa-miR-30e-5p	hsa-miR-30d-5p	hsa-miR-30b-5p	hsa-miR-30c-5p	hsa-miR-30a-5p
LDLR	3.03181e-05	0.00117333	0.633227	62	hsa-miR-130a-3p	hsa-miR-335-5p	hsa-miR-130b-3p	hsa-miR-128-3p	hsa-miR-93-5p	hsa-miR-30a-5p	hsa-miR-19b-3p	hsa-let-7b-5p	hsa-miR-744-5p	hsa-miR-26b-3p	hsa-miR-92b-3p	hsa-miR-92a-3p	hsa-miR-27a-3p	hsa-miR-30c-5p	hsa-miR-30d-5p	hsa-miR-30b-5p	hsa-miR-30e-5p	hsa-miR-17-5p	hsa-miR-19a-3p	hsa-miR-20a-5p	hsa-miR-106a-5p	hsa-miR-106b-5p	hsa-miR-301a-3p	hsa-miR-20b-5p	hsa-miR-454-3p	hsa-miR-4301	hsa-miR-4286	hsa-miR-3613-3p	hsa-miR-181a-5p	hsa-miR-181b-5p	hsa-miR-181c-5p	hsa-miR-27b-3p	hsa-miR-181d-5p	hsa-miR-6867-5p	hsa-miR-4539	hsa-let-7a-3p	hsa-let-7b-3p	hsa-let-7f-1-3p	hsa-miR-98-3p	hsa-miR-7-1-3p	hsa-miR-212-3p	hsa-miR-132-3p	hsa-miR-140-5p	hsa-miR-1185-1-3p	hsa-miR-450b-5p
ASB1	3.39789e-05	0.00131149	0.404878	18	hsa-miR-335-5p	hsa-miR-93-5p	hsa-miR-505-3p	hsa-miR-10a-5p	hsa-miR-17-5p	hsa-miR-20a-5p	hsa-miR-106b-5p	hsa-miR-20b-5p	hsa-miR-548t-5p	hsa-miR-548az-5p	hsa-miR-4316	hsa-miR-765	hsa-miR-1827	hsa-miR-6126	hsa-miR-181d-5p	hsa-miR-181c-5p	hsa-miR-181b-5p	hsa-miR-181a-5p
ABCA1	3.88033e-05	0.0013215	0.343594	13	hsa-miR-33a-5p	hsa-miR-26a-5p	hsa-miR-26b-5p	hsa-miR-19a-3p	hsa-miR-27a-3p	hsa-miR-128-3p	hsa-miR-27b-3p	hsa-miR-20a-5p	hsa-miR-106b-5p	hsa-miR-93-5p	hsa-miR-17-5p	hsa-miR-20b-5p	hsa-miR-148a-5p
AKT3	3.45864e-05	0.0013215	0.470181	25	hsa-miR-122-5p	hsa-miR-16-5p	hsa-miR-15a-5p	hsa-miR-29c-3p	hsa-miR-146b-5p	hsa-miR-223-5p	hsa-miR-7854-3p	hsa-miR-503-5p	hsa-miR-497-5p	hsa-miR-195-5p	hsa-miR-424-5p	hsa-miR-15b-5p	hsa-miR-374a-3p	hsa-miR-361-5p	hsa-miR-222-3p	hsa-miR-221-3p	hsa-miR-873-5p	hsa-miR-7-5p	hsa-miR-708-3p	hsa-miR-548an	hsa-miR-5196-3p	hsa-miR-29b-1-5p	hsa-miR-29a-3p	hsa-miR-29b-3p	hsa-miR-20b-5p
ANKRD29	3.86524e-05	0.0013215	0.23509	7	hsa-miR-1-3p	hsa-miR-335-5p	hsa-miR-340-5p	hsa-miR-130b-3p	hsa-miR-132-3p	hsa-miR-93-5p	hsa-miR-33a-5p
AP2A1	3.86524e-05	0.0013215	0.23509	7	hsa-miR-30a-5p	hsa-miR-30b-5p	hsa-miR-34a-5p	hsa-miR-103a-3p	hsa-miR-16-5p	hsa-miR-324-3p	hsa-miR-221-3p
ATG14	3.57849e-05	0.0013215	0.436596	21	hsa-miR-103a-3p	hsa-miR-16-5p	hsa-miR-195-5p	hsa-miR-20a-5p	hsa-miR-106b-5p	hsa-miR-15a-5p	hsa-miR-424-5p	hsa-miR-15b-5p	hsa-miR-497-5p	hsa-miR-107	hsa-miR-5001-3p	hsa-miR-671-3p	hsa-miR-4772-3p	hsa-miR-1307-3p	hsa-miR-1304-3p	hsa-miR-19b-3p	hsa-miR-19a-3p	hsa-miR-93-5p	hsa-miR-17-5p	hsa-miR-20b-5p	hsa-miR-152-3p
B3GNT5	3.86524e-05	0.0013215	0.23509	7	hsa-miR-335-5p	hsa-miR-30b-5p	hsa-miR-215-5p	hsa-miR-192-5p	hsa-miR-21-5p	hsa-miR-10a-5p	hsa-miR-30c-5p
BCL7B	3.68992e-05	0.0013215	0.479223	26	hsa-miR-106b-3p	hsa-miR-23b-3p	hsa-miR-6867-5p	hsa-miR-143-5p	hsa-miR-92b-5p	hsa-miR-8077	hsa-miR-6722-3p	hsa-miR-7854-3p	hsa-miR-4721	hsa-miR-146b-5p	hsa-miR-146a-5p	hsa-miR-589-5p	hsa-miR-4446-3p	hsa-miR-576-3p	hsa-miR-320d	hsa-miR-320c	hsa-miR-320b	hsa-miR-320a	hsa-miR-26a-5p	hsa-miR-26b-5p	hsa-miR-19b-3p	hsa-miR-19a-3p	hsa-miR-1287-5p	hsa-miR-1-3p	hsa-miR-206	hsa-miR-3135b
BNIP3	3.86524e-05	0.0013215	0.23509	7	hsa-miR-145-5p	hsa-miR-221-3p	hsa-miR-27a-3p	hsa-miR-27b-3p	hsa-miR-210-3p	hsa-miR-34a-5p	hsa-miR-103a-3p
BRAT1	3.86524e-05	0.0013215	0.23509	7	hsa-miR-335-5p	hsa-miR-130b-5p	hsa-miR-484	hsa-miR-27b-3p	hsa-miR-15b-5p	hsa-miR-27a-3p	hsa-miR-16-5p
C2orf42	3.86524e-05	0.0013215	0.23509	7	hsa-miR-103a-3p	hsa-miR-16-5p	hsa-miR-19b-3p	hsa-miR-195-5p	hsa-miR-19a-3p	hsa-miR-15b-5p	hsa-miR-15a-5p
CCDC186	3.86524e-05	0.0013215	0.23509	7	hsa-miR-335-5p	hsa-miR-2110	hsa-miR-25-3p	hsa-let-7b-5p	hsa-miR-32-5p	hsa-miR-92b-3p	hsa-miR-92a-3p
CDC25A	3.45864e-05	0.0013215	0.470181	25	hsa-miR-21-5p	hsa-miR-15a-5p	hsa-let-7c-5p	hsa-miR-503-5p	hsa-miR-424-5p	hsa-miR-34a-5p	hsa-let-7b-5p	hsa-miR-192-5p	hsa-miR-103a-3p	hsa-miR-98-5p	hsa-miR-16-5p	hsa-miR-877-3p	hsa-miR-18a-3p	hsa-miR-484	hsa-let-7i-5p	hsa-miR-92a-3p	hsa-miR-141-3p	hsa-miR-195-5p	hsa-miR-497-5p	hsa-miR-3138	hsa-miR-16-2-3p	hsa-miR-512-5p	hsa-miR-140-3p	hsa-miR-15b-5p	hsa-miR-26a-1-3p
CHUK	3.86524e-05	0.0013215	0.23509	7	hsa-miR-15a-5p	hsa-miR-16-5p	hsa-miR-223-3p	hsa-miR-23b-3p	hsa-miR-195-5p	hsa-miR-98-5p	hsa-miR-23a-3p
CIT	3.47903e-05	0.0013215	0.382022	16	hsa-miR-215-5p	hsa-miR-192-5p	hsa-miR-93-3p	hsa-miR-92b-3p	hsa-miR-29b-3p	hsa-miR-92a-3p	hsa-miR-20a-5p	hsa-miR-106b-5p	hsa-miR-203a-3p	hsa-miR-154-5p	hsa-miR-19b-3p	hsa-miR-19a-3p	hsa-miR-93-5p	hsa-miR-17-5p	hsa-miR-20b-5p	hsa-miR-486-5p
COL5A2	3.86524e-05	0.0013215	0.23509	7	hsa-miR-21-5p	hsa-miR-222-3p	hsa-miR-143-3p	hsa-miR-29a-3p	hsa-miR-29b-3p	hsa-miR-29c-3p	hsa-miR-767-5p
COPS7A	3.86524e-05	0.0013215	0.23509	7	hsa-miR-215-5p	hsa-miR-192-5p	hsa-miR-24-3p	hsa-miR-423-5p	hsa-miR-361-5p	hsa-miR-30d-5p	hsa-miR-107
DDX3X	3.85082e-05	0.0013215	0.590227	47	hsa-miR-192-5p	hsa-miR-421	hsa-miR-215-5p	hsa-miR-181a-5p	hsa-miR-26b-5p	hsa-miR-21-5p	hsa-miR-16-5p	hsa-miR-505-5p	hsa-miR-130b-5p	hsa-miR-629-3p	hsa-miR-92b-3p	hsa-miR-99a-5p	hsa-miR-1304-5p	hsa-miR-4689	hsa-miR-1224-5p	hsa-miR-3679-5p	hsa-miR-1185-5p	hsa-miR-181d-5p	hsa-miR-181c-5p	hsa-miR-181b-5p	hsa-miR-4304	hsa-miR-548l	hsa-miR-7844-5p	hsa-miR-548e-3p	hsa-miR-503-5p	hsa-miR-15a-5p	hsa-miR-497-5p	hsa-miR-424-5p	hsa-miR-195-5p	hsa-miR-15b-5p	hsa-miR-651-5p	hsa-miR-25-3p	hsa-miR-32-5p	hsa-miR-363-3p	hsa-miR-92a-3p	hsa-miR-146a-3p	hsa-miR-19b-3p	hsa-miR-19a-3p	hsa-miR-26a-5p	hsa-miR-505-3p	hsa-miR-6513-3p	hsa-miR-543	hsa-miR-199b-5p	hsa-miR-199a-5p	hsa-miR-4999-3p
DERL1	3.86524e-05	0.0013215	0.23509	7	hsa-miR-21-5p	hsa-miR-30a-5p	hsa-miR-19b-3p	hsa-miR-26b-5p	hsa-miR-139-5p	hsa-miR-27b-3p	hsa-miR-27a-3p
DSC2	3.86524e-05	0.0013215	0.23509	7	hsa-miR-335-5p	hsa-miR-7-5p	hsa-miR-24-3p	hsa-miR-25-3p	hsa-miR-29a-3p	hsa-miR-29b-3p	hsa-miR-29c-3p
DSP	3.86524e-05	0.0013215	0.23509	7	hsa-let-7b-5p	hsa-miR-9-5p	hsa-miR-34a-5p	hsa-miR-16-5p	hsa-miR-186-5p	hsa-let-7e-5p	hsa-miR-544a
EPS15	3.86524e-05	0.0013215	0.23509	7	hsa-miR-374a-5p	hsa-miR-19b-3p	hsa-miR-19a-3p	hsa-miR-181d-5p	hsa-miR-181b-5p	hsa-miR-181c-5p	hsa-miR-181a-5p
ERO1A	3.45864e-05	0.0013215	0.470181	25	hsa-miR-98-5p	hsa-let-7b-5p	hsa-miR-296-3p	hsa-miR-106b-5p	hsa-miR-182-5p	hsa-miR-3653-3p	hsa-miR-4433a-3p	hsa-miR-7977	hsa-miR-1268b	hsa-miR-1268a	hsa-miR-24-3p	hsa-miR-494-3p	hsa-miR-664a-5p	hsa-miR-221-5p	hsa-miR-6888-5p	hsa-miR-200a-3p	hsa-miR-141-3p	hsa-let-7a-5p	hsa-let-7c-5p	hsa-let-7d-5p	hsa-let-7e-5p	hsa-let-7f-5p	hsa-let-7g-5p	hsa-let-7i-5p	hsa-miR-582-5p
GATA3	3.86524e-05	0.0013215	0.23509	7	hsa-miR-132-3p	hsa-miR-1-3p	hsa-miR-92a-3p	hsa-miR-10b-5p	hsa-miR-29b-3p	hsa-miR-27a-3p	hsa-miR-24-3p
GOT2	3.86524e-05	0.0013215	0.23509	7	hsa-miR-93-3p	hsa-miR-484	hsa-miR-342-3p	hsa-miR-196a-5p	hsa-miR-92a-3p	hsa-miR-17-3p	hsa-miR-16-5p
HTT	3.86524e-05	0.0013215	0.23509	7	hsa-miR-26b-5p	hsa-miR-421	hsa-miR-324-5p	hsa-miR-106b-5p	hsa-miR-17-5p	hsa-miR-16-5p	hsa-let-7b-5p
ITPR1	3.47903e-05	0.0013215	0.382022	16	hsa-miR-424-5p	hsa-miR-335-5p	hsa-miR-340-5p	hsa-miR-128-3p	hsa-miR-32-5p	hsa-miR-25-3p	hsa-miR-92a-3p	hsa-miR-363-3p	hsa-miR-92b-3p	hsa-miR-15a-5p	hsa-miR-16-5p	hsa-miR-15b-5p	hsa-miR-195-5p	hsa-miR-19a-3p	hsa-miR-19b-3p	hsa-miR-494-3p
KEAP1	3.86524e-05	0.0013215	0.23509	7	hsa-miR-200a-3p	hsa-miR-7-5p	hsa-miR-26b-5p	hsa-miR-92b-3p	hsa-miR-141-3p	hsa-miR-29a-3p	hsa-miR-141-5p
KRT7	3.86524e-05	0.0013215	0.23509	7	hsa-miR-133a-3p	hsa-miR-199a-3p	hsa-miR-125b-5p	hsa-miR-195-5p	hsa-miR-145-5p	hsa-miR-30a-3p	hsa-miR-7-5p
LTN1	3.86524e-05	0.0013215	0.23509	7	hsa-miR-30a-5p	hsa-miR-335-5p	hsa-miR-155-5p	hsa-miR-101-3p	hsa-miR-19b-3p	hsa-miR-877-3p	hsa-miR-454-3p
MTRNR2L2	3.86524e-05	0.0013215	0.23509	7	hsa-miR-376c-3p	hsa-miR-381-3p	hsa-miR-485-3p	hsa-miR-539-3p	hsa-miR-493-5p	hsa-miR-299-5p	hsa-miR-382-5p
NAB1	3.86524e-05	0.0013215	0.23509	7	hsa-miR-335-5p	hsa-miR-1-3p	hsa-miR-215-5p	hsa-miR-192-5p	hsa-miR-15b-5p	hsa-miR-92a-3p	hsa-miR-15a-5p
NABP2	3.86524e-05	0.0013215	0.23509	7	hsa-miR-769-5p	hsa-miR-92b-3p	hsa-miR-505-3p	hsa-miR-484	hsa-miR-342-3p	hsa-miR-221-3p	hsa-let-7b-5p
NOD2	3.86524e-05	0.0013215	0.23509	7	hsa-miR-215-5p	hsa-miR-192-5p	hsa-miR-122-5p	hsa-miR-10a-5p	hsa-miR-320a	hsa-miR-320b	hsa-miR-320c
NOL4L	3.86524e-05	0.0013215	0.23509	7	hsa-miR-15a-5p	hsa-miR-16-5p	hsa-miR-15b-5p	hsa-miR-195-5p	hsa-miR-32-5p	hsa-miR-92b-3p	hsa-miR-92a-3p
OTUD1	3.47903e-05	0.0013215	0.382022	16	hsa-miR-335-5p	hsa-miR-340-5p	hsa-miR-181a-5p	hsa-miR-192-5p	hsa-miR-19b-3p	hsa-miR-421	hsa-miR-320a	hsa-miR-21-5p	hsa-miR-181b-5p	hsa-miR-181c-5p	hsa-miR-181d-5p	hsa-miR-543	hsa-miR-19a-3p	hsa-miR-3613-3p	hsa-miR-26a-5p	hsa-miR-26b-5p
P4HA1	3.86524e-05	0.0013215	0.23509	7	hsa-miR-122-5p	hsa-miR-335-5p	hsa-miR-941	hsa-miR-877-3p	hsa-miR-320a	hsa-miR-145-5p	hsa-miR-30e-5p
PHF10	3.86524e-05	0.0013215	0.23509	7	hsa-miR-409-3p	hsa-miR-215-5p	hsa-miR-192-5p	hsa-miR-93-5p	hsa-miR-106b-3p	hsa-miR-23b-3p	hsa-miR-7-5p
RABL6	3.86524e-05	0.0013215	0.23509	7	hsa-miR-1226-3p	hsa-miR-425-5p	hsa-miR-484	hsa-miR-191-5p	hsa-miR-222-3p	hsa-miR-10a-5p	hsa-let-7e-5p
RBM39	3.86524e-05	0.0013215	0.23509	7	hsa-miR-1-3p	hsa-miR-484	hsa-miR-221-3p	hsa-miR-26a-5p	hsa-miR-22-3p	hsa-miR-369-5p	hsa-miR-382-5p
SERTAD4	3.88033e-05	0.0013215	0.343594	13	hsa-miR-590-3p	hsa-miR-140-3p	hsa-miR-128-3p	hsa-miR-215-5p	hsa-miR-183-5p	hsa-miR-7-5p	hsa-miR-192-5p	hsa-miR-222-3p	hsa-miR-576-5p	hsa-miR-6873-3p	hsa-miR-6817-3p	hsa-miR-7110-3p	hsa-miR-454-5p
SGPP1	3.86524e-05	0.0013215	0.23509	7	hsa-miR-128-3p	hsa-miR-215-5p	hsa-miR-34a-5p	hsa-miR-192-5p	hsa-miR-92b-3p	hsa-miR-32-5p	hsa-miR-92a-3p
SLC35C1	3.86524e-05	0.0013215	0.23509	7	hsa-miR-26b-5p	hsa-let-7a-5p	hsa-miR-30a-5p	hsa-miR-30c-5p	hsa-miR-30d-5p	hsa-miR-30b-5p	hsa-miR-30e-5p
SNX6	3.86524e-05	0.0013215	0.23509	7	hsa-miR-1-3p	hsa-miR-155-5p	hsa-miR-16-5p	hsa-miR-186-5p	hsa-miR-15a-5p	hsa-let-7a-5p	hsa-miR-98-5p
STAG1	3.88033e-05	0.0013215	0.343594	13	hsa-miR-128-3p	hsa-miR-26b-5p	hsa-miR-92a-3p	hsa-miR-25-3p	hsa-miR-2277-3p	hsa-miR-212-3p	hsa-miR-132-3p	hsa-miR-6728-5p	hsa-miR-769-3p	hsa-miR-181d-5p	hsa-miR-181c-5p	hsa-miR-181a-5p	hsa-miR-181b-5p
STXBP3	3.86524e-05	0.0013215	0.23509	7	hsa-miR-1-3p	hsa-miR-26b-5p	hsa-miR-16-5p	hsa-miR-378a-3p	hsa-miR-15a-5p	hsa-miR-15b-5p	hsa-miR-195-5p
SURF4	3.84613e-05	0.0013215	0.542014	36	hsa-miR-34a-5p	hsa-miR-744-5p	hsa-miR-93-3p	hsa-miR-92a-3p	hsa-miR-17-5p	hsa-miR-412-3p	hsa-miR-432-5p	hsa-miR-382-3p	hsa-miR-3943	hsa-miR-4507	hsa-miR-4316	hsa-miR-874-5p	hsa-miR-132-5p	hsa-miR-3200-3p	hsa-miR-582-3p	hsa-let-7e-5p	hsa-miR-98-5p	hsa-let-7g-5p	hsa-let-7f-5p	hsa-let-7i-5p	hsa-let-7d-5p	hsa-let-7c-5p	hsa-let-7b-5p	hsa-let-7a-5p	hsa-miR-942-5p	hsa-miR-1248	hsa-miR-1237-3p	hsa-miR-483-3p	hsa-miR-1539	hsa-miR-191-3p	hsa-miR-3141	hsa-miR-769-5p	hsa-miR-134-5p	hsa-miR-193a-5p	hsa-miR-4645-5p	hsa-miR-4662a-5p
SYNJ1	3.86524e-05	0.0013215	0.23509	7	hsa-miR-103a-3p	hsa-miR-32-5p	hsa-miR-16-5p	hsa-miR-15b-5p	hsa-miR-10a-5p	hsa-miR-92a-3p	hsa-miR-92b-3p
TAF4B	3.86524e-05	0.0013215	0.23509	7	hsa-miR-197-3p	hsa-miR-26b-5p	hsa-miR-30e-5p	hsa-miR-30d-5p	hsa-miR-30c-5p	hsa-miR-30b-5p	hsa-miR-30a-5p
TRIO	3.86524e-05	0.0013215	0.23509	7	hsa-miR-155-5p	hsa-miR-32-5p	hsa-miR-30a-5p	hsa-miR-93-3p	hsa-let-7a-5p	hsa-miR-92a-3p	hsa-miR-92b-3p
VPS54	3.86524e-05	0.0013215	0.23509	7	hsa-miR-98-5p	hsa-miR-26b-5p	hsa-miR-21-5p	hsa-miR-877-3p	hsa-miR-92b-3p	hsa-miR-32-5p	hsa-miR-92a-3p
LIN28B	4.10486e-05	0.00138767	0.502607	29	hsa-let-7b-5p	hsa-miR-125b-5p	hsa-miR-151a-3p	hsa-miR-196a-5p	hsa-let-7d-5p	hsa-miR-484	hsa-miR-125a-5p	hsa-miR-15b-5p	hsa-miR-100-5p	hsa-miR-26a-5p	hsa-miR-1277-5p	hsa-miR-335-5p	hsa-miR-140-5p	hsa-miR-576-3p	hsa-miR-4999-5p	hsa-miR-3607-3p	hsa-miR-374b-5p	hsa-miR-374a-5p	hsa-miR-369-3p	hsa-miR-450b-5p	hsa-miR-379-5p	hsa-miR-30e-5p	hsa-miR-30d-5p	hsa-miR-30c-5p	hsa-miR-30b-5p	hsa-miR-30a-5p	hsa-miR-203a-3p	hsa-let-7a-5p	hsa-miR-101-3p
RAC1	4.11296e-05	0.00138767	0.527172	33	hsa-miR-122-5p	hsa-miR-194-5p	hsa-miR-142-3p	hsa-miR-155-5p	hsa-miR-101-3p	hsa-miR-652-3p	hsa-miR-30c-5p	hsa-miR-574-3p	hsa-miR-320a	hsa-miR-136-5p	hsa-miR-425-3p	hsa-miR-365b-3p	hsa-miR-142-5p	hsa-miR-361-5p	hsa-miR-374a-5p	hsa-miR-374a-3p	hsa-miR-374b-5p	hsa-miR-146a-5p	hsa-miR-5572	hsa-miR-2110	hsa-miR-3175	hsa-miR-582-5p	hsa-miR-483-3p	hsa-miR-144-3p	hsa-miR-576-5p	hsa-miR-381-3p	hsa-miR-369-3p	hsa-miR-101-5p	hsa-miR-224-5p	hsa-miR-1276	hsa-miR-542-3p	hsa-miR-5587-5p	hsa-miR-6513-3p
STMN1	4.10486e-05	0.00138767	0.502607	29	hsa-miR-223-3p	hsa-miR-30a-5p	hsa-miR-101-3p	hsa-miR-9-5p	hsa-miR-132-3p	hsa-miR-744-5p	hsa-miR-484	hsa-miR-210-3p	hsa-miR-3609	hsa-miR-629-3p	hsa-miR-6728-5p	hsa-miR-769-3p	hsa-miR-4298	hsa-miR-892c-5p	hsa-miR-548t-5p	hsa-miR-548az-5p	hsa-miR-4433a-3p	hsa-miR-425-5p	hsa-miR-30e-3p	hsa-miR-30d-3p	hsa-miR-30a-3p	hsa-miR-6513-3p	hsa-miR-3943	hsa-miR-221-3p	hsa-miR-222-3p	hsa-miR-323a-3p	hsa-miR-34a-5p	hsa-miR-31-5p	hsa-miR-101-5p
UHRF1BP1	4.10597e-05	0.00138767	0.448809	22	hsa-miR-34a-5p	hsa-miR-192-5p	hsa-miR-652-3p	hsa-let-7e-5p	hsa-miR-200b-3p	hsa-miR-200c-3p	hsa-miR-323b-3p	hsa-miR-92b-3p	hsa-miR-92a-3p	hsa-miR-363-3p	hsa-miR-32-5p	hsa-miR-25-3p	hsa-miR-28-3p	hsa-miR-30e-5p	hsa-miR-30d-5p	hsa-miR-30c-5p	hsa-miR-30b-5p	hsa-miR-30a-5p	hsa-miR-509-3p	hsa-miR-1273g-3p	hsa-miR-4275	hsa-miR-21-3p
ACSL4	4.17426e-05	0.00139213	0.515682	31	hsa-miR-34a-5p	hsa-miR-30a-5p	hsa-miR-378a-3p	hsa-miR-200b-3p	hsa-miR-200c-3p	hsa-miR-450b-5p	hsa-miR-17-5p	hsa-miR-20a-5p	hsa-miR-93-5p	hsa-miR-106a-5p	hsa-miR-106b-5p	hsa-miR-20b-5p	hsa-miR-548t-5p	hsa-miR-548az-5p	hsa-miR-142-3p	hsa-miR-374b-5p	hsa-miR-374a-5p	hsa-miR-369-3p	hsa-miR-33a-5p	hsa-miR-3653-3p	hsa-miR-212-3p	hsa-miR-132-3p	hsa-miR-186-5p	hsa-miR-130b-3p	hsa-miR-130a-3p	hsa-miR-301a-3p	hsa-miR-454-3p	hsa-miR-19b-3p	hsa-miR-19a-3p	hsa-miR-144-3p	hsa-miR-26a-1-3p
FOXO1	4.17426e-05	0.00139213	0.515682	31	hsa-miR-182-5p	hsa-miR-96-5p	hsa-miR-27a-3p	hsa-miR-186-5p	hsa-miR-183-5p	hsa-miR-9-5p	hsa-miR-223-3p	hsa-miR-335-5p	hsa-miR-98-5p	hsa-miR-106b-3p	hsa-miR-132-3p	hsa-miR-196a-5p	hsa-miR-15a-5p	hsa-miR-15b-5p	hsa-miR-370-3p	hsa-miR-107	hsa-miR-132-5p	hsa-miR-27b-3p	hsa-miR-376a-3p	hsa-miR-1271-5p	hsa-miR-935	hsa-miR-941	hsa-miR-324-5p	hsa-miR-186-3p	hsa-miR-942-5p	hsa-miR-130b-5p	hsa-miR-200c-3p	hsa-miR-222-3p	hsa-miR-339-3p	hsa-miR-486-5p	hsa-miR-21-5p
LHFPL2	4.15794e-05	0.00139213	0.509363	30	hsa-miR-221-3p	hsa-miR-93-5p	hsa-miR-32-5p	hsa-let-7e-5p	hsa-let-7a-5p	hsa-miR-9-5p	hsa-miR-1277-5p	hsa-miR-1228-3p	hsa-miR-1306-5p	hsa-miR-374a-5p	hsa-miR-223-5p	hsa-miR-369-3p	hsa-miR-374b-5p	hsa-miR-92b-3p	hsa-miR-92a-3p	hsa-miR-25-3p	hsa-miR-363-3p	hsa-miR-874-3p	hsa-miR-1260b	hsa-miR-1260a	hsa-miR-532-3p	hsa-miR-6832-3p	hsa-miR-6808-3p	hsa-miR-134-5p	hsa-miR-224-5p	hsa-miR-30d-5p	hsa-miR-30e-5p	hsa-miR-30c-5p	hsa-miR-30b-5p	hsa-miR-30a-5p
RBM20	4.15794e-05	0.00139213	0.509363	30	hsa-miR-296-3p	hsa-miR-376c-3p	hsa-miR-548t-5p	hsa-miR-548az-5p	hsa-miR-106a-5p	hsa-miR-106b-5p	hsa-miR-17-5p	hsa-miR-93-5p	hsa-miR-20a-5p	hsa-miR-20b-5p	hsa-miR-130a-3p	hsa-miR-130b-3p	hsa-miR-454-3p	hsa-miR-301a-3p	hsa-miR-19b-3p	hsa-miR-19a-3p	hsa-miR-6873-3p	hsa-miR-29a-5p	hsa-miR-6817-3p	hsa-miR-7110-3p	hsa-miR-1976	hsa-miR-3653-5p	hsa-miR-26a-2-3p	hsa-miR-26a-1-3p	hsa-miR-1292-5p	hsa-miR-181b-2-3p	hsa-miR-326	hsa-miR-330-5p	hsa-miR-4646-5p	hsa-miR-8059
SEPT2	4.15794e-05	0.00139213	0.509363	30	hsa-miR-877-3p	hsa-miR-744-5p	hsa-miR-421	hsa-miR-652-3p	hsa-miR-15b-5p	hsa-miR-106a-5p	hsa-miR-23a-3p	hsa-miR-20a-5p	hsa-miR-17-5p	hsa-miR-7-5p	hsa-miR-181a-5p	hsa-miR-181b-5p	hsa-miR-181c-5p	hsa-miR-140-5p	hsa-miR-181d-5p	hsa-miR-4460	hsa-miR-6718-5p	hsa-miR-223-3p	hsa-miR-4433a-3p	hsa-miR-15a-5p	hsa-miR-16-5p	hsa-miR-195-5p	hsa-miR-93-5p	hsa-miR-143-5p	hsa-miR-106b-5p	hsa-miR-20b-5p	hsa-miR-21-5p	hsa-miR-3609	hsa-miR-4739	hsa-miR-543
AP3M1	4.2802e-05	0.00141766	0.420688	19	hsa-miR-7-5p	hsa-miR-101-3p	hsa-miR-21-5p	hsa-miR-423-5p	hsa-miR-185-5p	hsa-miR-10b-5p	hsa-miR-100-5p	hsa-miR-25-3p	hsa-let-7b-5p	hsa-miR-4279	hsa-miR-1976	hsa-miR-3653-5p	hsa-miR-195-5p	hsa-miR-16-5p	hsa-miR-15b-5p	hsa-miR-15a-5p	hsa-miR-4291	hsa-miR-4425	hsa-miR-922
KIAA1671	4.2802e-05	0.00141766	0.420688	19	hsa-miR-1226-3p	hsa-miR-92b-5p	hsa-miR-93-3p	hsa-miR-503-5p	hsa-miR-423-3p	hsa-miR-326	hsa-miR-192-5p	hsa-miR-29b-3p	hsa-miR-92a-3p	hsa-miR-30a-3p	hsa-miR-766-3p	hsa-miR-574-5p	hsa-miR-1277-5p	hsa-miR-6867-5p	hsa-miR-223-5p	hsa-miR-335-3p	hsa-miR-376a-3p	hsa-miR-500a-3p	hsa-miR-767-5p
SPAG9	4.2802e-05	0.00141766	0.420688	19	hsa-miR-335-5p	hsa-miR-9-5p	hsa-miR-122-5p	hsa-miR-215-5p	hsa-miR-192-5p	hsa-miR-877-3p	hsa-miR-484	hsa-miR-27b-3p	hsa-let-7e-5p	hsa-miR-3611	hsa-miR-98-3p	hsa-let-7f-1-3p	hsa-let-7b-3p	hsa-let-7a-3p	hsa-miR-130b-5p	hsa-miR-323b-3p	hsa-miR-381-3p	hsa-miR-200a-3p	hsa-miR-141-5p
E2F7	4.57454e-05	0.00151169	0.45996	23	hsa-miR-26a-5p	hsa-miR-125a-5p	hsa-miR-9-5p	hsa-miR-128-3p	hsa-miR-10a-5p	hsa-miR-103a-3p	hsa-miR-16-5p	hsa-miR-125b-5p	hsa-let-7b-5p	hsa-miR-4703-5p	hsa-miR-548e-5p	hsa-miR-195-5p	hsa-miR-15a-5p	hsa-miR-424-5p	hsa-miR-15b-5p	hsa-miR-497-5p	hsa-miR-26b-5p	hsa-miR-548t-5p	hsa-miR-548az-5p	hsa-miR-196a-5p	hsa-miR-196b-5p	hsa-miR-27b-3p	hsa-miR-27a-3p
BSG	4.76935e-05	0.00155435	0.376145	15	hsa-miR-328-3p	hsa-miR-361-5p	hsa-miR-92a-3p	hsa-miR-22-3p	hsa-miR-195-5p	hsa-miR-16-5p	hsa-miR-15a-5p	hsa-miR-15b-5p	hsa-miR-22-5p	hsa-miR-1299	hsa-miR-3198	hsa-miR-4309	hsa-miR-4782-5p	hsa-miR-652-3p	hsa-miR-6717-5p
CHTOP	4.77883e-05	0.00155435	0.401037	17	hsa-miR-155-5p	hsa-miR-296-3p	hsa-miR-186-5p	hsa-miR-197-3p	hsa-miR-92a-3p	hsa-let-7a-5p	hsa-let-7b-5p	hsa-let-7c-5p	hsa-let-7d-5p	hsa-let-7e-5p	hsa-let-7f-5p	hsa-miR-98-5p	hsa-let-7g-5p	hsa-let-7i-5p	hsa-miR-609	hsa-miR-4257	hsa-miR-4476
CSNK1G1	4.77883e-05	0.00155435	0.401037	17	hsa-miR-130b-3p	hsa-miR-93-5p	hsa-miR-30a-5p	hsa-miR-26b-5p	hsa-miR-19b-3p	hsa-miR-222-3p	hsa-miR-181b-2-3p	hsa-miR-4747-5p	hsa-miR-3607-3p	hsa-miR-1208	hsa-miR-30d-5p	hsa-miR-30c-5p	hsa-miR-30e-5p	hsa-miR-30b-5p	hsa-miR-3611	hsa-miR-425-5p	hsa-miR-5010-3p
JADE3	4.76935e-05	0.00155435	0.376145	15	hsa-miR-7-5p	hsa-miR-24-3p	hsa-miR-21-5p	hsa-miR-484	hsa-miR-30a-5p	hsa-miR-30c-5p	hsa-miR-30d-5p	hsa-miR-30b-5p	hsa-miR-30e-5p	hsa-miR-493-5p	hsa-miR-4662a-5p	hsa-miR-376c-3p	hsa-miR-6873-3p	hsa-miR-6817-3p	hsa-miR-7110-3p
LPCAT1	4.77883e-05	0.00155435	0.401037	17	hsa-miR-335-5p	hsa-miR-340-5p	hsa-miR-26b-5p	hsa-miR-186-5p	hsa-miR-542-3p	hsa-miR-485-5p	hsa-miR-30e-5p	hsa-miR-30c-5p	hsa-miR-30d-5p	hsa-miR-30b-5p	hsa-miR-30a-5p	hsa-miR-27b-3p	hsa-miR-27a-3p	hsa-miR-181d-5p	hsa-miR-181b-5p	hsa-miR-181c-5p	hsa-miR-181a-5p
NAPG	4.77883e-05	0.00155435	0.401037	17	hsa-miR-16-5p	hsa-miR-30a-5p	hsa-miR-342-3p	hsa-miR-15a-5p	hsa-miR-15b-5p	hsa-miR-126-5p	hsa-miR-195-5p	hsa-miR-424-5p	hsa-miR-497-5p	hsa-miR-374b-3p	hsa-miR-30c-5p	hsa-miR-30d-5p	hsa-miR-30b-5p	hsa-miR-30e-5p	hsa-miR-503-5p	hsa-miR-374a-3p	hsa-miR-361-5p
SLC20A1	4.76935e-05	0.00155435	0.376145	15	hsa-miR-98-5p	hsa-let-7a-5p	hsa-miR-196a-5p	hsa-let-7d-5p	hsa-miR-92a-3p	hsa-let-7b-5p	hsa-let-7c-5p	hsa-let-7e-5p	hsa-let-7f-5p	hsa-let-7g-5p	hsa-let-7i-5p	hsa-miR-379-5p	hsa-miR-3202	hsa-miR-935	hsa-miR-892c-5p
RPL3	4.89353e-05	0.00158454	0.333045	12	hsa-miR-16-5p	hsa-miR-1914-5p	hsa-miR-1301-3p	hsa-miR-744-5p	hsa-miR-671-5p	hsa-miR-92b-3p	hsa-miR-423-3p	hsa-miR-125b-5p	hsa-miR-92a-3p	hsa-let-7c-5p	hsa-miR-1260b	hsa-miR-493-3p
ZNF629	4.89353e-05	0.00158454	0.333045	12	hsa-miR-1226-3p	hsa-miR-877-3p	hsa-miR-331-3p	hsa-miR-186-5p	hsa-miR-10a-5p	hsa-miR-92a-3p	hsa-let-7b-5p	hsa-let-7a-5p	hsa-miR-146b-5p	hsa-miR-146a-5p	hsa-miR-589-5p	hsa-miR-141-5p
C6orf106	4.97572e-05	0.00160756	0.470181	24	hsa-miR-484	hsa-miR-423-3p	hsa-miR-10b-5p	hsa-miR-3175	hsa-miR-6734-5p	hsa-miR-8085	hsa-miR-185-5p	hsa-miR-1914-3p	hsa-miR-423-5p	hsa-miR-4689	hsa-miR-1255a	hsa-miR-4784	hsa-miR-3150b-3p	hsa-miR-3928-3p	hsa-miR-212-3p	hsa-miR-132-3p	hsa-miR-483-3p	hsa-miR-1228-3p	hsa-miR-329-3p	hsa-miR-6872-3p	hsa-miR-195-5p	hsa-miR-15b-5p	hsa-miR-16-5p	hsa-miR-15a-5p
RWDD1	5.12444e-05	0.00165192	0.434917	20	hsa-miR-7-5p	hsa-miR-411-5p	hsa-miR-4662a-5p	hsa-miR-450b-5p	hsa-miR-98-5p	hsa-let-7i-5p	hsa-let-7g-5p	hsa-let-7f-5p	hsa-let-7e-5p	hsa-let-7d-5p	hsa-let-7c-5p	hsa-let-7b-5p	hsa-let-7a-5p	hsa-miR-6873-3p	hsa-miR-942-5p	hsa-miR-130b-5p	hsa-miR-6817-3p	hsa-miR-7110-3p	hsa-miR-877-3p	hsa-miR-590-3p
EN2	5.26503e-05	0.00168971	0.576531	42	hsa-miR-103a-3p	hsa-miR-16-5p	hsa-miR-744-5p	hsa-miR-331-3p	hsa-let-7e-5p	hsa-miR-203a-3p	hsa-miR-4703-5p	hsa-miR-15a-5p	hsa-miR-15b-5p	hsa-miR-195-5p	hsa-miR-424-5p	hsa-miR-497-5p	hsa-miR-922	hsa-miR-892c-5p	hsa-miR-33a-5p	hsa-miR-27a-3p	hsa-miR-27b-3p	hsa-miR-128-3p	hsa-let-7c-5p	hsa-miR-4689	hsa-miR-873-5p	hsa-miR-6130	hsa-miR-4510	hsa-miR-4784	hsa-miR-3150b-3p	hsa-miR-384	hsa-miR-4291	hsa-miR-107	hsa-miR-9-5p	hsa-miR-4476	hsa-miR-574-5p	hsa-miR-23c	hsa-miR-23b-3p	hsa-miR-23a-3p	hsa-miR-6867-5p	hsa-miR-664a-3p	hsa-miR-494-3p	hsa-miR-543	hsa-miR-181d-5p	hsa-miR-181c-5p	hsa-miR-181b-5p	hsa-miR-181a-5p
HIF1A	5.25677e-05	0.00168971	0.548544	36	hsa-miR-20a-5p	hsa-miR-20b-5p	hsa-miR-107	hsa-miR-18a-5p	hsa-miR-17-5p	hsa-miR-424-5p	hsa-miR-199a-5p	hsa-miR-138-5p	hsa-miR-199b-5p	hsa-miR-33a-5p	hsa-miR-106b-3p	hsa-let-7b-5p	hsa-miR-210-3p	hsa-miR-589-3p	hsa-miR-889-3p	hsa-miR-935	hsa-miR-93-5p	hsa-miR-106a-5p	hsa-miR-106b-5p	hsa-miR-576-3p	hsa-miR-151a-3p	hsa-miR-155-5p	hsa-miR-22-3p	hsa-miR-21-5p	hsa-miR-4662a-5p	hsa-miR-34b-5p	hsa-miR-299-5p	hsa-miR-625-3p	hsa-miR-3609	hsa-miR-494-3p	hsa-miR-142-5p	hsa-miR-27a-3p	hsa-miR-338-3p	hsa-miR-186-5p	hsa-miR-145-5p	hsa-miR-497-3p
WASL	5.32236e-05	0.00170433	0.592837	46	hsa-miR-92a-3p	hsa-miR-17-5p	hsa-let-7b-5p	hsa-miR-142-3p	hsa-miR-27b-3p	hsa-miR-27a-3p	hsa-miR-379-5p	hsa-miR-873-5p	hsa-miR-152-3p	hsa-miR-148b-3p	hsa-miR-148a-3p	hsa-miR-128-3p	hsa-miR-2392	hsa-miR-1248	hsa-miR-1237-3p	hsa-miR-323a-3p	hsa-miR-223-3p	hsa-miR-1277-5p	hsa-miR-548e-5p	hsa-let-7i-5p	hsa-miR-98-5p	hsa-let-7f-5p	hsa-let-7g-5p	hsa-let-7e-5p	hsa-let-7c-5p	hsa-let-7d-5p	hsa-let-7a-5p	hsa-miR-363-3p	hsa-miR-92b-3p	hsa-miR-32-5p	hsa-miR-25-3p	hsa-miR-19b-3p	hsa-miR-19a-3p	hsa-miR-454-3p	hsa-miR-301a-3p	hsa-miR-130b-3p	hsa-miR-130a-3p	hsa-miR-93-5p	hsa-miR-20b-5p	hsa-miR-20a-5p	hsa-miR-106b-5p	hsa-miR-106a-5p	hsa-miR-143-5p	hsa-miR-329-3p	hsa-miR-590-3p
GID4	5.43723e-05	0.00173727	0.544066	35	hsa-miR-421	hsa-miR-26b-5p	hsa-miR-21-5p	hsa-miR-454-3p	hsa-miR-17-5p	hsa-miR-20a-5p	hsa-miR-93-5p	hsa-miR-106a-5p	hsa-miR-106b-5p	hsa-miR-20b-5p	hsa-miR-548t-5p	hsa-miR-4476	hsa-miR-548az-5p	hsa-miR-7856-5p	hsa-miR-25-3p	hsa-miR-32-5p	hsa-miR-92a-3p	hsa-miR-363-3p	hsa-miR-381-3p	hsa-miR-92b-3p	hsa-miR-6513-3p	hsa-miR-505-3p	hsa-miR-143-5p	hsa-miR-873-5p	hsa-miR-4257	hsa-miR-6882-5p	hsa-miR-329-3p	hsa-miR-182-5p	hsa-miR-96-5p	hsa-miR-1271-5p	hsa-miR-183-5p	hsa-miR-539-3p	hsa-miR-485-3p	hsa-miR-212-3p	hsa-miR-132-3p
GOLGA8B	5.5643e-05	0.00177396	0.488265	26	hsa-miR-335-5p	hsa-miR-32-5p	hsa-miR-378a-3p	hsa-miR-1301-3p	hsa-miR-107	hsa-miR-103a-3p	hsa-miR-936	hsa-miR-128-3p	hsa-miR-30c-5p	hsa-miR-30d-5p	hsa-miR-30e-5p	hsa-miR-30a-5p	hsa-miR-30b-5p	hsa-miR-1291	hsa-miR-6855-3p	hsa-miR-125b-5p	hsa-miR-125a-5p	hsa-miR-25-3p	hsa-miR-363-3p	hsa-miR-92a-3p	hsa-miR-92b-3p	hsa-miR-450b-5p	hsa-miR-181c-5p	hsa-miR-181d-5p	hsa-miR-181b-5p	hsa-miR-181a-5p
PLSCR1	5.73748e-05	0.00182515	0.534296	33	hsa-miR-132-3p	hsa-miR-18a-3p	hsa-miR-10a-5p	hsa-miR-99a-5p	hsa-miR-628-5p	hsa-miR-7641	hsa-miR-1267	hsa-miR-574-5p	hsa-miR-6867-5p	hsa-miR-6873-3p	hsa-miR-4326	hsa-miR-130b-5p	hsa-miR-6817-3p	hsa-miR-7110-3p	hsa-miR-30e-5p	hsa-miR-30d-5p	hsa-miR-30c-5p	hsa-miR-30b-5p	hsa-miR-30a-5p	hsa-miR-5701	hsa-miR-378a-5p	hsa-miR-431-5p	hsa-miR-26a-2-3p	hsa-miR-26a-1-3p	hsa-miR-892c-5p	hsa-miR-3653-5p	hsa-miR-4757-5p	hsa-miR-1224-5p	hsa-miR-1304-5p	hsa-miR-3150b-3p	hsa-miR-4689	hsa-miR-4784	hsa-miR-6888-5p
TMED5	5.75392e-05	0.00182637	0.496302	27	hsa-miR-30a-5p	hsa-miR-26b-5p	hsa-let-7b-5p	hsa-miR-652-3p	hsa-miR-301a-3p	hsa-miR-30b-5p	hsa-miR-101-3p	hsa-miR-194-5p	hsa-miR-664a-3p	hsa-miR-802	hsa-miR-10b-5p	hsa-miR-10a-5p	hsa-miR-144-3p	hsa-let-7e-5p	hsa-let-7f-5p	hsa-let-7d-5p	hsa-let-7g-5p	hsa-let-7c-5p	hsa-let-7i-5p	hsa-let-7a-5p	hsa-miR-98-5p	hsa-miR-27b-3p	hsa-miR-128-3p	hsa-miR-27a-3p	hsa-miR-199a-3p	hsa-miR-199b-3p	hsa-miR-548an
PRKAA1	5.87883e-05	0.00186193	0.503765	28	hsa-miR-19b-3p	hsa-miR-148b-3p	hsa-miR-130b-3p	hsa-miR-128-3p	hsa-miR-30a-5p	hsa-miR-652-3p	hsa-miR-30e-5p	hsa-miR-29b-3p	hsa-miR-26a-5p	hsa-miR-26b-5p	hsa-miR-582-5p	hsa-miR-101-3p	hsa-miR-3613-5p	hsa-miR-16-2-3p	hsa-miR-454-3p	hsa-miR-301a-3p	hsa-miR-130a-3p	hsa-miR-497-5p	hsa-miR-424-5p	hsa-miR-195-5p	hsa-miR-16-5p	hsa-miR-15b-5p	hsa-miR-15a-5p	hsa-miR-451b	hsa-miR-548e-5p	hsa-miR-19a-3p	hsa-miR-33a-5p	hsa-miR-9-5p
BAX	5.95215e-05	0.00187026	0.320578	11	hsa-miR-148b-3p	hsa-miR-122-5p	hsa-miR-1-3p	hsa-miR-30a-5p	hsa-miR-128-3p	hsa-miR-766-3p	hsa-miR-7-5p	hsa-miR-34a-5p	hsa-miR-181a-5p	hsa-miR-15b-5p	hsa-miR-148a-3p
BDNF	5.95215e-05	0.00187026	0.320578	11	hsa-miR-30a-5p	hsa-miR-1-3p	hsa-miR-210-3p	hsa-miR-22-3p	hsa-miR-182-5p	hsa-miR-132-3p	hsa-miR-16-5p	hsa-miR-206	hsa-miR-96-5p	hsa-miR-15a-5p	hsa-miR-10a-5p
FZD9	5.92226e-05	0.00187026	0.523266	31	hsa-miR-3609	hsa-miR-27a-3p	hsa-miR-27b-3p	hsa-miR-128-3p	hsa-miR-106b-5p	hsa-miR-106a-5p	hsa-miR-20b-5p	hsa-miR-93-5p	hsa-miR-20a-5p	hsa-miR-17-5p	hsa-miR-302c-3p	hsa-miR-576-5p	hsa-miR-154-5p	hsa-let-7e-5p	hsa-let-7b-5p	hsa-let-7a-5p	hsa-let-7i-5p	hsa-let-7g-5p	hsa-let-7c-5p	hsa-miR-98-5p	hsa-let-7d-5p	hsa-let-7f-5p	hsa-miR-922	hsa-miR-497-5p	hsa-miR-424-5p	hsa-miR-195-5p	hsa-miR-16-5p	hsa-miR-15b-5p	hsa-miR-15a-5p	hsa-miR-3675-3p	hsa-miR-1270
SLC10A7	5.95681e-05	0.00187026	0.517199	30	hsa-miR-335-5p	hsa-miR-196a-5p	hsa-let-7d-5p	hsa-miR-484	hsa-miR-106b-5p	hsa-miR-1275	hsa-miR-1237-5p	hsa-miR-1908-5p	hsa-miR-4749-5p	hsa-miR-382-5p	hsa-let-7c-5p	hsa-let-7e-5p	hsa-let-7b-5p	hsa-let-7a-5p	hsa-let-7f-5p	hsa-let-7g-5p	hsa-let-7i-5p	hsa-miR-98-5p	hsa-miR-222-3p	hsa-miR-221-3p	hsa-miR-1306-5p	hsa-miR-32-5p	hsa-miR-92b-3p	hsa-miR-92a-3p	hsa-miR-181d-5p	hsa-miR-181c-5p	hsa-miR-181a-5p	hsa-miR-181b-5p	hsa-miR-132-3p	hsa-miR-212-3p
AGFG2	6.42933e-05	0.00187972	0.264477	8	hsa-miR-335-5p	hsa-miR-324-3p	hsa-let-7b-5p	hsa-miR-17-5p	hsa-miR-20a-5p	hsa-miR-93-5p	hsa-miR-106b-5p	hsa-miR-20b-5p
AGL	6.42933e-05	0.00187972	0.264477	8	hsa-miR-155-5p	hsa-miR-215-5p	hsa-miR-192-5p	hsa-miR-26b-5p	hsa-let-7b-5p	hsa-miR-484	hsa-miR-191-5p	hsa-miR-374a-5p
ASCC3	6.42933e-05	0.00187972	0.264477	8	hsa-miR-98-5p	hsa-miR-30a-5p	hsa-miR-16-5p	hsa-let-7b-5p	hsa-miR-1226-3p	hsa-miR-425-5p	hsa-let-7f-5p	hsa-let-7a-5p
ATG5	6.42933e-05	0.00187972	0.264477	8	hsa-miR-181a-5p	hsa-miR-30d-5p	hsa-miR-19b-3p	hsa-miR-19a-3p	hsa-miR-9-5p	hsa-miR-299-5p	hsa-miR-34a-5p	hsa-miR-30e-5p
ATXN7L3B	6.37833e-05	0.00187972	0.600231	47	hsa-miR-1301-3p	hsa-miR-320c	hsa-miR-769-3p	hsa-miR-497-5p	hsa-miR-484	hsa-miR-320a	hsa-miR-23a-3p	hsa-miR-23b-3p	hsa-miR-23c	hsa-miR-142-5p	hsa-miR-190a-5p	hsa-miR-190b	hsa-miR-4501	hsa-miR-7847-3p	hsa-miR-4510	hsa-miR-6130	hsa-miR-15a-5p	hsa-miR-16-5p	hsa-miR-15b-5p	hsa-miR-195-5p	hsa-miR-424-5p	hsa-miR-1226-3p	hsa-miR-582-5p	hsa-miR-505-5p	hsa-miR-17-5p	hsa-miR-20a-5p	hsa-miR-93-5p	hsa-miR-106a-5p	hsa-miR-106b-5p	hsa-miR-20b-5p	hsa-miR-486-3p	hsa-let-7g-5p	hsa-let-7a-5p	hsa-let-7c-5p	hsa-let-7d-5p	hsa-miR-98-5p	hsa-let-7b-5p	hsa-let-7i-5p	hsa-let-7f-5p	hsa-let-7e-5p	hsa-miR-134-5p	hsa-miR-1266-5p	hsa-miR-6734-5p	hsa-miR-3609	hsa-miR-4721
CFTR	6.42933e-05	0.00187972	0.264477	8	hsa-miR-509-3p	hsa-miR-335-5p	hsa-miR-132-3p	hsa-miR-101-3p	hsa-miR-144-3p	hsa-miR-494-3p	hsa-miR-223-3p	hsa-miR-145-5p
CHPF2	6.42933e-05	0.00187972	0.264477	8	hsa-let-7b-5p	hsa-miR-98-5p	hsa-miR-671-3p	hsa-miR-766-3p	hsa-miR-671-5p	hsa-miR-339-5p	hsa-miR-125b-5p	hsa-miR-10b-5p
CNOT7	6.42933e-05	0.00187972	0.264477	8	hsa-miR-16-5p	hsa-miR-106b-5p	hsa-miR-19a-3p	hsa-miR-19b-3p	hsa-miR-20a-5p	hsa-miR-93-5p	hsa-miR-20b-5p	hsa-miR-17-5p
CPNE1	6.42933e-05	0.00187972	0.264477	8	hsa-let-7d-5p	hsa-miR-500a-5p	hsa-miR-532-5p	hsa-miR-378a-3p	hsa-miR-195-5p	hsa-miR-16-5p	hsa-miR-15b-5p	hsa-miR-15a-5p
CYTB	6.42933e-05	0.00187972	0.264477	8	hsa-miR-1301-3p	hsa-miR-744-5p	hsa-miR-652-3p	hsa-miR-423-3p	hsa-miR-186-5p	hsa-miR-140-5p	hsa-miR-100-5p	hsa-miR-29a-3p
ERAP1	6.42933e-05	0.00187972	0.264477	8	hsa-miR-335-5p	hsa-miR-26b-5p	hsa-miR-92a-3p	hsa-miR-20a-5p	hsa-miR-106b-5p	hsa-miR-93-5p	hsa-miR-17-5p	hsa-miR-20b-5p
ERO1B	6.42933e-05	0.00187972	0.264477	8	hsa-miR-335-5p	hsa-miR-33a-5p	hsa-miR-877-3p	hsa-miR-106b-3p	hsa-miR-1185-1-3p	hsa-miR-376c-3p	hsa-miR-432-5p	hsa-miR-376a-3p
EYA4	6.42933e-05	0.00187972	0.264477	8	hsa-miR-203a-3p	hsa-miR-27b-3p	hsa-miR-224-5p	hsa-miR-148b-3p	hsa-miR-132-3p	hsa-miR-128-3p	hsa-miR-122-5p	hsa-miR-181a-5p
FBXO10	6.42933e-05	0.00187972	0.264477	8	hsa-miR-125a-5p	hsa-miR-106b-5p	hsa-miR-20a-5p	hsa-miR-19b-3p	hsa-miR-19a-3p	hsa-miR-93-5p	hsa-miR-20b-5p	hsa-miR-17-5p
FLNB	6.42933e-05	0.00187972	0.264477	8	hsa-miR-155-5p	hsa-miR-9-5p	hsa-miR-1-3p	hsa-miR-92b-3p	hsa-miR-484	hsa-miR-92a-3p	hsa-let-7c-5p	hsa-miR-485-3p
HK2	6.42933e-05	0.00187972	0.264477	8	hsa-miR-143-3p	hsa-miR-125a-5p	hsa-miR-125b-5p	hsa-miR-155-5p	hsa-miR-98-5p	hsa-miR-484	hsa-miR-199a-5p	hsa-miR-181b-5p
KIF1A	6.42933e-05	0.00187972	0.264477	8	hsa-miR-423-5p	hsa-miR-652-3p	hsa-miR-423-3p	hsa-miR-9-5p	hsa-miR-92a-3p	hsa-miR-17-5p	hsa-miR-15a-5p	hsa-miR-493-3p
MEGF9	6.42933e-05	0.00187972	0.264477	8	hsa-miR-335-5p	hsa-miR-151a-3p	hsa-miR-21-5p	hsa-miR-197-3p	hsa-miR-125b-5p	hsa-miR-125a-5p	hsa-miR-222-3p	hsa-miR-432-5p
NCSTN	6.42933e-05	0.00187972	0.264477	8	hsa-miR-21-5p	hsa-miR-93-3p	hsa-miR-769-5p	hsa-miR-339-5p	hsa-miR-10a-5p	hsa-miR-186-5p	hsa-miR-24-3p	hsa-miR-16-5p
NFE2L2	6.42933e-05	0.00187972	0.264477	8	hsa-miR-144-3p	hsa-miR-142-5p	hsa-miR-27a-3p	hsa-miR-26b-5p	hsa-miR-106b-3p	hsa-miR-374a-5p	hsa-miR-27b-3p	hsa-miR-132-5p
NOTCH3	6.42933e-05	0.00187972	0.264477	8	hsa-miR-206	hsa-miR-1-3p	hsa-miR-150-5p	hsa-miR-335-5p	hsa-miR-484	hsa-miR-512-5p	hsa-miR-491-5p	hsa-miR-136-3p
NRN1	6.42933e-05	0.00187972	0.264477	8	hsa-miR-26b-5p	hsa-miR-28-5p	hsa-miR-25-3p	hsa-miR-6873-3p	hsa-miR-130b-5p	hsa-miR-6817-3p	hsa-miR-7110-3p	hsa-miR-182-5p
NT5DC2	6.42933e-05	0.00187972	0.264477	8	hsa-miR-26b-5p	hsa-miR-760	hsa-miR-484	hsa-miR-423-3p	hsa-miR-221-3p	hsa-miR-16-5p	hsa-let-7e-5p	hsa-let-7b-5p
OXR1	6.48473e-05	0.00187972	0.369428	14	hsa-let-7b-5p	hsa-miR-200b-3p	hsa-miR-17-5p	hsa-miR-20a-5p	hsa-miR-93-5p	hsa-miR-106b-5p	hsa-miR-20b-5p	hsa-miR-144-3p	hsa-miR-6730-3p	hsa-miR-4689	hsa-miR-1224-5p	hsa-miR-3928-3p	hsa-miR-642a-3p	hsa-miR-875-5p
PBXIP1	6.42933e-05	0.00187972	0.264477	8	hsa-miR-335-5p	hsa-miR-130b-3p	hsa-miR-148a-3p	hsa-miR-93-5p	hsa-miR-26b-5p	hsa-miR-296-3p	hsa-miR-20a-5p	hsa-miR-17-5p
PLA2G4F	6.42933e-05	0.00187972	0.264477	8	hsa-miR-331-3p	hsa-miR-326	hsa-miR-99b-5p	hsa-miR-125a-5p	hsa-miR-125b-5p	hsa-miR-10b-5p	hsa-miR-10a-5p	hsa-miR-92a-3p
PLOD2	6.42933e-05	0.00187972	0.264477	8	hsa-miR-221-3p	hsa-miR-98-5p	hsa-miR-26b-5p	hsa-miR-425-5p	hsa-miR-183-5p	hsa-miR-1260b	hsa-miR-136-5p	hsa-miR-26a-5p
PPRC1	6.42933e-05	0.00187972	0.264477	8	hsa-miR-7-5p	hsa-miR-98-5p	hsa-miR-296-3p	hsa-miR-425-5p	hsa-miR-186-5p	hsa-miR-222-3p	hsa-miR-183-5p	hsa-let-7b-5p
PRKCD	6.08821e-05	0.00187972	0.417939	18	hsa-miR-484	hsa-miR-26a-5p	hsa-miR-15a-5p	hsa-miR-16-5p	hsa-miR-15b-5p	hsa-miR-195-5p	hsa-miR-26b-5p	hsa-miR-181a-5p	hsa-miR-181b-5p	hsa-miR-181c-5p	hsa-miR-369-3p	hsa-miR-374a-5p	hsa-miR-181d-5p	hsa-miR-374b-5p	hsa-miR-1277-5p	hsa-miR-654-3p	hsa-miR-26a-1-3p	hsa-miR-486-3p
RCC1L	6.42933e-05	0.00187972	0.264477	8	hsa-miR-16-5p	hsa-let-7b-5p	hsa-miR-185-3p	hsa-miR-503-5p	hsa-miR-186-5p	hsa-miR-29a-3p	hsa-miR-26a-5p	hsa-let-7e-5p
REV1	6.42933e-05	0.00187972	0.264477	8	hsa-miR-96-5p	hsa-miR-21-5p	hsa-miR-17-5p	hsa-miR-20a-5p	hsa-miR-93-5p	hsa-miR-106b-5p	hsa-miR-20b-5p	hsa-miR-155-5p
RPS7	6.48473e-05	0.00187972	0.369428	14	hsa-miR-21-5p	hsa-miR-941	hsa-miR-378a-3p	hsa-miR-30e-5p	hsa-miR-186-5p	hsa-miR-125b-5p	hsa-miR-221-3p	hsa-miR-181b-5p	hsa-miR-34a-5p	hsa-miR-31-5p	hsa-miR-24-3p	hsa-miR-1260b	hsa-miR-378c	hsa-miR-1277-5p
SNX16	6.48473e-05	0.00187972	0.369428	14	hsa-miR-103a-3p	hsa-miR-96-5p	hsa-miR-16-5p	hsa-miR-1277-5p	hsa-miR-140-5p	hsa-miR-195-5p	hsa-miR-93-5p	hsa-miR-384	hsa-miR-7849-3p	hsa-miR-548e-5p	hsa-miR-424-5p	hsa-miR-15b-5p	hsa-miR-15a-5p	hsa-miR-497-5p
TKT	6.42933e-05	0.00187972	0.264477	8	hsa-miR-1-3p	hsa-miR-106b-3p	hsa-miR-484	hsa-miR-331-3p	hsa-miR-30c-5p	hsa-miR-92a-3p	hsa-miR-26a-5p	hsa-miR-206
TP53	6.49344e-05	0.00187972	0.611235	50	hsa-miR-125b-5p	hsa-miR-125a-5p	hsa-miR-25-3p	hsa-miR-30d-5p	hsa-miR-15a-5p	hsa-miR-16-5p	hsa-miR-221-3p	hsa-miR-222-3p	hsa-miR-10b-5p	hsa-miR-34a-5p	hsa-miR-485-5p	hsa-miR-27a-3p	hsa-miR-454-3p	hsa-miR-324-5p	hsa-miR-150-5p	hsa-miR-200a-3p	hsa-miR-491-5p	hsa-miR-30a-5p	hsa-miR-30b-5p	hsa-miR-30c-5p	hsa-miR-30e-5p	hsa-miR-19b-3p	hsa-miR-20a-5p	hsa-miR-18a-5p	hsa-miR-106b-5p	hsa-miR-106a-5p	hsa-miR-17-5p	hsa-miR-6766-5p	hsa-miR-149-3p	hsa-miR-8085	hsa-miR-185-5p	hsa-miR-6722-3p	hsa-miR-6130	hsa-miR-4510	hsa-miR-2110	hsa-miR-223-3p	hsa-miR-4271	hsa-miR-4286	hsa-miR-5196-3p	hsa-miR-6882-5p	hsa-miR-19a-3p	hsa-miR-1228-3p	hsa-miR-26a-1-3p	hsa-miR-28-5p	hsa-miR-125b-1-3p
TUBA1C	6.42933e-05	0.00187972	0.264477	8	hsa-miR-16-5p	hsa-miR-760	hsa-miR-877-3p	hsa-miR-296-3p	hsa-miR-324-5p	hsa-miR-221-3p	hsa-miR-92a-3p	hsa-let-7b-5p
VARS	6.42933e-05	0.00187972	0.264477	8	hsa-miR-760	hsa-miR-296-3p	hsa-miR-93-3p	hsa-miR-484	hsa-miR-324-3p	hsa-miR-331-3p	hsa-miR-92a-3p	hsa-let-7e-5p
ZCRB1	6.42933e-05	0.00187972	0.264477	8	hsa-miR-136-5p	hsa-miR-485-5p	hsa-miR-382-3p	hsa-miR-30d-5p	hsa-miR-30e-5p	hsa-miR-30c-5p	hsa-miR-30b-5p	hsa-miR-30a-5p
ZNF618	6.48473e-05	0.00187972	0.369428	14	hsa-miR-122-5p	hsa-miR-760	hsa-miR-10a-5p	hsa-miR-1260b	hsa-miR-1260a	hsa-miR-942-3p	hsa-miR-21-3p	hsa-miR-27a-3p	hsa-miR-27b-3p	hsa-miR-19a-3p	hsa-miR-19b-3p	hsa-miR-210-3p	hsa-miR-574-5p	hsa-miR-6867-5p
HMGCS1	6.58056e-05	0.00188982	0.459495	22	hsa-miR-335-5p	hsa-miR-186-5p	hsa-miR-192-5p	hsa-miR-96-5p	hsa-miR-19b-3p	hsa-miR-18a-5p	hsa-miR-1301-3p	hsa-miR-769-3p	hsa-miR-92a-3p	hsa-let-7b-5p	hsa-miR-210-3p	hsa-miR-155-5p	hsa-miR-23c	hsa-miR-23b-3p	hsa-miR-23a-3p	hsa-miR-1304-5p	hsa-miR-4689	hsa-miR-1224-5p	hsa-miR-4279	hsa-miR-4784	hsa-miR-3150b-3p	hsa-miR-877-3p
LCOR	6.56896e-05	0.00188982	0.636365	58	hsa-miR-425-5p	hsa-miR-335-5p	hsa-miR-103a-3p	hsa-miR-101-3p	hsa-miR-877-3p	hsa-miR-27b-3p	hsa-miR-17-5p	hsa-miR-548t-5p	hsa-miR-548az-5p	hsa-miR-196a-5p	hsa-miR-196b-5p	hsa-miR-4694-5p	hsa-miR-574-5p	hsa-miR-23a-5p	hsa-miR-3613-5p	hsa-miR-30a-5p	hsa-miR-30c-5p	hsa-miR-30d-5p	hsa-miR-203a-3p	hsa-miR-30b-5p	hsa-miR-144-3p	hsa-miR-30e-5p	hsa-miR-3607-3p	hsa-let-7a-3p	hsa-let-7b-3p	hsa-let-7f-1-3p	hsa-miR-98-3p	hsa-miR-139-5p	hsa-miR-381-3p	hsa-miR-1185-1-3p	hsa-miR-107	hsa-miR-7157-5p	hsa-miR-142-3p	hsa-miR-1827	hsa-miR-5572	hsa-miR-2110	hsa-miR-4271	hsa-miR-7849-3p	hsa-miR-7844-5p	hsa-miR-935	hsa-miR-363-3p	hsa-miR-25-3p	hsa-miR-92a-3p	hsa-miR-92b-3p	hsa-miR-32-5p
TNRC6A	6.5449e-05	0.00188982	0.659657	67	hsa-miR-30a-5p	hsa-miR-361-5p	hsa-miR-148a-3p	hsa-let-7d-5p	hsa-miR-484	hsa-miR-320a	hsa-miR-30c-5p	hsa-miR-23a-3p	hsa-miR-23b-3p	hsa-miR-122-5p	hsa-miR-30c-1-3p	hsa-miR-887-5p	hsa-miR-23c	hsa-miR-6779-5p	hsa-miR-548e-5p	hsa-miR-30d-5p	hsa-miR-30b-5p	hsa-miR-30e-5p	hsa-miR-152-3p	hsa-miR-148b-3p	hsa-miR-548t-5p	hsa-miR-3170	hsa-miR-4703-5p	hsa-miR-5572	hsa-miR-548az-5p	hsa-miR-4482-3p	hsa-miR-224-5p	hsa-miR-299-5p	hsa-miR-409-3p	hsa-miR-652-3p	hsa-miR-17-5p	hsa-miR-19a-3p	hsa-miR-19b-3p	hsa-miR-20a-5p	hsa-miR-93-5p	hsa-miR-130a-3p	hsa-miR-185-5p	hsa-miR-106b-5p	hsa-miR-301a-3p	hsa-miR-130b-3p	hsa-miR-382-3p	hsa-miR-20b-5p	hsa-miR-454-3p	hsa-miR-4307	hsa-miR-369-3p
VCL	6.58056e-05	0.00188982	0.459495	22	hsa-miR-34a-5p	hsa-miR-320b	hsa-miR-130b-5p	hsa-miR-320a	hsa-miR-125b-5p	hsa-miR-222-3p	hsa-miR-196a-5p	hsa-miR-16-5p	hsa-miR-6722-3p	hsa-miR-98-5p	hsa-let-7i-5p	hsa-let-7g-5p	hsa-let-7f-5p	hsa-let-7e-5p	hsa-let-7d-5p	hsa-let-7c-5p	hsa-let-7b-5p	hsa-let-7a-5p	hsa-miR-4739	hsa-miR-195-5p	hsa-miR-15b-5p	hsa-miR-15a-5p
EED	6.70176e-05	0.00191324	0.396715	16	hsa-miR-101-3p	hsa-miR-138-5p	hsa-miR-26b-5p	hsa-miR-30c-5p	hsa-miR-6754-3p	hsa-miR-412-3p	hsa-miR-484	hsa-miR-483-3p	hsa-miR-30e-5p	hsa-miR-30d-5p	hsa-miR-30b-5p	hsa-miR-30a-5p	hsa-miR-181c-5p	hsa-miR-181d-5p	hsa-miR-181b-5p	hsa-miR-181a-5p
ITGA5	6.70176e-05	0.00191324	0.396715	16	hsa-miR-92a-3p	hsa-miR-31-5p	hsa-miR-148b-3p	hsa-miR-98-5p	hsa-miR-484	hsa-miR-183-5p	hsa-miR-152-3p	hsa-miR-148a-3p	hsa-miR-30e-3p	hsa-miR-30d-3p	hsa-miR-30a-3p	hsa-miR-4667-3p	hsa-miR-6887-3p	hsa-miR-26a-5p	hsa-miR-17-3p	hsa-miR-330-5p
RPL4	6.70176e-05	0.00191324	0.396715	16	hsa-miR-16-5p	hsa-miR-1237-3p	hsa-miR-744-5p	hsa-miR-330-5p	hsa-miR-454-3p	hsa-miR-652-3p	hsa-miR-423-3p	hsa-miR-324-3p	hsa-miR-186-5p	hsa-let-7a-5p	hsa-miR-1260b	hsa-miR-3170	hsa-miR-767-5p	hsa-miR-3691-3p	hsa-miR-502-3p	hsa-miR-501-3p
ACVR2B	6.82152e-05	0.00192253	0.559134	37	hsa-miR-192-5p	hsa-miR-215-5p	hsa-miR-194-5p	hsa-miR-141-3p	hsa-miR-200c-3p	hsa-miR-335-5p	hsa-miR-140-3p	hsa-miR-103a-3p	hsa-miR-101-3p	hsa-miR-221-3p	hsa-miR-107	hsa-miR-4326	hsa-miR-7157-5p	hsa-miR-29b-1-5p	hsa-miR-1304-5p	hsa-miR-7854-3p	hsa-miR-374a-5p	hsa-miR-374b-5p	hsa-miR-196a-5p	hsa-miR-196b-5p	hsa-miR-6867-5p	hsa-miR-98-3p	hsa-let-7f-1-3p	hsa-let-7b-3p	hsa-let-7a-3p	hsa-miR-548e-3p	hsa-miR-381-3p	hsa-miR-203a-3p	hsa-miR-576-5p	hsa-miR-1301-3p	hsa-miR-384	hsa-miR-369-3p	hsa-miR-574-5p	hsa-miR-1277-5p	hsa-miR-126-3p	hsa-miR-361-3p	hsa-miR-23b-3p
ECT2	6.85385e-05	0.00192253	0.305618	10	hsa-miR-132-3p	hsa-miR-215-5p	hsa-miR-192-5p	hsa-miR-96-5p	hsa-miR-27a-3p	hsa-miR-26b-5p	hsa-miR-30c-5p	hsa-miR-223-3p	hsa-miR-141-5p	hsa-miR-142-3p
FBXO11	6.85385e-05	0.00192253	0.305618	10	hsa-miR-181a-5p	hsa-miR-101-3p	hsa-miR-26b-5p	hsa-miR-21-5p	hsa-miR-421	hsa-miR-26a-5p	hsa-miR-181d-5p	hsa-miR-181c-5p	hsa-miR-181b-5p	hsa-miR-543
MARS	6.85385e-05	0.00192253	0.305618	10	hsa-miR-16-5p	hsa-let-7b-5p	hsa-miR-505-5p	hsa-miR-296-3p	hsa-miR-484	hsa-miR-339-5p	hsa-miR-185-5p	hsa-miR-222-3p	hsa-miR-10a-5p	hsa-miR-92a-3p
NSF	6.85385e-05	0.00192253	0.305618	10	hsa-miR-215-5p	hsa-miR-192-5p	hsa-miR-103a-3p	hsa-miR-26b-5p	hsa-miR-16-5p	hsa-miR-877-3p	hsa-miR-100-5p	hsa-miR-32-5p	hsa-miR-92a-3p	hsa-miR-92b-3p
PBX3	6.85385e-05	0.00192253	0.305618	10	hsa-miR-93-5p	hsa-miR-26b-5p	hsa-miR-760	hsa-miR-181b-5p	hsa-miR-181a-5p	hsa-miR-320a	hsa-let-7c-5p	hsa-miR-98-5p	hsa-miR-144-3p	hsa-miR-497-5p
RPL7A	6.85385e-05	0.00192253	0.305618	10	hsa-miR-1303	hsa-miR-744-5p	hsa-miR-331-3p	hsa-miR-320a	hsa-miR-197-3p	hsa-miR-100-5p	hsa-miR-93-5p	hsa-miR-92a-3p	hsa-miR-25-3p	hsa-miR-18a-5p
UVRAG	6.85385e-05	0.00192253	0.305618	10	hsa-miR-203a-3p	hsa-miR-92a-3p	hsa-miR-130b-3p	hsa-miR-215-5p	hsa-miR-192-5p	hsa-miR-32-5p	hsa-miR-92b-3p	hsa-miR-33a-5p	hsa-miR-301a-3p	hsa-miR-183-5p
ZFP28	6.85385e-05	0.00192253	0.305618	10	hsa-miR-335-5p	hsa-miR-15a-5p	hsa-miR-16-5p	hsa-miR-15b-5p	hsa-miR-195-5p	hsa-miR-424-5p	hsa-miR-497-5p	hsa-miR-922	hsa-miR-133b	hsa-miR-133a-3p
AGPAT3	7.21447e-05	0.00196652	0.287333	9	hsa-miR-744-5p	hsa-miR-335-5p	hsa-miR-26b-5p	hsa-miR-24-3p	hsa-miR-18a-3p	hsa-miR-100-5p	hsa-miR-27a-3p	hsa-miR-27b-3p	hsa-miR-4757-5p
ANKRD13C	7.21447e-05	0.00196652	0.287333	9	hsa-miR-29c-3p	hsa-miR-122-5p	hsa-miR-181a-5p	hsa-miR-374a-5p	hsa-miR-20a-5p	hsa-miR-106b-5p	hsa-miR-93-5p	hsa-miR-17-5p	hsa-miR-20b-5p
CCT3	7.21447e-05	0.00196652	0.287333	9	hsa-miR-183-5p	hsa-miR-103a-3p	hsa-miR-16-5p	hsa-miR-1301-3p	hsa-miR-320b	hsa-miR-330-5p	hsa-miR-320a	hsa-miR-221-3p	hsa-miR-34a-5p
ERLIN1	7.21447e-05	0.00196652	0.287333	9	hsa-miR-34a-5p	hsa-miR-30a-5p	hsa-miR-10b-5p	hsa-miR-10a-5p	hsa-miR-30c-5p	hsa-miR-17-5p	hsa-miR-30e-5p	hsa-miR-30d-5p	hsa-miR-30b-5p
MAP3K14	7.21447e-05	0.00196652	0.287333	9	hsa-miR-155-5p	hsa-miR-20a-5p	hsa-miR-106b-5p	hsa-miR-19b-3p	hsa-miR-19a-3p	hsa-miR-93-5p	hsa-miR-20b-5p	hsa-miR-17-5p	hsa-miR-34a-5p
MED13L	7.21447e-05	0.00196652	0.287333	9	hsa-miR-590-3p	hsa-miR-98-5p	hsa-miR-93-5p	hsa-miR-18a-3p	hsa-miR-328-3p	hsa-miR-23b-3p	hsa-let-7e-5p	hsa-let-7a-5p	hsa-miR-582-3p
NBEA	7.21447e-05	0.00196652	0.287333	9	hsa-miR-335-5p	hsa-miR-9-5p	hsa-miR-128-3p	hsa-miR-21-5p	hsa-miR-935	hsa-miR-18a-5p	hsa-miR-485-3p	hsa-miR-127-3p	hsa-miR-409-5p
RHOV	7.21447e-05	0.00196652	0.287333	9	hsa-miR-148b-3p	hsa-miR-9-5p	hsa-miR-331-3p	hsa-miR-125b-5p	hsa-let-7c-5p	hsa-miR-16-5p	hsa-miR-195-5p	hsa-miR-15b-5p	hsa-miR-15a-5p
RPL21	7.21447e-05	0.00196652	0.287333	9	hsa-miR-16-5p	hsa-miR-652-3p	hsa-miR-484	hsa-miR-106b-5p	hsa-miR-128-3p	hsa-miR-221-3p	hsa-miR-100-5p	hsa-miR-20a-5p	hsa-miR-17-5p
RPL36A	7.21447e-05	0.00196652	0.287333	9	hsa-miR-1226-3p	hsa-miR-760	hsa-miR-877-3p	hsa-miR-331-3p	hsa-miR-328-3p	hsa-miR-100-5p	hsa-miR-99a-5p	hsa-miR-17-3p	hsa-miR-1260b
SF3B2	7.21447e-05	0.00196652	0.287333	9	hsa-miR-26b-5p	hsa-miR-877-3p	hsa-miR-93-3p	hsa-miR-18a-3p	hsa-miR-484	hsa-miR-324-5p	hsa-miR-331-3p	hsa-miR-342-3p	hsa-miR-3189-3p
SMARCA2	7.21447e-05	0.00196652	0.287333	9	hsa-miR-199a-3p	hsa-miR-199a-5p	hsa-miR-186-5p	hsa-miR-1-3p	hsa-miR-215-5p	hsa-miR-192-5p	hsa-miR-19b-3p	hsa-miR-423-3p	hsa-miR-19a-3p
TBC1D20	7.21447e-05	0.00196652	0.287333	9	hsa-miR-93-5p	hsa-miR-296-3p	hsa-let-7b-5p	hsa-miR-195-5p	hsa-miR-16-5p	hsa-miR-15a-5p	hsa-miR-15b-5p	hsa-miR-3974	hsa-miR-6771-3p
TNKS	7.21447e-05	0.00196652	0.287333	9	hsa-miR-26b-5p	hsa-miR-744-5p	hsa-miR-324-3p	hsa-miR-324-5p	hsa-miR-142-3p	hsa-miR-19a-3p	hsa-miR-19b-3p	hsa-miR-3607-3p	hsa-miR-1277-5p
ZMYND8	7.21447e-05	0.00196652	0.287333	9	hsa-miR-421	hsa-miR-92a-3p	hsa-miR-18a-5p	hsa-miR-142-3p	hsa-miR-30e-5p	hsa-miR-30d-5p	hsa-miR-30c-5p	hsa-miR-30b-5p	hsa-miR-30a-5p
MYLIP	7.34297e-05	0.00199779	0.595562	45	hsa-miR-20b-5p	hsa-miR-106a-5p	hsa-miR-19b-3p	hsa-miR-92a-3p	hsa-miR-340-5p	hsa-miR-93-5p	hsa-miR-186-5p	hsa-miR-365b-3p	hsa-miR-25-3p	hsa-miR-32-5p	hsa-miR-363-3p	hsa-miR-92b-3p	hsa-miR-3974	hsa-miR-542-3p	hsa-miR-3609	hsa-miR-221-3p	hsa-miR-222-3p	hsa-miR-323a-3p	hsa-miR-889-3p	hsa-miR-548l	hsa-miR-224-5p	hsa-miR-143-5p	hsa-miR-374a-5p	hsa-miR-374b-5p	hsa-miR-654-3p	hsa-miR-3653-3p	hsa-miR-20a-5p	hsa-miR-17-5p	hsa-miR-106b-5p	hsa-miR-512-5p	hsa-miR-500a-3p	hsa-miR-30e-5p	hsa-miR-30d-5p	hsa-miR-30c-5p	hsa-miR-30b-5p	hsa-miR-30a-5p	hsa-miR-548t-5p	hsa-miR-548az-5p	hsa-miR-382-3p	hsa-miR-369-3p	hsa-miR-454-3p	hsa-miR-301a-3p	hsa-miR-130b-3p	hsa-miR-130a-3p	hsa-miR-802
NOLC1	7.62942e-05	0.00206794	0.479976	24	hsa-miR-155-5p	hsa-miR-98-5p	hsa-let-7b-5p	hsa-miR-423-5p	hsa-miR-484	hsa-miR-324-3p	hsa-miR-378a-3p	hsa-miR-195-5p	hsa-miR-222-3p	hsa-let-7e-5p	hsa-let-7a-5p	hsa-miR-27b-3p	hsa-miR-27a-3p	hsa-miR-4476	hsa-miR-1224-5p	hsa-miR-126-5p	hsa-miR-98-3p	hsa-let-7f-1-3p	hsa-let-7b-3p	hsa-let-7a-3p	hsa-miR-889-3p	hsa-miR-6826-5p	hsa-miR-381-3p	hsa-miR-1277-5p
PPP1CC	7.62942e-05	0.00206794	0.479976	24	hsa-miR-30a-5p	hsa-miR-185-5p	hsa-miR-15b-5p	hsa-miR-92a-3p	hsa-miR-26b-5p	hsa-miR-26a-5p	hsa-miR-582-5p	hsa-miR-101-3p	hsa-miR-493-3p	hsa-miR-154-5p	hsa-miR-323a-3p	hsa-miR-4279	hsa-miR-6867-5p	hsa-miR-223-5p	hsa-miR-8075	hsa-miR-1976	hsa-miR-3653-5p	hsa-miR-1914-5p	hsa-miR-6882-5p	hsa-miR-510-3p	hsa-miR-494-3p	hsa-miR-6832-3p	hsa-miR-548e-5p	hsa-miR-34a-5p
DYRK3	7.6783e-05	0.0020773	0.54624	34	hsa-miR-26b-5p	hsa-miR-203a-3p	hsa-miR-222-3p	hsa-miR-221-3p	hsa-miR-936	hsa-miR-128-3p	hsa-miR-27a-3p	hsa-miR-27b-3p	hsa-miR-142-3p	hsa-miR-542-3p	hsa-miR-34a-5p	hsa-miR-7157-5p	hsa-miR-2392	hsa-miR-497-5p	hsa-miR-424-5p	hsa-miR-195-5p	hsa-miR-16-5p	hsa-miR-15b-5p	hsa-miR-15a-5p	hsa-miR-5197-3p	hsa-miR-186-5p	hsa-miR-3138	hsa-let-7a-5p	hsa-let-7b-5p	hsa-let-7c-5p	hsa-let-7d-5p	hsa-let-7e-5p	hsa-let-7f-5p	hsa-let-7g-5p	hsa-let-7i-5p	hsa-miR-1827	hsa-miR-34b-5p	hsa-miR-5694	hsa-miR-98-5p
KDM6B	8.19968e-05	0.00221422	0.615937	50	hsa-miR-335-5p	hsa-miR-186-5p	hsa-miR-101-3p	hsa-miR-18a-3p	hsa-miR-92a-3p	hsa-let-7a-5p	hsa-miR-17-5p	hsa-miR-20a-5p	hsa-miR-93-5p	hsa-miR-106a-5p	hsa-miR-106b-5p	hsa-miR-20b-5p	hsa-miR-941	hsa-miR-3175	hsa-miR-8085	hsa-miR-4749-5p	hsa-miR-7704	hsa-miR-8052	hsa-miR-4515	hsa-miR-1203	hsa-miR-1267	hsa-miR-146a-5p	hsa-miR-146b-5p	hsa-miR-149-3p	hsa-miR-29a-3p	hsa-miR-29b-3p	hsa-miR-29c-3p	hsa-miR-3135b	hsa-miR-3652	hsa-miR-4430	hsa-miR-4501	hsa-miR-505-5p	hsa-miR-589-5p	hsa-miR-6808-3p	hsa-miR-767-5p	hsa-miR-873-5p	hsa-miR-143-5p	hsa-miR-148a-3p	hsa-miR-148b-3p	hsa-miR-152-3p	hsa-miR-185-3p	hsa-miR-1913	hsa-miR-324-3p	hsa-miR-331-3p	hsa-miR-3620-3p
OCRL	8.25225e-05	0.00222426	0.497307	26	hsa-miR-484	hsa-miR-378a-3p	hsa-miR-320a	hsa-miR-10a-5p	hsa-miR-374a-5p	hsa-miR-425-5p	hsa-miR-374b-5p	hsa-miR-17-5p	hsa-miR-19a-3p	hsa-miR-19b-3p	hsa-miR-20a-5p	hsa-miR-93-5p	hsa-miR-106b-5p	hsa-miR-20b-5p	hsa-miR-15a-5p	hsa-miR-16-5p	hsa-miR-15b-5p	hsa-miR-195-5p	hsa-miR-424-5p	hsa-miR-497-5p	hsa-miR-503-5p	hsa-miR-450b-5p	hsa-miR-505-5p	hsa-miR-369-3p	hsa-miR-887-5p	hsa-miR-7-1-3p
SRSF7	8.40696e-05	0.00226175	0.59046	43	hsa-miR-374b-5p	hsa-miR-421	hsa-miR-130b-3p	hsa-miR-1-3p	hsa-miR-181a-5p	hsa-miR-22-3p	hsa-miR-19b-3p	hsa-miR-340-5p	hsa-miR-374a-5p	hsa-miR-548e-5p	hsa-miR-142-5p	hsa-miR-5694	hsa-miR-320d	hsa-miR-320c	hsa-miR-320b	hsa-miR-320a	hsa-miR-4772-3p	hsa-miR-1304-3p	hsa-miR-26a-2-3p	hsa-miR-26a-1-3p	hsa-miR-4482-3p	hsa-miR-7159-3p	hsa-miR-6887-3p	hsa-miR-4667-3p	hsa-miR-1228-3p	hsa-miR-501-5p	hsa-miR-362-5p	hsa-miR-30e-5p	hsa-miR-30d-5p	hsa-miR-30c-5p	hsa-miR-30b-5p	hsa-miR-30a-5p	hsa-miR-1273g-3p	hsa-miR-149-3p	hsa-miR-1827	hsa-miR-30c-1-3p	hsa-miR-3614-5p	hsa-miR-4257	hsa-miR-4478	hsa-miR-485-5p	hsa-miR-6779-5p	hsa-miR-766-3p	hsa-miR-887-5p
CALU	8.42958e-05	0.00226363	0.525035	30	hsa-miR-155-5p	hsa-miR-132-3p	hsa-miR-122-5p	hsa-miR-7-5p	hsa-miR-103a-3p	hsa-miR-16-5p	hsa-miR-320a	hsa-miR-29b-3p	hsa-miR-15a-5p	hsa-miR-107	hsa-miR-15b-5p	hsa-miR-195-5p	hsa-miR-424-5p	hsa-miR-497-5p	hsa-miR-4291	hsa-let-7a-5p	hsa-let-7b-5p	hsa-let-7c-5p	hsa-let-7d-5p	hsa-let-7e-5p	hsa-let-7f-5p	hsa-miR-98-5p	hsa-let-7g-5p	hsa-let-7i-5p	hsa-miR-4316	hsa-miR-922	hsa-miR-3679-5p	hsa-miR-1185-5p	hsa-miR-1304-5p	hsa-miR-92b-5p
HOXA9	8.49576e-05	0.00227718	0.51882	29	hsa-miR-210-3p	hsa-miR-145-5p	hsa-miR-126-3p	hsa-miR-652-3p	hsa-miR-340-5p	hsa-miR-101-3p	hsa-miR-96-5p	hsa-miR-33a-5p	hsa-miR-26b-5p	hsa-miR-21-5p	hsa-miR-18a-5p	hsa-miR-769-3p	hsa-miR-324-5p	hsa-miR-196b-5p	hsa-miR-1277-5p	hsa-miR-1185-1-3p	hsa-miR-142-3p	hsa-miR-421	hsa-miR-181c-3p	hsa-miR-196a-5p	hsa-miR-1271-5p	hsa-miR-505-3p	hsa-miR-16-2-3p	hsa-miR-136-3p	hsa-miR-182-5p	hsa-miR-548h-3p	hsa-miR-7977	hsa-miR-6832-3p	hsa-miR-3620-3p
ABCC4	8.72277e-05	0.0022997	0.361678	13	hsa-miR-125b-5p	hsa-miR-155-5p	hsa-miR-1-3p	hsa-miR-16-5p	hsa-miR-324-5p	hsa-miR-23b-3p	hsa-miR-98-3p	hsa-let-7f-1-3p	hsa-let-7b-3p	hsa-let-7a-3p	hsa-miR-381-3p	hsa-miR-1277-5p	hsa-miR-7-1-3p
BECN1	8.72277e-05	0.0022997	0.361678	13	hsa-miR-30a-5p	hsa-miR-100-5p	hsa-miR-30b-5p	hsa-miR-199a-5p	hsa-miR-30d-5p	hsa-miR-935	hsa-miR-548e-5p	hsa-miR-30e-5p	hsa-miR-30c-5p	hsa-miR-34a-5p	hsa-miR-221-3p	hsa-miR-30a-3p	hsa-miR-9-5p
CCND2	8.63334e-05	0.0022997	0.657519	64	hsa-miR-26a-5p	hsa-miR-15a-5p	hsa-miR-16-5p	hsa-let-7b-5p	hsa-let-7a-5p	hsa-miR-17-5p	hsa-miR-20a-5p	hsa-miR-106b-5p	hsa-miR-182-5p	hsa-miR-206	hsa-miR-335-5p	hsa-miR-196a-5p	hsa-miR-19b-3p	hsa-miR-877-3p	hsa-miR-423-5p	hsa-miR-324-3p	hsa-miR-342-3p	hsa-miR-378a-3p	hsa-miR-301a-3p	hsa-miR-320a	hsa-miR-96-5p	hsa-miR-29a-3p	hsa-miR-29b-3p	hsa-miR-29c-3p	hsa-miR-191-5p	hsa-miR-30c-5p	hsa-miR-15b-5p	hsa-miR-195-5p	hsa-miR-424-5p	hsa-miR-497-5p	hsa-miR-503-5p	hsa-miR-3613-3p	hsa-miR-3653-3p	hsa-miR-302c-3p	hsa-miR-26b-5p	hsa-miR-19a-3p	hsa-miR-382-5p	hsa-miR-4275	hsa-miR-7849-3p	hsa-miR-1277-5p	hsa-miR-98-5p	hsa-miR-130a-3p	hsa-miR-130b-3p	hsa-miR-378a-5p	hsa-miR-340-3p
CTPS1	8.65054e-05	0.0022997	0.414865	17	hsa-miR-122-5p	hsa-let-7b-5p	hsa-miR-484	hsa-miR-320a	hsa-miR-186-5p	hsa-miR-1260b	hsa-miR-4772-3p	hsa-miR-196b-5p	hsa-miR-196a-5p	hsa-let-7i-5p	hsa-miR-98-5p	hsa-let-7f-5p	hsa-let-7e-5p	hsa-let-7c-5p	hsa-let-7a-5p	hsa-let-7g-5p	hsa-let-7d-5p
HECTD1	8.72277e-05	0.0022997	0.361678	13	hsa-miR-210-3p	hsa-miR-335-5p	hsa-miR-30a-5p	hsa-miR-21-5p	hsa-miR-221-3p	hsa-miR-142-3p	hsa-miR-374a-5p	hsa-miR-6073	hsa-miR-203a-3p	hsa-miR-3613-3p	hsa-miR-32-5p	hsa-miR-92a-3p	hsa-miR-92b-3p
KIAA1147	8.72277e-05	0.0022997	0.361678	13	hsa-miR-93-3p	hsa-miR-10a-5p	hsa-let-7a-5p	hsa-miR-200a-3p	hsa-miR-141-3p	hsa-miR-7-1-3p	hsa-miR-3609	hsa-miR-20b-5p	hsa-miR-93-5p	hsa-miR-106b-5p	hsa-miR-20a-5p	hsa-miR-17-5p	hsa-miR-106a-5p
STAU1	8.65054e-05	0.0022997	0.414865	17	hsa-miR-132-3p	hsa-miR-27a-3p	hsa-miR-16-5p	hsa-miR-30e-5p	hsa-miR-30e-3p	hsa-miR-30d-3p	hsa-miR-30a-3p	hsa-miR-6728-5p	hsa-miR-769-3p	hsa-miR-374b-5p	hsa-miR-374a-5p	hsa-miR-4425	hsa-miR-30d-5p	hsa-miR-30c-5p	hsa-miR-30b-5p	hsa-miR-30a-5p	hsa-miR-9-5p
TMEM161B	8.72277e-05	0.0022997	0.361678	13	hsa-miR-196a-5p	hsa-miR-199b-3p	hsa-miR-199a-3p	hsa-miR-101-5p	hsa-miR-497-5p	hsa-miR-424-5p	hsa-miR-16-5p	hsa-miR-195-5p	hsa-miR-15b-5p	hsa-miR-15a-5p	hsa-miR-4307	hsa-miR-190b	hsa-miR-190a-5p
TRIM23	8.72277e-05	0.0022997	0.361678	13	hsa-miR-132-3p	hsa-miR-215-5p	hsa-miR-192-5p	hsa-miR-33a-5p	hsa-miR-324-5p	hsa-miR-1277-5p	hsa-miR-30e-5p	hsa-miR-30d-5p	hsa-miR-30b-5p	hsa-miR-30c-5p	hsa-miR-30a-5p	hsa-miR-27a-3p	hsa-miR-27b-3p
C2orf69	9.36525e-05	0.00245566	0.391817	15	hsa-miR-181b-5p	hsa-miR-23a-3p	hsa-miR-181a-5p	hsa-miR-181c-5p	hsa-miR-181d-5p	hsa-miR-17-5p	hsa-miR-20a-5p	hsa-miR-93-5p	hsa-miR-106b-5p	hsa-miR-20b-5p	hsa-miR-32-5p	hsa-miR-92a-3p	hsa-miR-23b-3p	hsa-miR-92b-3p	hsa-miR-23c
ECHDC1	9.36525e-05	0.00245566	0.391817	15	hsa-miR-16-5p	hsa-miR-15a-5p	hsa-miR-196a-5p	hsa-miR-182-5p	hsa-miR-5100	hsa-miR-31-5p	hsa-miR-98-5p	hsa-let-7i-5p	hsa-let-7g-5p	hsa-let-7f-5p	hsa-let-7e-5p	hsa-let-7d-5p	hsa-let-7c-5p	hsa-let-7b-5p	hsa-let-7a-5p
SACS	9.36525e-05	0.00245566	0.391817	15	hsa-miR-98-5p	hsa-miR-26b-5p	hsa-miR-1226-3p	hsa-miR-424-5p	hsa-miR-20a-5p	hsa-miR-106b-5p	hsa-miR-26a-5p	hsa-miR-30e-5p	hsa-miR-30d-5p	hsa-miR-30c-5p	hsa-miR-30b-5p	hsa-miR-30a-5p	hsa-miR-93-5p	hsa-miR-20b-5p	hsa-miR-17-5p
PUM1	9.46829e-05	0.00247819	0.458986	21	hsa-miR-423-3p	hsa-miR-151a-3p	hsa-miR-181a-5p	hsa-miR-16-5p	hsa-let-7b-5p	hsa-miR-296-3p	hsa-miR-324-3p	hsa-miR-324-5p	hsa-miR-186-5p	hsa-miR-99a-5p	hsa-miR-508-3p	hsa-miR-142-3p	hsa-miR-1277-5p	hsa-miR-340-5p	hsa-miR-99b-3p	hsa-miR-99a-3p	hsa-miR-335-3p	hsa-miR-760	hsa-miR-29a-5p	hsa-miR-451b	hsa-miR-548e-5p
FRS2	0.000100079	0.0026147	0.5575	35	hsa-miR-186-5p	hsa-miR-7-5p	hsa-miR-101-3p	hsa-miR-96-5p	hsa-miR-93-5p	hsa-miR-1303	hsa-miR-196a-5p	hsa-miR-206	hsa-miR-1-3p	hsa-miR-340-5p	hsa-miR-548e-5p	hsa-miR-142-3p	hsa-miR-6071	hsa-miR-502-3p	hsa-miR-501-3p	hsa-miR-376c-3p	hsa-miR-4275	hsa-miR-21-5p	hsa-miR-1276	hsa-miR-483-3p	hsa-miR-106a-5p	hsa-miR-106b-5p	hsa-miR-17-5p	hsa-miR-20b-5p	hsa-miR-20a-5p	hsa-miR-19b-3p	hsa-miR-19a-3p	hsa-miR-1243	hsa-miR-30e-5p	hsa-miR-30d-5p	hsa-miR-30a-5p	hsa-miR-30b-5p	hsa-miR-30c-5p	hsa-miR-200b-3p	hsa-miR-200c-3p
SP1	0.000100562	0.00262258	0.629865	53	hsa-miR-29b-3p	hsa-miR-27a-3p	hsa-miR-21-5p	hsa-miR-22-3p	hsa-miR-335-5p	hsa-miR-16-5p	hsa-miR-1-3p	hsa-miR-133a-3p	hsa-miR-625-5p	hsa-miR-99b-5p	hsa-miR-186-5p	hsa-miR-125a-5p	hsa-let-7f-5p	hsa-let-7b-5p	hsa-let-7a-5p	hsa-miR-200b-3p	hsa-miR-200c-3p	hsa-miR-145-5p	hsa-miR-133b	hsa-miR-155-5p	hsa-miR-6734-5p	hsa-miR-4747-5p	hsa-miR-296-5p	hsa-miR-374a-5p	hsa-miR-374b-5p	hsa-miR-31-5p	hsa-miR-922	hsa-miR-4257	hsa-miR-6126	hsa-miR-7977	hsa-miR-369-3p	hsa-miR-24-3p	hsa-miR-1277-5p	hsa-miR-128-3p	hsa-miR-330-3p	hsa-miR-33a-5p	hsa-miR-150-5p	hsa-miR-223-3p	hsa-miR-1914-3p	hsa-miR-423-5p	hsa-miR-2110	hsa-miR-378a-5p	hsa-miR-4271	hsa-miR-6852-5p	hsa-miR-6832-3p
RACGAP1	0.000101118	0.00263235	0.598412	44	hsa-miR-192-5p	hsa-miR-215-5p	hsa-miR-26b-5p	hsa-miR-16-5p	hsa-miR-221-3p	hsa-let-7e-5p	hsa-miR-576-3p	hsa-miR-590-3p	hsa-miR-484	hsa-miR-24-2-5p	hsa-miR-141-5p	hsa-miR-140-3p	hsa-miR-7159-3p	hsa-miR-107	hsa-miR-103a-3p	hsa-miR-7157-5p	hsa-miR-382-3p	hsa-miR-497-5p	hsa-miR-424-5p	hsa-miR-195-5p	hsa-miR-15b-5p	hsa-miR-15a-5p	hsa-miR-421	hsa-miR-3653-3p	hsa-miR-20a-5p	hsa-miR-17-5p	hsa-miR-106a-5p	hsa-miR-93-5p	hsa-miR-106b-5p	hsa-miR-20b-5p	hsa-miR-301a-3p	hsa-miR-130a-3p	hsa-miR-130b-3p	hsa-miR-454-3p	hsa-miR-19a-3p	hsa-miR-19b-3p	hsa-miR-5001-3p	hsa-miR-4772-3p	hsa-miR-1304-3p	hsa-miR-122-5p	hsa-miR-143-5p	hsa-miR-3135b	hsa-miR-3652	hsa-miR-4430
U2SURP	0.000103027	0.00267722	0.470181	22	hsa-miR-361-5p	hsa-miR-29c-3p	hsa-miR-34a-5p	hsa-miR-17-5p	hsa-miR-20a-5p	hsa-miR-93-5p	hsa-miR-106a-5p	hsa-miR-142-5p	hsa-miR-106b-5p	hsa-miR-340-5p	hsa-miR-20b-5p	hsa-miR-3653-3p	hsa-miR-15a-5p	hsa-miR-16-5p	hsa-miR-15b-5p	hsa-miR-195-5p	hsa-miR-27a-5p	hsa-miR-185-3p	hsa-miR-142-3p	hsa-miR-3609	hsa-miR-548e-5p	hsa-miR-548h-3p
CCND1	0.000103409	0.00268232	0.702473	84	hsa-miR-20a-5p	hsa-miR-195-5p	hsa-miR-424-5p	hsa-miR-34a-5p	hsa-miR-503-5p	hsa-miR-16-5p	hsa-miR-15a-5p	hsa-let-7b-5p	hsa-miR-19a-3p	hsa-miR-15b-5p	hsa-miR-17-5p	hsa-miR-302c-3p	hsa-miR-106b-5p	hsa-let-7e-5p	hsa-miR-338-3p	hsa-miR-9-5p	hsa-miR-374b-5p	hsa-miR-425-5p	hsa-miR-155-5p	hsa-miR-1-3p	hsa-miR-183-5p	hsa-miR-93-5p	hsa-miR-26b-5p	hsa-let-7f-5p	hsa-miR-196a-5p	hsa-miR-92a-3p	hsa-miR-138-5p	hsa-miR-106a-5p	hsa-miR-27a-3p	hsa-miR-142-5p	hsa-miR-340-5p	hsa-miR-3609	hsa-miR-497-5p	hsa-miR-374a-5p	hsa-miR-20b-5p	hsa-miR-494-3p	hsa-miR-4646-5p	hsa-miR-708-5p	hsa-miR-29a-3p	hsa-miR-24-3p	hsa-miR-152-3p	hsa-miR-206	hsa-miR-3907	hsa-miR-4747-5p	hsa-miR-7706
EEF2	0.000104315	0.002701	0.553154	34	hsa-miR-16-5p	hsa-miR-296-3p	hsa-miR-99b-3p	hsa-miR-769-3p	hsa-miR-589-3p	hsa-miR-484	hsa-miR-324-3p	hsa-miR-342-3p	hsa-miR-99b-5p	hsa-miR-320a	hsa-miR-186-5p	hsa-miR-185-5p	hsa-miR-222-3p	hsa-miR-10a-5p	hsa-miR-196a-5p	hsa-miR-92a-3p	hsa-miR-30a-5p	hsa-miR-18a-5p	hsa-let-7b-5p	hsa-let-7a-5p	hsa-miR-4433b-5p	hsa-miR-1262	hsa-miR-642a-5p	hsa-miR-4425	hsa-miR-609	hsa-miR-146a-3p	hsa-miR-548t-5p	hsa-miR-548az-5p	hsa-miR-1299	hsa-miR-514a-5p	hsa-miR-155-5p	hsa-miR-1266-5p	hsa-miR-3925-3p	hsa-miR-766-3p
RASGRP3	0.000105017	0.00270948	0.430999	18	hsa-miR-21-5p	hsa-miR-30a-5p	hsa-miR-30c-5p	hsa-miR-30d-5p	hsa-miR-30b-5p	hsa-miR-30e-5p	hsa-miR-26a-5p	hsa-miR-26b-5p	hsa-miR-765	hsa-miR-708-3p	hsa-miR-335-3p	hsa-miR-30e-3p	hsa-miR-30d-3p	hsa-miR-30a-3p	hsa-miR-7977	hsa-miR-24-3p	hsa-miR-484	hsa-miR-409-3p
UBR3	0.000105017	0.00270948	0.430999	18	hsa-miR-21-5p	hsa-miR-23b-3p	hsa-miR-15a-5p	hsa-miR-16-5p	hsa-miR-26a-5p	hsa-miR-26b-5p	hsa-miR-103a-3p	hsa-miR-107	hsa-miR-15b-5p	hsa-miR-195-5p	hsa-miR-424-5p	hsa-miR-497-5p	hsa-miR-374b-3p	hsa-miR-7849-3p	hsa-miR-136-5p	hsa-miR-3168	hsa-miR-148a-5p	hsa-miR-503-5p
ATM	0.00010831	0.00278947	0.548544	33	hsa-miR-421	hsa-miR-101-5p	hsa-miR-101-3p	hsa-miR-374a-5p	hsa-miR-181a-5p	hsa-miR-100-5p	hsa-miR-18a-5p	hsa-miR-19b-3p	hsa-miR-92a-3p	hsa-miR-181b-5p	hsa-miR-106a-5p	hsa-miR-26a-5p	hsa-miR-223-3p	hsa-miR-181c-5p	hsa-miR-203a-3p	hsa-miR-181d-5p	hsa-miR-376c-3p	hsa-miR-432-5p	hsa-miR-186-3p	hsa-miR-543	hsa-miR-378a-5p	hsa-miR-4454	hsa-miR-3653-5p	hsa-miR-1306-5p	hsa-miR-30e-5p	hsa-miR-30d-5p	hsa-miR-30b-5p	hsa-miR-30c-5p	hsa-miR-30a-5p	hsa-miR-18a-3p	hsa-miR-1827	hsa-miR-4478	hsa-miR-485-5p
ELAVL3	0.00010972	0.00280087	0.480402	23	hsa-miR-26b-5p	hsa-miR-3175	hsa-miR-8085	hsa-miR-25-5p	hsa-miR-185-5p	hsa-miR-3141	hsa-miR-6724-5p	hsa-miR-6071	hsa-miR-6873-3p	hsa-miR-296-5p	hsa-miR-942-5p	hsa-miR-3692-5p	hsa-miR-93-3p	hsa-miR-130b-5p	hsa-miR-6817-3p	hsa-miR-7110-3p	hsa-miR-1260b	hsa-miR-1260a	hsa-miR-532-3p	hsa-miR-635	hsa-miR-101-3p	hsa-miR-374a-3p	hsa-miR-582-5p
KPNA5	0.00010972	0.00280087	0.480402	23	hsa-miR-196a-5p	hsa-miR-192-5p	hsa-let-7d-5p	hsa-miR-155-5p	hsa-miR-335-5p	hsa-miR-411-5p	hsa-miR-499a-5p	hsa-miR-576-3p	hsa-let-7c-5p	hsa-let-7b-5p	hsa-let-7a-5p	hsa-miR-98-5p	hsa-let-7g-5p	hsa-let-7e-5p	hsa-let-7f-5p	hsa-let-7i-5p	hsa-miR-6826-5p	hsa-miR-5001-3p	hsa-miR-760	hsa-miR-4279	hsa-miR-197-3p	hsa-miR-6754-3p	hsa-miR-412-3p
PHACTR2	0.00010972	0.00280087	0.480402	23	hsa-miR-21-5p	hsa-miR-378a-3p	hsa-miR-185-5p	hsa-miR-708-3p	hsa-miR-369-3p	hsa-miR-374a-5p	hsa-miR-374b-5p	hsa-miR-140-5p	hsa-miR-145-5p	hsa-miR-152-3p	hsa-miR-181a-5p	hsa-miR-195-5p	hsa-miR-29a-3p	hsa-miR-29b-3p	hsa-miR-29c-3p	hsa-miR-136-5p	hsa-miR-155-5p	hsa-miR-365b-3p	hsa-miR-1277-5p	hsa-miR-4452	hsa-miR-148b-3p	hsa-miR-148a-3p	hsa-miR-590-3p
POLR3G	0.00010972	0.00280087	0.480402	23	hsa-miR-26b-5p	hsa-let-7b-5p	hsa-miR-17-5p	hsa-miR-20a-5p	hsa-miR-93-5p	hsa-miR-106b-5p	hsa-miR-20b-5p	hsa-miR-26a-5p	hsa-miR-374a-5p	hsa-miR-223-3p	hsa-miR-874-3p	hsa-miR-185-3p	hsa-miR-146b-3p	hsa-miR-3173-5p	hsa-miR-7976	hsa-miR-18a-3p	hsa-miR-362-5p	hsa-miR-500a-5p	hsa-miR-328-3p	hsa-miR-1260b	hsa-miR-1260a	hsa-miR-532-3p	hsa-miR-877-3p
SMARCA5	0.00010972	0.00280087	0.480402	23	hsa-miR-877-3p	hsa-miR-424-5p	hsa-miR-99a-5p	hsa-miR-100-5p	hsa-miR-101-3p	hsa-let-7g-3p	hsa-miR-99b-5p	hsa-miR-25-3p	hsa-miR-32-5p	hsa-miR-92a-3p	hsa-miR-363-3p	hsa-miR-92b-3p	hsa-miR-186-5p	hsa-miR-1262	hsa-miR-500a-3p	hsa-miR-542-3p	hsa-miR-767-5p	hsa-miR-766-3p	hsa-miR-1273g-3p	hsa-miR-107	hsa-miR-103a-3p	hsa-miR-493-5p	hsa-miR-144-3p
STX16	0.000111975	0.00285338	0.543647	32	hsa-miR-30a-5p	hsa-miR-24-3p	hsa-miR-324-3p	hsa-miR-331-3p	hsa-miR-93-5p	hsa-miR-19a-3p	hsa-miR-19b-3p	hsa-miR-148a-3p	hsa-miR-130a-3p	hsa-miR-152-3p	hsa-miR-301a-3p	hsa-miR-130b-3p	hsa-miR-148b-3p	hsa-miR-590-3p	hsa-miR-454-3p	hsa-miR-3928-3p	hsa-miR-29b-2-5p	hsa-miR-144-3p	hsa-miR-101-3p	hsa-miR-299-5p	hsa-miR-544a	hsa-miR-374b-5p	hsa-miR-374a-5p	hsa-miR-3607-3p	hsa-miR-17-3p	hsa-miR-369-3p	hsa-miR-200c-3p	hsa-miR-200b-3p	hsa-miR-30e-5p	hsa-miR-30c-5p	hsa-miR-30b-5p	hsa-miR-30d-5p
MTFR1L	0.000114794	0.00290985	0.489772	24	hsa-let-7a-5p	hsa-miR-15a-5p	hsa-miR-16-5p	hsa-miR-103a-3p	hsa-miR-107	hsa-miR-15b-5p	hsa-miR-195-5p	hsa-miR-424-5p	hsa-miR-146b-3p	hsa-miR-497-5p	hsa-miR-874-3p	hsa-miR-3173-5p	hsa-miR-6081	hsa-miR-7976	hsa-miR-651-5p	hsa-miR-4729	hsa-miR-384	hsa-miR-4667-3p	hsa-miR-6887-3p	hsa-miR-6873-3p	hsa-miR-942-5p	hsa-miR-6817-3p	hsa-miR-7110-3p	hsa-miR-7844-5p
USP48	0.000114794	0.00290985	0.489772	24	hsa-miR-148b-3p	hsa-miR-146b-5p	hsa-miR-146a-5p	hsa-miR-589-5p	hsa-miR-4539	hsa-miR-374b-3p	hsa-let-7i-3p	hsa-miR-142-5p	hsa-miR-503-5p	hsa-miR-497-5p	hsa-miR-424-5p	hsa-miR-195-5p	hsa-miR-16-5p	hsa-miR-15b-5p	hsa-miR-15a-5p	hsa-miR-134-5p	hsa-miR-876-5p	hsa-miR-3609	hsa-miR-20a-5p	hsa-miR-20b-5p	hsa-miR-17-5p	hsa-miR-93-5p	hsa-miR-106a-5p	hsa-miR-106b-5p
ZNF800	0.000114794	0.00290985	0.489772	24	hsa-miR-335-5p	hsa-miR-128-3p	hsa-miR-101-3p	hsa-miR-27a-3p	hsa-miR-106b-5p	hsa-miR-20a-5p	hsa-miR-27b-3p	hsa-miR-144-3p	hsa-miR-454-3p	hsa-miR-130a-3p	hsa-miR-130b-3p	hsa-miR-301a-3p	hsa-miR-19a-3p	hsa-miR-19b-3p	hsa-miR-330-3p	hsa-miR-98-3p	hsa-let-7f-1-3p	hsa-let-7b-3p	hsa-let-7a-3p	hsa-miR-4326	hsa-miR-381-3p	hsa-miR-93-5p	hsa-miR-20b-5p	hsa-miR-17-5p
MORC3	0.000115646	0.00291106	0.352636	12	hsa-miR-155-5p	hsa-miR-101-3p	hsa-miR-32-5p	hsa-miR-21-5p	hsa-miR-197-3p	hsa-miR-30a-3p	hsa-miR-30d-3p	hsa-miR-30e-3p	hsa-miR-584-5p	hsa-miR-92a-3p	hsa-miR-92b-3p	hsa-miR-144-3p
SPTLC1	0.000115646	0.00291106	0.352636	12	hsa-miR-16-5p	hsa-miR-374b-5p	hsa-miR-122-5p	hsa-miR-186-5p	hsa-miR-92a-3p	hsa-miR-330-5p	hsa-miR-326	hsa-miR-4476	hsa-miR-195-5p	hsa-miR-15b-5p	hsa-miR-15a-5p	hsa-miR-145-5p
TRIM36	0.000115646	0.00291106	0.352636	12	hsa-miR-142-3p	hsa-miR-132-3p	hsa-miR-128-3p	hsa-miR-32-5p	hsa-miR-26b-5p	hsa-miR-510-3p	hsa-miR-494-3p	hsa-miR-92b-3p	hsa-miR-92a-3p	hsa-miR-363-3p	hsa-miR-25-3p	hsa-miR-7849-3p
UBN1	0.000115646	0.00291106	0.352636	12	hsa-miR-335-5p	hsa-miR-18a-3p	hsa-miR-93-5p	hsa-miR-544a	hsa-miR-3182	hsa-miR-3130-3p	hsa-miR-3620-3p	hsa-miR-30d-5p	hsa-miR-30e-5p	hsa-miR-30c-5p	hsa-miR-30b-5p	hsa-miR-30a-5p
SH3PXD2A	0.000116067	0.00291658	0.593323	42	hsa-miR-335-5p	hsa-miR-130b-3p	hsa-miR-93-5p	hsa-miR-33a-5p	hsa-miR-24-3p	hsa-miR-331-3p	hsa-let-7b-5p	hsa-miR-155-5p	hsa-miR-148a-3p	hsa-miR-152-3p	hsa-miR-148b-3p	hsa-miR-6867-5p	hsa-miR-642a-3p	hsa-miR-425-5p	hsa-miR-2110	hsa-miR-491-5p	hsa-miR-486-3p	hsa-miR-4271	hsa-miR-4747-5p	hsa-miR-3202	hsa-miR-6873-3p	hsa-miR-6817-3p	hsa-miR-7110-3p	hsa-miR-6832-3p	hsa-miR-4667-3p	hsa-miR-342-3p	hsa-miR-30e-3p	hsa-miR-30d-3p	hsa-miR-30a-3p	hsa-miR-130b-5p	hsa-miR-942-3p	hsa-miR-1275	hsa-miR-3189-3p	hsa-miR-32-5p	hsa-miR-92b-3p	hsa-miR-92a-3p	hsa-miR-30e-5p	hsa-miR-30d-5p	hsa-miR-30c-5p	hsa-miR-30a-5p	hsa-miR-30b-5p	hsa-miR-200c-3p
ITGB1	0.000118335	0.0029633	0.498392	25	hsa-miR-183-5p	hsa-miR-215-5p	hsa-miR-192-5p	hsa-miR-769-5p	hsa-miR-186-5p	hsa-miR-25-3p	hsa-miR-134-5p	hsa-miR-130b-3p	hsa-miR-29b-3p	hsa-miR-223-3p	hsa-miR-221-5p	hsa-miR-4452	hsa-miR-6126	hsa-miR-93-5p	hsa-miR-20b-5p	hsa-miR-20a-5p	hsa-miR-17-5p	hsa-miR-106b-5p	hsa-miR-106a-5p	hsa-miR-3609	hsa-miR-548t-5p	hsa-miR-548az-5p	hsa-miR-29c-3p	hsa-miR-29a-3p	hsa-miR-143-3p
LUC7L2	0.000118335	0.0029633	0.498392	25	hsa-miR-155-5p	hsa-miR-7-5p	hsa-miR-222-3p	hsa-miR-767-5p	hsa-miR-365b-3p	hsa-miR-548h-3p	hsa-miR-4257	hsa-miR-335-3p	hsa-miR-30e-3p	hsa-miR-30d-3p	hsa-miR-30a-3p	hsa-miR-199b-3p	hsa-miR-199a-3p	hsa-miR-936	hsa-miR-590-3p	hsa-miR-664a-5p	hsa-miR-26b-5p	hsa-miR-26a-5p	hsa-miR-4772-3p	hsa-miR-1307-3p	hsa-miR-1304-3p	hsa-miR-6887-3p	hsa-miR-6823-5p	hsa-miR-6513-3p	hsa-miR-29b-2-5p
GNAS	0.000119901	0.00299732	0.526927	29	hsa-miR-155-5p	hsa-miR-320b	hsa-miR-18a-3p	hsa-miR-324-3p	hsa-miR-331-3p	hsa-miR-320a	hsa-miR-17-5p	hsa-let-7b-5p	hsa-miR-376a-3p	hsa-miR-532-3p	hsa-miR-5196-3p	hsa-miR-142-3p	hsa-miR-1299	hsa-miR-4433a-3p	hsa-miR-6073	hsa-miR-432-3p	hsa-miR-136-5p	hsa-miR-432-5p	hsa-miR-20a-5p	hsa-miR-106b-5p	hsa-miR-219b-5p	hsa-miR-18a-5p	hsa-miR-203a-3p	hsa-miR-199a-3p	hsa-miR-199b-3p	hsa-miR-4782-5p	hsa-miR-425-3p	hsa-miR-93-5p	hsa-miR-20b-5p
C8orf33	0.00012047	0.00300137	0.506349	26	hsa-miR-132-3p	hsa-miR-26b-5p	hsa-miR-24-3p	hsa-miR-744-5p	hsa-miR-324-5p	hsa-miR-23b-3p	hsa-miR-222-3p	hsa-miR-1827	hsa-miR-5197-3p	hsa-miR-384	hsa-miR-374b-5p	hsa-miR-374a-5p	hsa-miR-4732-5p	hsa-miR-508-3p	hsa-miR-3679-5p	hsa-miR-1185-5p	hsa-miR-126-5p	hsa-miR-369-3p	hsa-miR-154-5p	hsa-miR-500a-3p	hsa-miR-6873-3p	hsa-miR-6804-3p	hsa-miR-6817-3p	hsa-miR-7110-3p	hsa-miR-502-3p	hsa-miR-501-3p
KLF6	0.0001211	0.00300137	0.520557	28	hsa-miR-181a-5p	hsa-miR-148b-3p	hsa-miR-9-5p	hsa-miR-101-3p	hsa-miR-181c-5p	hsa-miR-20b-5p	hsa-miR-15a-5p	hsa-miR-190b	hsa-miR-190a-5p	hsa-miR-4501	hsa-miR-7-1-3p	hsa-miR-93-5p	hsa-miR-20a-5p	hsa-miR-106b-5p	hsa-miR-17-5p	hsa-miR-106a-5p	hsa-miR-3609	hsa-miR-148a-3p	hsa-miR-152-3p	hsa-miR-454-3p	hsa-miR-130b-3p	hsa-miR-301a-3p	hsa-miR-130a-3p	hsa-miR-340-5p	hsa-miR-223-5p	hsa-miR-6867-5p	hsa-miR-142-5p	hsa-miR-1277-5p
QKI	0.000120934	0.00300137	0.571842	37	hsa-miR-425-5p	hsa-miR-652-3p	hsa-miR-331-3p	hsa-miR-222-3p	hsa-miR-100-5p	hsa-let-7c-5p	hsa-let-7b-5p	hsa-let-7a-5p	hsa-miR-17-5p	hsa-miR-19a-3p	hsa-miR-19b-3p	hsa-miR-20a-5p	hsa-miR-93-5p	hsa-miR-106a-5p	hsa-miR-224-5p	hsa-miR-130a-3p	hsa-miR-181b-2-3p	hsa-miR-106b-5p	hsa-miR-301a-3p	hsa-miR-130b-3p	hsa-miR-20b-5p	hsa-miR-454-3p	hsa-miR-548t-5p	hsa-miR-548az-5p	hsa-miR-141-3p	hsa-miR-200a-3p	hsa-miR-3607-3p	hsa-miR-200b-3p	hsa-miR-200c-3p	hsa-miR-369-3p	hsa-miR-1277-5p	hsa-miR-199a-3p	hsa-miR-199b-3p	hsa-miR-340-5p	hsa-let-7d-3p	hsa-miR-29a-3p	hsa-miR-148a-3p
YTHDC1	0.000120934	0.00300137	0.571842	37	hsa-miR-1-3p	hsa-miR-103a-3p	hsa-miR-93-5p	hsa-miR-19b-3p	hsa-miR-16-5p	hsa-miR-20a-3p	hsa-miR-100-5p	hsa-let-7b-5p	hsa-miR-590-3p	hsa-miR-889-3p	hsa-miR-7157-5p	hsa-miR-503-5p	hsa-miR-497-5p	hsa-miR-424-5p	hsa-miR-15b-5p	hsa-miR-15a-5p	hsa-miR-195-5p	hsa-miR-107	hsa-miR-5001-3p	hsa-miR-18a-3p	hsa-miR-324-3p	hsa-miR-1913	hsa-miR-548t-5p	hsa-miR-548az-5p	hsa-miR-143-5p	hsa-miR-24-3p	hsa-miR-1266-5p	hsa-miR-30e-3p	hsa-miR-30d-3p	hsa-miR-30a-3p	hsa-miR-4677-5p	hsa-miR-22-5p	hsa-miR-20b-5p	hsa-miR-20a-5p	hsa-miR-17-5p	hsa-miR-106b-5p	hsa-miR-106a-5p
ZCCHC3	0.000120934	0.00300137	0.571842	37	hsa-miR-28-5p	hsa-miR-15a-5p	hsa-miR-16-5p	hsa-miR-15b-5p	hsa-miR-149-3p	hsa-miR-195-5p	hsa-miR-424-5p	hsa-miR-497-5p	hsa-miR-548e-5p	hsa-miR-4271	hsa-miR-4510	hsa-miR-4739	hsa-miR-6130	hsa-let-7a-5p	hsa-let-7b-5p	hsa-let-7c-5p	hsa-let-7d-5p	hsa-let-7e-5p	hsa-let-7f-5p	hsa-miR-98-5p	hsa-miR-196a-5p	hsa-let-7g-5p	hsa-let-7i-5p	hsa-miR-196b-5p	hsa-miR-3611	hsa-miR-21-5p	hsa-miR-6513-3p	hsa-miR-4689	hsa-miR-1224-5p	hsa-miR-3928-3p	hsa-miR-206	hsa-miR-1-3p	hsa-miR-1908-5p	hsa-miR-296-5p	hsa-miR-3141	hsa-miR-4749-5p	hsa-miR-6724-5p
RS1	0.000121765	0.00300756	0.445434	19	hsa-miR-376a-3p	hsa-miR-1185-1-3p	hsa-miR-98-3p	hsa-let-7f-1-3p	hsa-let-7b-3p	hsa-let-7a-3p	hsa-miR-107	hsa-miR-103a-3p	hsa-miR-103b	hsa-miR-7157-5p	hsa-miR-664a-3p	hsa-miR-503-5p	hsa-miR-1276	hsa-miR-16-5p	hsa-miR-15a-5p	hsa-miR-195-5p	hsa-miR-497-5p	hsa-miR-15b-5p	hsa-miR-424-5p
ZNF200	0.000121765	0.00300756	0.445434	19	hsa-miR-215-5p	hsa-miR-192-5p	hsa-miR-98-5p	hsa-let-7d-5p	hsa-miR-8077	hsa-miR-203a-3p	hsa-miR-4307	hsa-let-7c-5p	hsa-let-7f-5p	hsa-let-7g-5p	hsa-let-7e-5p	hsa-let-7b-5p	hsa-let-7a-5p	hsa-let-7i-5p	hsa-miR-30e-5p	hsa-miR-30d-5p	hsa-miR-30c-5p	hsa-miR-30a-5p	hsa-miR-30b-5p
HMGA1	0.000122039	0.0030092	0.648525	58	hsa-miR-26a-5p	hsa-miR-16-5p	hsa-miR-125b-5p	hsa-let-7b-5p	hsa-let-7a-5p	hsa-miR-15a-5p	hsa-miR-196a-5p	hsa-miR-335-5p	hsa-miR-98-5p	hsa-miR-1301-3p	hsa-miR-877-3p	hsa-miR-744-5p	hsa-miR-296-3p	hsa-miR-671-5p	hsa-miR-18a-3p	hsa-miR-324-3p	hsa-miR-331-3p	hsa-miR-222-3p	hsa-miR-30c-5p	hsa-miR-142-3p	hsa-miR-185-3p	hsa-miR-138-5p	hsa-miR-3173-5p	hsa-miR-4286	hsa-let-7c-5p	hsa-let-7d-5p	hsa-let-7e-5p	hsa-let-7f-5p	hsa-let-7g-5p	hsa-let-7i-5p	hsa-miR-15b-5p	hsa-miR-195-5p	hsa-miR-196b-5p	hsa-miR-4257	hsa-miR-185-5p	hsa-miR-3611	hsa-miR-6130	hsa-miR-4510	hsa-miR-6784-3p	hsa-miR-128-3p	hsa-miR-6872-3p	hsa-miR-625-5p	hsa-miR-296-5p	hsa-miR-1976	hsa-miR-30c-1-3p
MBD2	0.000122754	0.00301144	0.411408	16	hsa-miR-221-5p	hsa-miR-224-5p	hsa-miR-126-5p	hsa-miR-98-5p	hsa-let-7b-5p	hsa-let-7d-5p	hsa-let-7a-5p	hsa-let-7e-5p	hsa-let-7i-5p	hsa-let-7f-5p	hsa-let-7c-5p	hsa-let-7g-5p	hsa-miR-32-5p	hsa-miR-92b-3p	hsa-miR-92a-3p	hsa-miR-221-3p
REV3L	0.000122754	0.00301144	0.411408	16	hsa-miR-340-5p	hsa-miR-183-5p	hsa-miR-93-5p	hsa-miR-21-5p	hsa-miR-25-3p	hsa-miR-32-5p	hsa-miR-5010-3p	hsa-miR-548l	hsa-miR-92a-3p	hsa-miR-363-3p	hsa-miR-92b-3p	hsa-miR-30e-5p	hsa-miR-30d-5p	hsa-miR-30c-5p	hsa-miR-30b-5p	hsa-miR-30a-5p
TLNRD1	0.000122754	0.00301144	0.411408	16	hsa-miR-335-5p	hsa-miR-340-5p	hsa-miR-9-5p	hsa-miR-423-5p	hsa-let-7c-5p	hsa-let-7b-5p	hsa-miR-450b-5p	hsa-miR-574-3p	hsa-miR-27b-3p	hsa-miR-27a-3p	hsa-miR-128-3p	hsa-miR-1260b	hsa-miR-1260a	hsa-miR-6832-3p	hsa-miR-5196-3p	hsa-miR-1306-5p
AMOT	0.00013029	0.00315354	0.38622	14	hsa-miR-340-5p	hsa-miR-221-3p	hsa-miR-16-5p	hsa-miR-3928-5p	hsa-miR-7157-5p	hsa-miR-500a-5p	hsa-miR-548e-5p	hsa-miR-497-5p	hsa-miR-195-5p	hsa-miR-15b-5p	hsa-miR-15a-5p	hsa-miR-424-5p	hsa-miR-103a-3p	hsa-miR-107
ARRDC3	0.00013029	0.00315354	0.38622	14	hsa-miR-335-5p	hsa-miR-130b-3p	hsa-miR-148a-3p	hsa-miR-19b-3p	hsa-let-7a-5p	hsa-miR-130b-5p	hsa-miR-19a-3p	hsa-miR-182-5p	hsa-miR-877-3p	hsa-miR-3675-3p	hsa-miR-181d-5p	hsa-miR-181c-5p	hsa-miR-181b-5p	hsa-miR-181a-5p
FASLG	0.00013029	0.00315354	0.38622	14	hsa-miR-21-5p	hsa-miR-26b-5p	hsa-miR-329-3p	hsa-miR-7849-3p	hsa-miR-32-5p	hsa-miR-363-3p	hsa-miR-25-3p	hsa-miR-92b-3p	hsa-miR-92a-3p	hsa-miR-539-3p	hsa-miR-485-3p	hsa-let-7e-5p	hsa-miR-21-3p	hsa-miR-34a-5p
MLXIP	0.000129302	0.00315354	0.603755	44	hsa-miR-335-5p	hsa-miR-98-5p	hsa-miR-26b-5p	hsa-miR-421	hsa-miR-20a-5p	hsa-miR-106b-5p	hsa-miR-4689	hsa-miR-149-3p	hsa-miR-3173-5p	hsa-miR-873-5p	hsa-miR-6130	hsa-miR-4510	hsa-miR-4784	hsa-miR-1827	hsa-miR-3150b-3p	hsa-miR-4739	hsa-miR-329-3p	hsa-miR-4298	hsa-miR-1914-5p	hsa-miR-342-3p	hsa-miR-30e-5p	hsa-miR-30d-5p	hsa-miR-30c-5p	hsa-miR-30b-5p	hsa-miR-30a-5p	hsa-miR-93-5p	hsa-miR-20b-5p	hsa-miR-17-5p	hsa-miR-195-5p	hsa-miR-16-5p	hsa-miR-15a-5p	hsa-miR-15b-5p	hsa-miR-122-5p	hsa-miR-1299	hsa-miR-1304-3p	hsa-miR-140-3p	hsa-miR-143-5p	hsa-miR-150-3p	hsa-miR-3135b	hsa-miR-3652	hsa-miR-4430	hsa-miR-4476	hsa-miR-193a-5p	hsa-miR-4732-5p
MZT1	0.00013029	0.00315354	0.38622	14	hsa-miR-425-5p	hsa-miR-93-5p	hsa-miR-590-3p	hsa-miR-30a-5p	hsa-miR-30c-5p	hsa-miR-30d-5p	hsa-miR-30b-5p	hsa-miR-30e-5p	hsa-miR-31-5p	hsa-miR-6754-3p	hsa-miR-412-3p	hsa-miR-4484	hsa-miR-548an	hsa-miR-4307
NTRK3	0.00013029	0.00315354	0.38622	14	hsa-miR-765	hsa-miR-485-3p	hsa-miR-128-3p	hsa-miR-9-5p	hsa-miR-125b-5p	hsa-miR-125a-5p	hsa-miR-345-5p	hsa-miR-384	hsa-miR-330-3p	hsa-miR-625-5p	hsa-miR-509-3p	hsa-miR-151a-3p	hsa-miR-185-5p	hsa-miR-1277-5p
POLDIP3	0.00013029	0.00315354	0.38622	14	hsa-miR-484	hsa-miR-331-3p	hsa-miR-30e-5p	hsa-miR-6888-5p	hsa-miR-497-5p	hsa-miR-424-5p	hsa-miR-195-5p	hsa-miR-16-5p	hsa-miR-15b-5p	hsa-miR-15a-5p	hsa-miR-548e-5p	hsa-miR-3943	hsa-miR-6887-3p	hsa-miR-7977
ZNF202	0.00013029	0.00315354	0.38622	14	hsa-miR-130b-3p	hsa-miR-98-5p	hsa-miR-93-5p	hsa-miR-484	hsa-miR-3653-3p	hsa-miR-15b-3p	hsa-miR-20b-5p	hsa-miR-20a-5p	hsa-miR-17-5p	hsa-miR-106b-5p	hsa-miR-106a-5p	hsa-miR-7157-5p	hsa-miR-629-3p	hsa-miR-4279
TRIM2	0.000136272	0.00329282	0.458426	20	hsa-miR-1-3p	hsa-miR-181c-5p	hsa-miR-335-5p	hsa-miR-130b-3p	hsa-miR-181a-5p	hsa-miR-10a-5p	hsa-miR-21-5p	hsa-miR-19b-3p	hsa-miR-186-5p	hsa-miR-10b-5p	hsa-miR-493-5p	hsa-miR-574-5p	hsa-miR-1277-5p	hsa-miR-6867-5p	hsa-miR-223-5p	hsa-miR-374b-5p	hsa-miR-374a-5p	hsa-miR-369-3p	hsa-miR-411-5p	hsa-miR-671-5p
WNK1	0.000138979	0.00335264	0.601394	43	hsa-miR-192-5p	hsa-miR-215-5p	hsa-miR-21-5p	hsa-miR-877-3p	hsa-miR-106b-3p	hsa-miR-93-3p	hsa-miR-18a-3p	hsa-miR-423-3p	hsa-miR-331-3p	hsa-miR-378a-3p	hsa-miR-320a	hsa-miR-186-5p	hsa-miR-125b-5p	hsa-miR-183-5p	hsa-miR-197-3p	hsa-let-7b-5p	hsa-let-7a-3p	hsa-let-7b-3p	hsa-let-7f-1-3p	hsa-miR-26a-5p	hsa-miR-26b-5p	hsa-miR-98-3p	hsa-miR-381-3p	hsa-miR-590-3p	hsa-miR-7849-3p	hsa-miR-27a-3p	hsa-miR-27b-3p	hsa-miR-155-5p	hsa-miR-548e-3p	hsa-miR-19a-3p	hsa-miR-19b-3p	hsa-miR-199a-5p	hsa-miR-1185-1-3p	hsa-miR-101-3p	hsa-miR-144-3p	hsa-miR-384	hsa-miR-130b-5p	hsa-miR-485-5p	hsa-miR-1273g-3p	hsa-miR-181a-2-3p	hsa-miR-126-5p	hsa-miR-7-1-3p	hsa-miR-141-5p
ADORA3	0.000150257	0.00353127	0.34195	11	hsa-miR-324-5p	hsa-miR-107	hsa-miR-103a-3p	hsa-miR-6832-3p	hsa-miR-497-5p	hsa-miR-424-5p	hsa-miR-195-5p	hsa-miR-16-5p	hsa-miR-15b-5p	hsa-miR-15a-5p	hsa-miR-548e-5p
AIMP1	0.000150257	0.00353127	0.34195	11	hsa-miR-155-5p	hsa-miR-16-5p	hsa-miR-340-5p	hsa-miR-101-5p	hsa-miR-223-5p	hsa-miR-142-5p	hsa-miR-320d	hsa-miR-320c	hsa-miR-320b	hsa-miR-320a	hsa-miR-186-5p
COPA	0.000150288	0.00353127	0.428694	17	hsa-miR-335-5p	hsa-miR-744-5p	hsa-miR-421	hsa-miR-92b-3p	hsa-miR-423-3p	hsa-miR-23b-3p	hsa-miR-10a-5p	hsa-miR-1260b	hsa-miR-376a-3p	hsa-miR-142-3p	hsa-miR-146b-5p	hsa-miR-146a-5p	hsa-miR-589-5p	hsa-miR-3652	hsa-miR-4430	hsa-miR-122-5p	hsa-miR-3135b
CXCR4	0.000150257	0.00353127	0.34195	11	hsa-miR-146a-5p	hsa-miR-224-5p	hsa-miR-150-5p	hsa-miR-26b-5p	hsa-miR-139-5p	hsa-miR-126-3p	hsa-miR-9-5p	hsa-miR-133b	hsa-miR-494-3p	hsa-miR-146a-3p	hsa-miR-335-5p
EML4	0.000150288	0.00353127	0.428694	17	hsa-miR-1-3p	hsa-miR-30b-5p	hsa-miR-16-5p	hsa-miR-877-3p	hsa-miR-652-3p	hsa-miR-148b-3p	hsa-miR-30a-5p	hsa-miR-30c-5p	hsa-miR-30d-5p	hsa-miR-30e-5p	hsa-miR-1185-1-3p	hsa-miR-142-3p	hsa-miR-212-3p	hsa-miR-132-3p	hsa-miR-107	hsa-miR-103a-3p	hsa-miR-329-3p
FAM102A	0.000150288	0.00353127	0.428694	17	hsa-miR-335-5p	hsa-miR-122-5p	hsa-miR-1-3p	hsa-miR-296-3p	hsa-miR-320a	hsa-miR-20a-5p	hsa-miR-106b-5p	hsa-miR-19b-3p	hsa-miR-19a-3p	hsa-miR-93-5p	hsa-miR-17-5p	hsa-miR-20b-5p	hsa-miR-1255a	hsa-miR-143-3p	hsa-miR-4257	hsa-miR-576-3p	hsa-miR-7854-3p
FUBP1	0.000150257	0.00353127	0.34195	11	hsa-miR-155-5p	hsa-miR-1-3p	hsa-miR-215-5p	hsa-miR-192-5p	hsa-miR-21-5p	hsa-miR-324-3p	hsa-miR-222-3p	hsa-miR-22-3p	hsa-let-7i-3p	hsa-miR-1277-5p	hsa-miR-16-5p
FYCO1	0.000148306	0.00353127	0.470181	21	hsa-miR-130b-3p	hsa-miR-93-5p	hsa-miR-19b-3p	hsa-miR-484	hsa-miR-378a-5p	hsa-miR-92a-3p	hsa-miR-20a-5p	hsa-miR-142-3p	hsa-miR-106b-5p	hsa-miR-7-5p	hsa-miR-203a-3p	hsa-miR-494-3p	hsa-miR-3189-3p	hsa-miR-30e-5p	hsa-miR-30d-5p	hsa-miR-30c-5p	hsa-miR-30b-5p	hsa-miR-30a-5p	hsa-miR-340-3p	hsa-miR-20b-5p	hsa-miR-17-5p
PFKFB2	0.000150288	0.00353127	0.428694	17	hsa-miR-122-5p	hsa-miR-21-5p	hsa-miR-181a-5p	hsa-miR-1185-1-3p	hsa-miR-382-5p	hsa-miR-376a-3p	hsa-miR-93-5p	hsa-miR-20b-5p	hsa-miR-20a-5p	hsa-miR-17-5p	hsa-miR-106b-5p	hsa-miR-106a-5p	hsa-miR-548t-5p	hsa-miR-548az-5p	hsa-miR-2110	hsa-miR-491-5p	hsa-miR-4271
PPARD	0.000150257	0.00353127	0.34195	11	hsa-miR-331-3p	hsa-miR-92a-3p	hsa-miR-29b-3p	hsa-miR-148a-3p	hsa-miR-148b-3p	hsa-miR-152-3p	hsa-miR-302c-3p	hsa-miR-30a-3p	hsa-miR-30d-3p	hsa-miR-30e-3p	hsa-miR-6867-5p
RRN3	0.000150288	0.00353127	0.428694	17	hsa-miR-93-5p	hsa-miR-191-5p	hsa-miR-3607-3p	hsa-miR-4286	hsa-miR-92b-3p	hsa-miR-32-5p	hsa-miR-363-3p	hsa-miR-25-3p	hsa-miR-92a-3p	hsa-miR-142-5p	hsa-miR-4647	hsa-miR-20b-5p	hsa-miR-20a-5p	hsa-miR-17-5p	hsa-miR-106b-5p	hsa-miR-106a-5p	hsa-miR-3609
SEC61A2	0.000150257	0.00353127	0.34195	11	hsa-miR-26b-5p	hsa-miR-182-5p	hsa-miR-16-5p	hsa-miR-30a-5p	hsa-miR-30d-5p	hsa-miR-30e-5p	hsa-miR-30c-5p	hsa-miR-30b-5p	hsa-miR-4539	hsa-miR-4286	hsa-miR-181a-2-3p
SLC46A3	0.000150257	0.00353127	0.34195	11	hsa-miR-335-5p	hsa-miR-215-5p	hsa-miR-192-5p	hsa-miR-27b-3p	hsa-miR-27a-3p	hsa-miR-128-3p	hsa-miR-6826-5p	hsa-miR-144-3p	hsa-miR-224-5p	hsa-miR-99b-3p	hsa-miR-99a-3p
SLC9A1	0.000150288	0.00353127	0.428694	17	hsa-miR-122-5p	hsa-miR-331-3p	hsa-miR-106b-5p	hsa-miR-19a-3p	hsa-miR-19b-3p	hsa-miR-6867-5p	hsa-miR-4271	hsa-miR-4747-5p	hsa-miR-574-5p	hsa-miR-32-5p	hsa-miR-92b-3p	hsa-miR-92a-3p	hsa-miR-195-5p	hsa-miR-15b-5p	hsa-miR-16-5p	hsa-miR-15a-5p	hsa-miR-185-5p
TRAK1	0.000150257	0.00353127	0.34195	11	hsa-miR-155-5p	hsa-miR-324-3p	hsa-miR-93-5p	hsa-miR-374b-3p	hsa-miR-503-5p	hsa-miR-15b-5p	hsa-miR-15a-5p	hsa-miR-424-5p	hsa-miR-497-5p	hsa-miR-195-5p	hsa-miR-16-5p
WDR37	0.000150288	0.00353127	0.428694	17	hsa-miR-200a-3p	hsa-miR-200c-3p	hsa-miR-141-3p	hsa-miR-200b-3p	hsa-miR-744-5p	hsa-miR-30b-5p	hsa-miR-92a-3p	hsa-miR-17-5p	hsa-miR-20a-5p	hsa-miR-93-5p	hsa-miR-106b-5p	hsa-miR-20b-5p	hsa-miR-329-3p	hsa-miR-4662a-5p	hsa-miR-642a-5p	hsa-miR-23a-5p	hsa-miR-4667-3p
AIFM1	0.000165662	0.00356285	0.23509	6	hsa-miR-155-5p	hsa-miR-26b-5p	hsa-miR-877-3p	hsa-miR-484	hsa-miR-30c-5p	hsa-miR-34a-5p
ARMC8	0.000165662	0.00356285	0.23509	6	hsa-miR-26b-5p	hsa-let-7a-3p	hsa-let-7f-5p	hsa-let-7c-5p	hsa-miR-19b-3p	hsa-miR-19a-3p
BTAF1	0.000165662	0.00356285	0.23509	6	hsa-miR-505-3p	hsa-miR-15b-5p	hsa-miR-183-5p	hsa-miR-10a-5p	hsa-miR-92a-3p	hsa-miR-16-5p
CAB39L	0.000165662	0.00356285	0.23509	6	hsa-miR-155-5p	hsa-miR-192-5p	hsa-miR-26b-5p	hsa-miR-10a-5p	hsa-miR-27a-3p	hsa-miR-27b-3p
CABIN1	0.000165662	0.00356285	0.23509	6	hsa-miR-1226-3p	hsa-miR-151a-3p	hsa-miR-320a	hsa-miR-25-3p	hsa-miR-16-5p	hsa-miR-15a-5p
CDKN2D	0.000165662	0.00356285	0.23509	6	hsa-miR-215-5p	hsa-miR-192-5p	hsa-miR-26b-5p	hsa-miR-331-3p	hsa-miR-451a	hsa-miR-125b-5p
CNOT9	0.000165662	0.00356285	0.23509	6	hsa-miR-30a-5p	hsa-miR-155-5p	hsa-miR-181d-5p	hsa-miR-181b-5p	hsa-miR-23a-3p	hsa-let-7a-5p
COX5A	0.000165662	0.00356285	0.23509	6	hsa-miR-484	hsa-miR-324-5p	hsa-miR-100-5p	hsa-miR-20a-5p	hsa-miR-26b-5p	hsa-miR-26a-5p
CTSD	0.000165662	0.00356285	0.23509	6	hsa-miR-335-5p	hsa-miR-26b-5p	hsa-miR-503-5p	hsa-miR-484	hsa-miR-339-5p	hsa-miR-16-5p
DDX18	0.000165662	0.00356285	0.23509	6	hsa-miR-324-3p	hsa-miR-128-3p	hsa-miR-99a-5p	hsa-let-7c-5p	hsa-let-7b-5p	hsa-let-7a-5p
DDX54	0.000165662	0.00356285	0.23509	6	hsa-miR-192-5p	hsa-miR-16-5p	hsa-miR-744-5p	hsa-miR-423-5p	hsa-miR-484	hsa-miR-10a-5p
DHX15	0.000165662	0.00356285	0.23509	6	hsa-miR-1-3p	hsa-miR-484	hsa-miR-378a-3p	hsa-miR-221-3p	hsa-miR-26a-5p	hsa-let-7e-5p
DLX5	0.000165662	0.00356285	0.23509	6	hsa-miR-200a-3p	hsa-miR-141-3p	hsa-miR-203a-3p	hsa-miR-335-5p	hsa-miR-423-5p	hsa-miR-320b
DNAJB1	0.000165662	0.00356285	0.23509	6	hsa-miR-1-3p	hsa-miR-155-5p	hsa-miR-122-5p	hsa-miR-30a-5p	hsa-miR-16-5p	hsa-miR-10a-5p
DNAJC5	0.000165662	0.00356285	0.23509	6	hsa-miR-7-5p	hsa-miR-93-3p	hsa-miR-23b-3p	hsa-miR-15b-5p	hsa-miR-34a-5p	hsa-miR-31-5p
EIF2AK1	0.000165662	0.00356285	0.23509	6	hsa-miR-221-3p	hsa-miR-7-5p	hsa-miR-93-3p	hsa-miR-92b-3p	hsa-miR-92a-3p	hsa-let-7b-5p
ERLIN2	0.000165662	0.00356285	0.23509	6	hsa-miR-192-5p	hsa-miR-34a-5p	hsa-miR-16-5p	hsa-miR-326	hsa-miR-30c-5p	hsa-miR-93-5p
FADD	0.000165662	0.00356285	0.23509	6	hsa-miR-146a-5p	hsa-miR-155-5p	hsa-miR-1-3p	hsa-miR-7-5p	hsa-miR-15b-5p	hsa-miR-128-3p
FAM160A2	0.000165662	0.00356285	0.23509	6	hsa-miR-335-5p	hsa-miR-181a-5p	hsa-miR-760	hsa-miR-181d-5p	hsa-miR-181c-5p	hsa-miR-181b-5p
GINS1	0.000165662	0.00356285	0.23509	6	hsa-miR-186-5p	hsa-miR-7-5p	hsa-miR-26b-5p	hsa-miR-18a-3p	hsa-miR-19a-3p	hsa-miR-19b-3p
GOLM1	0.000165662	0.00356285	0.23509	6	hsa-miR-145-5p	hsa-miR-877-3p	hsa-miR-484	hsa-miR-320a	hsa-miR-92a-3p	hsa-miR-493-5p
GPD2	0.000165662	0.00356285	0.23509	6	hsa-miR-1-3p	hsa-miR-30a-5p	hsa-miR-335-5p	hsa-miR-21-5p	hsa-miR-877-3p	hsa-miR-206
HIP1R	0.000165662	0.00356285	0.23509	6	hsa-miR-335-5p	hsa-miR-128-3p	hsa-miR-92a-3p	hsa-miR-493-5p	hsa-miR-23a-3p	hsa-miR-27b-3p
HIST1H4D	0.000165662	0.00356285	0.23509	6	hsa-miR-34a-5p	hsa-miR-505-3p	hsa-miR-484	hsa-miR-328-3p	hsa-let-7a-5p	hsa-miR-142-3p
IP6K3	0.000165662	0.00356285	0.23509	6	hsa-miR-330-5p	hsa-miR-30d-5p	hsa-miR-30e-5p	hsa-miR-30c-5p	hsa-miR-30b-5p	hsa-miR-30a-5p
ITGB4	0.000165662	0.00356285	0.23509	6	hsa-miR-1-3p	hsa-miR-335-5p	hsa-miR-155-5p	hsa-miR-30a-5p	hsa-miR-16-5p	hsa-miR-143-3p
KCTD14	0.000165662	0.00356285	0.23509	6	hsa-miR-148b-3p	hsa-miR-128-3p	hsa-miR-101-3p	hsa-miR-98-5p	hsa-miR-27a-3p	hsa-miR-26b-5p
KIF1BP	0.000165662	0.00356285	0.23509	6	hsa-miR-23b-3p	hsa-miR-301a-3p	hsa-miR-93-5p	hsa-miR-32-5p	hsa-miR-92a-3p	hsa-miR-92b-3p
KIF3B	0.000164886	0.00356285	0.490623	23	hsa-miR-324-5p	hsa-miR-222-3p	hsa-miR-10a-5p	hsa-miR-15a-5p	hsa-miR-16-5p	hsa-miR-181a-5p	hsa-miR-181b-5p	hsa-miR-181c-5p	hsa-miR-15b-5p	hsa-miR-195-5p	hsa-miR-181d-5p	hsa-miR-8077	hsa-miR-1292-5p	hsa-miR-8059	hsa-miR-874-3p	hsa-miR-146b-3p	hsa-miR-3173-5p	hsa-miR-7976	hsa-miR-4646-5p	hsa-miR-1304-5p	hsa-miR-1914-3p	hsa-miR-423-5p	hsa-miR-6734-5p
KMT2E	0.000165662	0.00356285	0.23509	6	hsa-miR-335-5p	hsa-miR-1301-3p	hsa-miR-181c-5p	hsa-miR-181d-5p	hsa-miR-181b-5p	hsa-miR-181a-5p
LEMD3	0.000165662	0.00356285	0.23509	6	hsa-miR-335-5p	hsa-miR-155-5p	hsa-miR-1-3p	hsa-miR-22-3p	hsa-miR-10b-5p	hsa-miR-10a-5p
MCM3AP-AS1	0.000165662	0.00356285	0.23509	6	hsa-miR-19b-3p	hsa-miR-19a-3p	hsa-miR-195-5p	hsa-miR-16-5p	hsa-miR-15a-5p	hsa-miR-15b-5p
MRPL40	0.000165662	0.00356285	0.23509	6	hsa-miR-24-3p	hsa-miR-17-5p	hsa-miR-195-5p	hsa-miR-16-5p	hsa-miR-15b-5p	hsa-miR-15a-5p
NDFIP1	0.000165662	0.00356285	0.23509	6	hsa-miR-221-3p	hsa-miR-30a-5p	hsa-miR-378a-3p	hsa-miR-15b-5p	hsa-miR-196a-5p	hsa-miR-19b-3p
NOS3	0.000165662	0.00356285	0.23509	6	hsa-miR-155-5p	hsa-miR-335-5p	hsa-miR-24-3p	hsa-miR-200c-3p	hsa-miR-543	hsa-miR-335-3p
P3H4	0.000165662	0.00356285	0.23509	6	hsa-miR-1-3p	hsa-miR-1303	hsa-miR-1226-3p	hsa-miR-877-3p	hsa-miR-421	hsa-miR-20a-5p
PDCD6IP	0.000165662	0.00356285	0.23509	6	hsa-miR-16-5p	hsa-miR-15a-5p	hsa-miR-760	hsa-miR-23b-3p	hsa-miR-92a-3p	hsa-miR-23a-3p
PDK4	0.000165662	0.00356285	0.23509	6	hsa-miR-335-5p	hsa-miR-103a-3p	hsa-miR-26b-5p	hsa-miR-16-5p	hsa-miR-182-5p	hsa-miR-122-5p
PIK3R4	0.000165662	0.00356285	0.23509	6	hsa-miR-192-5p	hsa-miR-1226-3p	hsa-miR-503-5p	hsa-miR-330-3p	hsa-miR-26b-5p	hsa-miR-26a-5p
POLE4	0.000165662	0.00356285	0.23509	6	hsa-miR-155-5p	hsa-miR-7-5p	hsa-miR-16-5p	hsa-miR-195-5p	hsa-miR-15b-5p	hsa-miR-15a-5p
PON2	0.000165662	0.00356285	0.23509	6	hsa-miR-106b-5p	hsa-miR-186-5p	hsa-miR-96-5p	hsa-miR-16-5p	hsa-miR-92a-3p	hsa-miR-18a-5p
PPAT	0.000165662	0.00356285	0.23509	6	hsa-miR-125b-5p	hsa-miR-215-5p	hsa-miR-192-5p	hsa-miR-98-5p	hsa-miR-26b-5p	hsa-miR-425-5p
PPP1CA	0.000165662	0.00356285	0.23509	6	hsa-miR-125b-5p	hsa-miR-769-5p	hsa-miR-215-5p	hsa-miR-192-5p	hsa-miR-744-5p	hsa-miR-17-5p
PRKCSH	0.000165662	0.00356285	0.23509	6	hsa-miR-330-5p	hsa-miR-454-3p	hsa-miR-92b-3p	hsa-miR-324-3p	hsa-miR-342-3p	hsa-miR-361-5p
PSME1	0.000165662	0.00356285	0.23509	6	hsa-miR-1-3p	hsa-miR-26b-5p	hsa-miR-421	hsa-miR-324-5p	hsa-miR-331-3p	hsa-miR-186-5p
PTPN13	0.000165662	0.00356285	0.23509	6	hsa-miR-200c-3p	hsa-miR-194-5p	hsa-miR-331-3p	hsa-miR-186-5p	hsa-miR-92a-3p	hsa-miR-26a-5p
QARS	0.000165662	0.00356285	0.23509	6	hsa-miR-26b-5p	hsa-let-7b-5p	hsa-miR-744-5p	hsa-miR-9-5p	hsa-miR-15b-5p	hsa-miR-17-5p
RAB5A	0.000165662	0.00356285	0.23509	6	hsa-miR-101-3p	hsa-miR-130a-3p	hsa-miR-130b-3p	hsa-miR-33a-5p	hsa-miR-18a-5p	hsa-miR-451a
RIOK2	0.000165662	0.00356285	0.23509	6	hsa-miR-155-5p	hsa-miR-101-3p	hsa-let-7b-5p	hsa-miR-484	hsa-miR-10a-5p	hsa-miR-100-5p
RNF103	0.000165662	0.00356285	0.23509	6	hsa-miR-320b	hsa-miR-320a	hsa-miR-21-5p	hsa-miR-32-5p	hsa-miR-92a-3p	hsa-miR-92b-3p
RNF220	0.000165662	0.00356285	0.23509	6	hsa-miR-93-5p	hsa-miR-30a-5p	hsa-miR-30c-5p	hsa-miR-30d-5p	hsa-miR-30b-5p	hsa-miR-30e-5p
RRBP1	0.000165662	0.00356285	0.23509	6	hsa-miR-1-3p	hsa-miR-335-5p	hsa-miR-34a-5p	hsa-miR-331-3p	hsa-miR-92a-3p	hsa-let-7b-5p
SMAP2	0.000165662	0.00356285	0.23509	6	hsa-miR-708-5p	hsa-miR-652-3p	hsa-miR-92b-3p	hsa-miR-92a-3p	hsa-miR-25-3p	hsa-let-7e-5p
STK3	0.000165662	0.00356285	0.23509	6	hsa-miR-141-3p	hsa-miR-9-5p	hsa-miR-128-3p	hsa-miR-215-5p	hsa-miR-192-5p	hsa-miR-133b
TFB1M	0.000165662	0.00356285	0.23509	6	hsa-miR-19b-3p	hsa-miR-195-5p	hsa-miR-19a-3p	hsa-miR-16-5p	hsa-miR-15b-5p	hsa-miR-15a-5p
WASHC5	0.000165662	0.00356285	0.23509	6	hsa-miR-34a-5p	hsa-miR-324-5p	hsa-miR-181d-5p	hsa-miR-181b-5p	hsa-miR-181c-5p	hsa-miR-181a-5p
ZNF721	0.000165662	0.00356285	0.23509	6	hsa-miR-331-3p	hsa-miR-19b-3p	hsa-miR-32-5p	hsa-miR-92a-3p	hsa-miR-92b-3p	hsa-miR-19a-3p
NAA30	0.000167189	0.00358503	0.535033	29	hsa-miR-590-3p	hsa-miR-130b-3p	hsa-miR-93-5p	hsa-miR-21-5p	hsa-miR-15b-5p	hsa-miR-183-5p	hsa-let-7a-5p	hsa-let-7b-5p	hsa-let-7c-5p	hsa-let-7d-5p	hsa-let-7e-5p	hsa-let-7f-5p	hsa-miR-98-5p	hsa-let-7g-5p	hsa-let-7i-5p	hsa-miR-296-3p	hsa-miR-203a-3p	hsa-miR-500a-3p	hsa-miR-501-3p	hsa-miR-502-3p	hsa-miR-6804-3p	hsa-miR-101-3p	hsa-miR-144-3p	hsa-miR-378g	hsa-miR-330-5p	hsa-miR-326	hsa-miR-21-3p	hsa-miR-4257	hsa-miR-486-3p
SEC16A	0.000167189	0.00358503	0.535033	29	hsa-miR-1-3p	hsa-let-7b-5p	hsa-miR-744-5p	hsa-miR-484	hsa-miR-331-3p	hsa-miR-27b-3p	hsa-miR-93-5p	hsa-miR-27a-3p	hsa-miR-20a-5p	hsa-miR-106b-5p	hsa-miR-20b-5p	hsa-miR-17-5p	hsa-miR-128-3p	hsa-miR-130a-3p	hsa-miR-130b-3p	hsa-miR-22-5p	hsa-miR-301a-3p	hsa-miR-3150b-3p	hsa-miR-3175	hsa-miR-3691-3p	hsa-miR-4510	hsa-miR-454-3p	hsa-miR-4689	hsa-miR-4739	hsa-miR-4773	hsa-miR-4784	hsa-miR-503-5p	hsa-miR-542-5p	hsa-miR-6130
FNDC3A	0.000169671	0.00362749	0.499567	24	hsa-let-7b-5p	hsa-miR-1-3p	hsa-miR-98-5p	hsa-miR-877-3p	hsa-let-7a-5p	hsa-let-7c-5p	hsa-let-7d-5p	hsa-let-7e-5p	hsa-let-7f-5p	hsa-let-7g-5p	hsa-let-7i-5p	hsa-miR-19a-3p	hsa-miR-19b-3p	hsa-miR-101-3p	hsa-miR-144-3p	hsa-let-7g-3p	hsa-miR-142-3p	hsa-miR-206	hsa-miR-1303	hsa-miR-544a	hsa-miR-323a-3p	hsa-miR-543	hsa-miR-27a-3p	hsa-miR-27b-3p
SMAD7	0.000169671	0.00362749	0.499567	24	hsa-miR-25-3p	hsa-miR-21-5p	hsa-miR-103a-3p	hsa-miR-98-5p	hsa-miR-26b-5p	hsa-miR-16-5p	hsa-miR-15b-5p	hsa-miR-100-5p	hsa-miR-92a-3p	hsa-miR-20a-5p	hsa-miR-106b-5p	hsa-miR-93-5p	hsa-miR-544a	hsa-miR-376a-3p	hsa-miR-374b-3p	hsa-miR-4433a-3p	hsa-miR-503-5p	hsa-miR-195-5p	hsa-miR-497-5p	hsa-miR-424-5p	hsa-miR-15a-5p	hsa-miR-32-5p	hsa-miR-92b-3p	hsa-miR-185-5p
TBPL1	0.000170425	0.00363824	0.528953	28	hsa-miR-9-5p	hsa-miR-24-3p	hsa-miR-424-5p	hsa-miR-18a-5p	hsa-miR-1303	hsa-miR-3907	hsa-miR-15a-5p	hsa-miR-16-5p	hsa-miR-15b-5p	hsa-miR-195-5p	hsa-miR-497-5p	hsa-miR-548e-5p	hsa-miR-4703-5p	hsa-miR-431-5p	hsa-miR-30a-5p	hsa-miR-30c-5p	hsa-miR-30d-5p	hsa-miR-30b-5p	hsa-miR-30e-5p	hsa-miR-935	hsa-miR-107	hsa-miR-103a-3p	hsa-miR-1277-5p	hsa-miR-329-3p	hsa-miR-143-5p	hsa-miR-3613-3p	hsa-miR-2277-3p	hsa-miR-542-3p
ATMIN	0.000173919	0.00365357	0.40749	15	hsa-miR-130b-3p	hsa-miR-21-5p	hsa-miR-19b-3p	hsa-miR-744-5p	hsa-miR-425-3p	hsa-miR-19a-3p	hsa-miR-130a-3p	hsa-miR-301a-3p	hsa-miR-454-3p	hsa-miR-548l	hsa-miR-510-3p	hsa-miR-411-5p	hsa-miR-574-5p	hsa-miR-6867-5p	hsa-miR-7847-3p
CEP55	0.00017325	0.00365357	0.515391	26	hsa-miR-155-5p	hsa-miR-215-5p	hsa-miR-192-5p	hsa-miR-103a-3p	hsa-miR-16-5p	hsa-miR-27a-3p	hsa-miR-19a-3p	hsa-miR-19b-3p	hsa-miR-148a-3p	hsa-miR-130a-3p	hsa-miR-152-3p	hsa-miR-301a-3p	hsa-miR-130b-3p	hsa-miR-148b-3p	hsa-miR-454-3p	hsa-miR-936	hsa-miR-15a-5p	hsa-miR-15b-5p	hsa-miR-195-5p	hsa-miR-424-5p	hsa-miR-497-5p	hsa-miR-4703-5p	hsa-miR-3653-3p	hsa-miR-411-5p	hsa-miR-199b-3p	hsa-miR-199a-3p
CHD1	0.000173919	0.00365357	0.40749	15	hsa-miR-30a-5p	hsa-miR-30b-5p	hsa-miR-98-5p	hsa-let-7b-5p	hsa-miR-130b-5p	hsa-miR-30c-5p	hsa-let-7c-5p	hsa-miR-26a-5p	hsa-miR-3613-3p	hsa-miR-7849-3p	hsa-miR-501-5p	hsa-miR-362-5p	hsa-miR-30e-5p	hsa-miR-30d-5p	hsa-miR-194-5p
GNAQ	0.000173919	0.00365357	0.40749	15	hsa-miR-142-3p	hsa-miR-128-3p	hsa-miR-21-5p	hsa-miR-363-3p	hsa-miR-92b-3p	hsa-miR-32-5p	hsa-miR-25-3p	hsa-miR-92a-3p	hsa-miR-3613-3p	hsa-miR-501-5p	hsa-miR-500a-5p	hsa-miR-767-5p	hsa-miR-3130-3p	hsa-miR-3653-3p	hsa-miR-590-3p
KANSL3	0.000173919	0.00365357	0.40749	15	hsa-miR-26b-5p	hsa-miR-877-3p	hsa-miR-93-3p	hsa-miR-484	hsa-miR-92a-3p	hsa-miR-16-5p	hsa-miR-1260b	hsa-miR-1260a	hsa-miR-4301	hsa-miR-141-5p	hsa-miR-150-5p	hsa-miR-221-5p	hsa-miR-1273g-3p	hsa-miR-21-5p	hsa-miR-4539
MBD4	0.000172519	0.00365357	0.522423	27	hsa-miR-486-3p	hsa-miR-3175	hsa-miR-765	hsa-miR-6722-3p	hsa-miR-1273h-3p	hsa-miR-6888-5p	hsa-miR-182-5p	hsa-miR-1271-5p	hsa-miR-183-5p	hsa-miR-96-5p	hsa-miR-146b-5p	hsa-miR-146a-5p	hsa-miR-3653-3p	hsa-miR-922	hsa-miR-1226-3p	hsa-miR-196b-5p	hsa-miR-196a-5p	hsa-miR-15b-5p	hsa-miR-497-5p	hsa-miR-195-5p	hsa-miR-424-5p	hsa-miR-15a-5p	hsa-miR-16-5p	hsa-miR-486-5p	hsa-miR-500a-5p	hsa-miR-19b-3p	hsa-miR-19a-3p
MXD1	0.00017325	0.00365357	0.515391	26	hsa-miR-138-5p	hsa-miR-335-5p	hsa-miR-19a-3p	hsa-miR-125b-5p	hsa-miR-19b-3p	hsa-let-7a-5p	hsa-let-7b-5p	hsa-let-7c-5p	hsa-let-7d-5p	hsa-let-7e-5p	hsa-let-7f-5p	hsa-miR-98-5p	hsa-let-7g-5p	hsa-let-7i-5p	hsa-miR-29a-3p	hsa-miR-29b-3p	hsa-miR-29c-3p	hsa-miR-382-5p	hsa-miR-152-3p	hsa-miR-93-5p	hsa-miR-574-5p	hsa-miR-6867-5p	hsa-miR-223-5p	hsa-miR-146a-3p	hsa-miR-3675-3p	hsa-miR-28-3p
MYO1C	0.000172381	0.00365357	0.507795	25	hsa-miR-34a-5p	hsa-miR-18a-3p	hsa-miR-324-5p	hsa-miR-181b-5p	hsa-miR-92a-3p	hsa-miR-27a-3p	hsa-let-7b-5p	hsa-miR-4747-5p	hsa-miR-3202	hsa-miR-4646-5p	hsa-miR-582-3p	hsa-miR-548e-5p	hsa-miR-765	hsa-miR-4784	hsa-miR-3150b-3p	hsa-miR-3170	hsa-miR-6872-3p	hsa-miR-4309	hsa-miR-3198	hsa-miR-1287-5p	hsa-miR-3135b	hsa-miR-3692-5p	hsa-miR-1273g-3p	hsa-miR-181a-2-3p	hsa-miR-9-5p
NLGN4X	0.000172381	0.00365357	0.507795	25	hsa-miR-148b-3p	hsa-miR-26b-5p	hsa-miR-502-3p	hsa-miR-501-3p	hsa-miR-6718-5p	hsa-miR-574-5p	hsa-miR-1277-5p	hsa-miR-6867-5p	hsa-miR-223-5p	hsa-miR-1243	hsa-miR-323a-3p	hsa-miR-200c-3p	hsa-miR-200b-3p	hsa-miR-7-1-3p	hsa-miR-23b-3p	hsa-miR-23a-3p	hsa-miR-23c	hsa-miR-6873-3p	hsa-miR-139-3p	hsa-miR-942-5p	hsa-miR-130b-5p	hsa-miR-6817-3p	hsa-miR-7110-3p	hsa-miR-1248	hsa-miR-1237-3p
SAMHD1	0.000173919	0.00365357	0.40749	15	hsa-miR-215-5p	hsa-miR-192-5p	hsa-miR-30a-5p	hsa-miR-642a-5p	hsa-miR-3667-3p	hsa-miR-4667-3p	hsa-miR-6873-3p	hsa-miR-130b-5p	hsa-miR-6817-3p	hsa-miR-7110-3p	hsa-miR-181a-5p	hsa-miR-155-5p	hsa-miR-1976	hsa-miR-3653-5p	hsa-miR-4279
ZC3H12C	0.00017325	0.00365357	0.515391	26	hsa-miR-361-5p	hsa-miR-192-5p	hsa-miR-93-5p	hsa-miR-33a-5p	hsa-miR-342-3p	hsa-miR-31-5p	hsa-miR-17-5p	hsa-miR-20a-5p	hsa-miR-106a-5p	hsa-miR-106b-5p	hsa-miR-20b-5p	hsa-miR-548t-5p	hsa-miR-548az-5p	hsa-miR-654-3p	hsa-miR-382-3p	hsa-miR-1260b	hsa-miR-1260a	hsa-miR-532-3p	hsa-miR-5196-3p	hsa-miR-329-3p	hsa-miR-576-5p	hsa-miR-501-3p	hsa-miR-502-3p	hsa-miR-6771-3p	hsa-miR-767-5p	hsa-miR-889-3p
INSIG1	0.000177972	0.00373328	0.570934	35	hsa-miR-335-5p	hsa-miR-215-5p	hsa-miR-192-5p	hsa-miR-107	hsa-miR-103a-3p	hsa-miR-32-5p	hsa-miR-106b-5p	hsa-miR-183-5p	hsa-miR-100-5p	hsa-miR-92a-3p	hsa-miR-20a-5p	hsa-miR-24-3p	hsa-miR-29a-3p	hsa-miR-29b-3p	hsa-miR-29c-3p	hsa-miR-767-5p	hsa-miR-25-3p	hsa-miR-29b-2-5p	hsa-miR-363-3p	hsa-miR-335-3p	hsa-miR-509-3p	hsa-miR-92b-3p	hsa-miR-381-3p	hsa-miR-342-3p	hsa-miR-210-3p	hsa-miR-22-3p	hsa-miR-10b-3p	hsa-miR-1267	hsa-miR-6823-5p	hsa-miR-642a-3p	hsa-miR-6730-3p	hsa-miR-548e-3p	hsa-miR-542-3p	hsa-miR-324-3p	hsa-miR-1913
CCDC47	0.000180218	0.00376403	0.379761	13	hsa-miR-215-5p	hsa-miR-196a-5p	hsa-miR-192-5p	hsa-miR-1226-3p	hsa-miR-500a-3p	hsa-miR-484	hsa-miR-106b-5p	hsa-miR-222-3p	hsa-miR-106a-5p	hsa-miR-93-5p	hsa-miR-20a-5p	hsa-miR-17-5p	hsa-miR-660-5p
MMP9	0.000180218	0.00376403	0.379761	13	hsa-miR-451a	hsa-miR-491-5p	hsa-miR-338-3p	hsa-miR-21-5p	hsa-miR-9-5p	hsa-let-7e-5p	hsa-miR-133b	hsa-miR-29b-3p	hsa-miR-320a	hsa-miR-132-3p	hsa-miR-15b-5p	hsa-miR-942-3p	hsa-miR-143-3p
N4BP2	0.000180218	0.00376403	0.379761	13	hsa-miR-192-5p	hsa-miR-100-5p	hsa-miR-99a-5p	hsa-miR-30a-5p	hsa-miR-30c-5p	hsa-miR-30d-5p	hsa-miR-200b-3p	hsa-miR-30b-5p	hsa-miR-200c-3p	hsa-miR-30e-5p	hsa-miR-3607-3p	hsa-miR-4452	hsa-miR-130b-5p
MAPK1	0.000182854	0.00381358	0.672212	64	hsa-miR-199a-3p	hsa-miR-28-5p	hsa-miR-335-5p	hsa-miR-320a	hsa-miR-30a-5p	hsa-miR-766-3p	hsa-miR-769-5p	hsa-miR-92b-3p	hsa-miR-15b-5p	hsa-let-7b-5p	hsa-miR-143-3p	hsa-miR-132-3p	hsa-miR-378a-3p	hsa-miR-181a-5p	hsa-miR-20a-5p	hsa-miR-106b-5p	hsa-miR-3653-5p	hsa-miR-4689	hsa-miR-1268b	hsa-miR-1268a	hsa-miR-1255a	hsa-miR-4784	hsa-miR-3150b-3p	hsa-miR-4433a-3p	hsa-miR-6888-5p	hsa-miR-185-3p	hsa-miR-130a-3p	hsa-miR-301a-3p	hsa-miR-130b-3p	hsa-miR-454-3p	hsa-miR-19a-3p	hsa-miR-19b-3p	hsa-miR-181b-2-3p	hsa-miR-2110	hsa-miR-6873-3p	hsa-miR-4271	hsa-miR-6817-3p	hsa-miR-7110-3p	hsa-miR-454-5p	hsa-miR-142-5p	hsa-miR-106a-5p	hsa-miR-20b-5p	hsa-miR-93-5p	hsa-miR-17-5p	hsa-miR-584-5p
MECP2	0.000187441	0.00390363	0.566983	34	hsa-miR-802	hsa-miR-155-5p	hsa-miR-199a-3p	hsa-miR-195-5p	hsa-miR-19a-3p	hsa-miR-122-5p	hsa-miR-212-3p	hsa-miR-199a-5p	hsa-miR-148b-3p	hsa-miR-425-3p	hsa-miR-331-3p	hsa-miR-92a-3p	hsa-miR-340-5p	hsa-miR-181c-5p	hsa-miR-4301	hsa-miR-4279	hsa-miR-30a-3p	hsa-miR-432-5p	hsa-miR-20a-5p	hsa-miR-106b-5p	hsa-miR-5197-3p	hsa-miR-660-5p	hsa-miR-664a-5p	hsa-miR-548ao-3p	hsa-miR-6126	hsa-miR-17-5p	hsa-miR-106a-5p	hsa-miR-20b-5p	hsa-miR-93-5p	hsa-miR-19b-3p	hsa-miR-942-5p	hsa-miR-130a-3p	hsa-miR-4433a-3p	hsa-miR-873-5p
BLMH	0.00018956	0.00391398	0.329127	10	hsa-miR-1226-3p	hsa-miR-484	hsa-miR-30c-5p	hsa-miR-92a-3p	hsa-miR-374a-3p	hsa-miR-361-5p	hsa-miR-144-5p	hsa-miR-101-5p	hsa-miR-186-5p	hsa-miR-141-5p
CAMTA1	0.00018956	0.00391398	0.329127	10	hsa-miR-155-5p	hsa-miR-34a-5p	hsa-miR-96-5p	hsa-miR-17-5p	hsa-miR-19a-3p	hsa-miR-19b-3p	hsa-miR-20a-5p	hsa-miR-93-5p	hsa-miR-106b-5p	hsa-miR-20b-5p
GID8	0.00018956	0.00391398	0.329127	10	hsa-miR-421	hsa-miR-340-5p	hsa-miR-221-3p	hsa-miR-192-5p	hsa-miR-324-5p	hsa-miR-196a-5p	hsa-miR-342-3p	hsa-miR-6081	hsa-miR-132-5p	hsa-miR-1306-5p
RPS5	0.00018956	0.00391398	0.329127	10	hsa-miR-1301-3p	hsa-miR-503-5p	hsa-miR-324-3p	hsa-miR-132-3p	hsa-miR-92a-3p	hsa-miR-23a-3p	hsa-miR-195-5p	hsa-miR-16-5p	hsa-miR-15a-5p	hsa-miR-15b-5p
UBXN4	0.00018956	0.00391398	0.329127	10	hsa-miR-25-3p	hsa-miR-32-5p	hsa-miR-92a-3p	hsa-miR-363-3p	hsa-miR-92b-3p	hsa-miR-30d-5p	hsa-miR-30e-5p	hsa-miR-30c-5p	hsa-miR-30b-5p	hsa-miR-30a-5p
ZNF597	0.00018956	0.00391398	0.329127	10	hsa-miR-335-5p	hsa-miR-20a-5p	hsa-miR-106b-5p	hsa-miR-181d-5p	hsa-miR-181c-5p	hsa-miR-181b-5p	hsa-miR-181a-5p	hsa-miR-20b-5p	hsa-miR-93-5p	hsa-miR-17-5p
RPS6KA5	0.000195262	0.00402595	0.587726	38	hsa-miR-148a-3p	hsa-miR-128-3p	hsa-miR-101-3p	hsa-miR-27a-3p	hsa-miR-744-5p	hsa-miR-93-5p	hsa-miR-19a-3p	hsa-miR-24-3p	hsa-miR-340-5p	hsa-miR-142-5p	hsa-miR-106a-5p	hsa-miR-106b-5p	hsa-miR-17-5p	hsa-miR-20a-5p	hsa-miR-20b-5p	hsa-miR-16-2-3p	hsa-miR-664a-3p	hsa-miR-376c-3p	hsa-miR-454-3p	hsa-miR-301a-3p	hsa-miR-130a-3p	hsa-miR-130b-3p	hsa-miR-8077	hsa-miR-6130	hsa-miR-4510	hsa-miR-18a-5p	hsa-miR-539-3p	hsa-miR-485-3p	hsa-miR-3609	hsa-miR-335-3p	hsa-miR-6501-5p	hsa-miR-143-5p	hsa-miR-4430	hsa-miR-3652	hsa-miR-122-5p	hsa-miR-3135b	hsa-miR-1267	hsa-miR-450b-5p
MATR3	0.000196204	0.00403962	0.457808	19	hsa-miR-155-5p	hsa-miR-200b-3p	hsa-miR-1-3p	hsa-miR-7-5p	hsa-miR-26b-5p	hsa-miR-24-3p	hsa-miR-744-5p	hsa-miR-186-5p	hsa-miR-185-5p	hsa-miR-125b-5p	hsa-miR-30b-5p	hsa-miR-30c-5p	hsa-miR-18a-5p	hsa-let-7e-5p	hsa-miR-5100	hsa-miR-4772-3p	hsa-miR-10b-3p	hsa-miR-206	hsa-miR-543
PRRC2B	0.0002069	0.0042538	0.641978	52	hsa-miR-877-3p	hsa-miR-296-3p	hsa-miR-92b-3p	hsa-miR-505-3p	hsa-miR-484	hsa-miR-324-3p	hsa-miR-331-3p	hsa-miR-181a-5p	hsa-miR-34a-5p	hsa-miR-92a-3p	hsa-let-7b-5p	hsa-miR-25-3p	hsa-miR-32-5p	hsa-miR-363-3p	hsa-miR-497-3p	hsa-miR-500a-3p	hsa-miR-6804-3p	hsa-miR-143-3p	hsa-miR-3135b	hsa-miR-4446-3p	hsa-miR-1270	hsa-miR-5572	hsa-miR-3170	hsa-miR-1275	hsa-miR-6766-5p	hsa-miR-342-5p	hsa-miR-625-5p	hsa-miR-765	hsa-miR-4784	hsa-miR-3150b-3p	hsa-miR-4476	hsa-miR-501-5p	hsa-miR-500a-5p	hsa-miR-6771-3p	hsa-miR-548as-3p	hsa-miR-335-3p	hsa-miR-494-3p	hsa-miR-450b-5p	hsa-miR-4290	hsa-miR-185-3p	hsa-miR-28-5p	hsa-miR-3139	hsa-miR-31-5p	hsa-miR-3202	hsa-miR-423-5p
ATP13A3	0.000213561	0.00438451	0.470181	20	hsa-miR-590-3p	hsa-miR-122-5p	hsa-miR-103a-3p	hsa-miR-98-5p	hsa-miR-16-5p	hsa-miR-150-5p	hsa-miR-182-5p	hsa-miR-340-5p	hsa-miR-133b	hsa-miR-133a-3p	hsa-miR-1301-3p	hsa-miR-146b-5p	hsa-miR-146a-5p	hsa-miR-589-5p	hsa-miR-1276	hsa-miR-107	hsa-miR-142-5p	hsa-miR-195-5p	hsa-miR-15b-5p	hsa-miR-15a-5p
CCT6A	0.000215021	0.00440199	0.426101	16	hsa-miR-32-5p	hsa-miR-324-3p	hsa-miR-30e-5p	hsa-miR-186-5p	hsa-miR-18a-5p	hsa-miR-17-5p	hsa-miR-148a-3p	hsa-miR-130a-3p	hsa-miR-152-3p	hsa-miR-301a-3p	hsa-miR-130b-3p	hsa-miR-148b-3p	hsa-miR-454-3p	hsa-miR-5100	hsa-miR-892c-5p	hsa-miR-625-3p
ZNF136	0.000215021	0.00440199	0.426101	16	hsa-miR-26b-5p	hsa-miR-181a-5p	hsa-miR-181b-5p	hsa-miR-181c-5p	hsa-miR-181d-5p	hsa-miR-3613-3p	hsa-miR-3675-3p	hsa-miR-28-3p	hsa-miR-6771-3p	hsa-miR-1185-1-3p	hsa-miR-98-3p	hsa-let-7f-1-3p	hsa-let-7b-3p	hsa-let-7a-3p	hsa-miR-381-3p	hsa-miR-1276
NUFIP2	0.000225204	0.00460396	0.74596	104	hsa-miR-30a-5p	hsa-miR-590-3p	hsa-miR-340-5p	hsa-miR-186-5p	hsa-miR-140-3p	hsa-miR-128-3p	hsa-miR-221-3p	hsa-miR-183-5p	hsa-miR-34a-5p	hsa-miR-103a-3p	hsa-miR-101-3p	hsa-miR-93-5p	hsa-miR-33a-5p	hsa-miR-32-5p	hsa-miR-26b-5p	hsa-miR-21-5p	hsa-miR-16-5p	hsa-miR-744-5p	hsa-miR-342-5p	hsa-miR-484	hsa-miR-182-5p	hsa-miR-10b-5p	hsa-miR-17-5p	hsa-miR-19a-3p	hsa-miR-19b-3p	hsa-miR-7849-3p	hsa-miR-370-3p	hsa-miR-874-3p	hsa-miR-4729	hsa-miR-6804-3p	hsa-miR-126-5p	hsa-miR-335-3p	hsa-miR-1277-5p	hsa-miR-203a-3p	hsa-miR-224-5p	hsa-miR-6126	hsa-miR-145-5p	hsa-miR-766-3p	hsa-miR-1827	hsa-miR-548t-5p	hsa-miR-3173-5p	hsa-miR-548az-5p	hsa-miR-30a-3p	hsa-miR-30d-3p	hsa-miR-30e-3p
ACVR1	0.000251614	0.0046107	0.442523	17	hsa-miR-197-3p	hsa-miR-148a-3p	hsa-miR-130a-3p	hsa-miR-335-5p	hsa-miR-130b-3p	hsa-miR-186-5p	hsa-miR-19b-3p	hsa-miR-148b-3p	hsa-miR-26a-5p	hsa-let-7b-5p	hsa-miR-5197-3p	hsa-miR-384	hsa-miR-454-3p	hsa-miR-301a-3p	hsa-miR-7977	hsa-miR-338-3p	hsa-miR-7157-5p
ADGRL2	0.000246171	0.0046107	0.268675	7	hsa-miR-148b-3p	hsa-miR-26b-5p	hsa-miR-19b-3p	hsa-miR-18a-3p	hsa-let-7i-5p	hsa-miR-221-3p	hsa-let-7b-5p
AGO4	0.000247263	0.0046107	0.517199	25	hsa-let-7a-5p	hsa-miR-335-5p	hsa-miR-155-5p	hsa-miR-21-5p	hsa-miR-484	hsa-miR-92a-3p	hsa-miR-20a-5p	hsa-miR-15a-5p	hsa-miR-16-5p	hsa-miR-15b-5p	hsa-miR-195-5p	hsa-miR-424-5p	hsa-miR-497-5p	hsa-miR-6071	hsa-miR-582-5p	hsa-miR-671-5p	hsa-miR-144-3p	hsa-miR-101-3p	hsa-miR-3692-5p	hsa-miR-93-3p	hsa-miR-6832-3p	hsa-miR-1976	hsa-miR-23a-5p	hsa-miR-3653-5p	hsa-miR-4279
ARHGEF2	0.000251614	0.0046107	0.442523	17	hsa-miR-335-5p	hsa-miR-96-5p	hsa-miR-877-3p	hsa-miR-744-5p	hsa-miR-423-3p	hsa-miR-320a	hsa-miR-328-3p	hsa-miR-6734-5p	hsa-miR-3175	hsa-miR-8085	hsa-miR-1291	hsa-miR-3173-5p	hsa-miR-1914-3p	hsa-miR-423-5p	hsa-miR-4784	hsa-miR-3150b-3p	hsa-miR-942-3p
ATN1	0.000255159	0.0046107	0.293863	8	hsa-miR-320b	hsa-miR-505-5p	hsa-miR-423-5p	hsa-miR-361-3p	hsa-miR-484	hsa-miR-27b-3p	hsa-miR-27a-3p	hsa-miR-25-3p
AURKAIP1	0.000255159	0.0046107	0.293863	8	hsa-miR-331-3p	hsa-miR-26a-5p	hsa-miR-15a-5p	hsa-miR-15b-5p	hsa-miR-16-5p	hsa-miR-195-5p	hsa-miR-424-5p	hsa-miR-497-5p
BTN3A1	0.000246171	0.0046107	0.268675	7	hsa-miR-335-5p	hsa-miR-324-5p	hsa-miR-20a-5p	hsa-miR-17-5p	hsa-miR-93-5p	hsa-miR-106b-5p	hsa-miR-20b-5p
C3orf38	0.000245925	0.0046107	0.403012	14	hsa-miR-378a-3p	hsa-miR-130b-3p	hsa-miR-93-5p	hsa-miR-7-5p	hsa-miR-17-5p	hsa-miR-20a-5p	hsa-miR-106a-5p	hsa-miR-106b-5p	hsa-miR-20b-5p	hsa-miR-374b-3p	hsa-miR-548t-5p	hsa-miR-548az-5p	hsa-miR-1260b	hsa-miR-1260a
C6orf62	0.000255159	0.0046107	0.293863	8	hsa-miR-192-5p	hsa-miR-744-5p	hsa-miR-93-5p	hsa-let-7b-5p	hsa-miR-590-3p	hsa-miR-32-5p	hsa-miR-92b-3p	hsa-miR-92a-3p
CAND1	0.00024806	0.0046107	0.573897	34	hsa-miR-1-3p	hsa-miR-1301-3p	hsa-miR-425-5p	hsa-miR-195-5p	hsa-miR-186-5p	hsa-miR-1185-1-3p	hsa-miR-136-3p	hsa-miR-539-3p	hsa-miR-215-5p	hsa-miR-192-5p	hsa-miR-548an	hsa-miR-1304-5p	hsa-miR-7856-5p	hsa-miR-590-3p	hsa-miR-29c-3p	hsa-miR-29b-3p	hsa-miR-29a-3p	hsa-miR-139-5p	hsa-miR-203a-3p	hsa-miR-7157-5p	hsa-miR-4307	hsa-miR-6888-5p	hsa-miR-7844-5p	hsa-miR-30c-5p	hsa-miR-30d-5p	hsa-miR-30b-5p	hsa-miR-30e-5p	hsa-miR-30a-5p	hsa-miR-374a-3p	hsa-miR-4677-5p	hsa-miR-22-5p	hsa-miR-4757-5p	hsa-miR-1827	hsa-miR-4257
CDC123	0.000246171	0.0046107	0.268675	7	hsa-miR-361-5p	hsa-miR-101-3p	hsa-miR-30a-5p	hsa-miR-16-5p	hsa-miR-877-3p	hsa-miR-671-5p	hsa-miR-324-5p
CDKN1C	0.000246171	0.0046107	0.268675	7	hsa-miR-222-3p	hsa-miR-221-3p	hsa-miR-92b-3p	hsa-miR-25-3p	hsa-miR-335-5p	hsa-miR-221-5p	hsa-miR-199a-5p
CEBPA	0.000246171	0.0046107	0.268675	7	hsa-miR-1-3p	hsa-miR-138-5p	hsa-miR-1226-3p	hsa-miR-744-5p	hsa-miR-193a-5p	hsa-miR-125b-5p	hsa-miR-181a-5p
CEP152	0.000255159	0.0046107	0.293863	8	hsa-miR-21-5p	hsa-miR-877-3p	hsa-miR-454-5p	hsa-miR-92b-3p	hsa-miR-18a-3p	hsa-miR-30b-5p	hsa-miR-30c-5p	hsa-miR-197-3p
CFDP1	0.000246171	0.0046107	0.268675	7	hsa-miR-27b-3p	hsa-miR-27a-3p	hsa-miR-30d-5p	hsa-miR-30e-5p	hsa-miR-30c-5p	hsa-miR-30b-5p	hsa-miR-30a-5p
COIL	0.000246598	0.0046107	0.509363	24	hsa-miR-1-3p	hsa-let-7b-5p	hsa-miR-98-5p	hsa-miR-125a-5p	hsa-miR-15b-5p	hsa-miR-222-3p	hsa-miR-384	hsa-miR-3613-3p	hsa-miR-7-1-3p	hsa-miR-93-5p	hsa-miR-20b-5p	hsa-miR-20a-5p	hsa-miR-17-5p	hsa-miR-106b-5p	hsa-miR-106a-5p	hsa-miR-3609	hsa-miR-1272	hsa-let-7c-5p	hsa-let-7d-5p	hsa-let-7i-5p	hsa-let-7a-5p	hsa-let-7e-5p	hsa-let-7g-5p	hsa-let-7f-5p
COPG1	0.000246171	0.0046107	0.268675	7	hsa-miR-335-5p	hsa-miR-1-3p	hsa-let-7b-5p	hsa-miR-92a-3p	hsa-let-7e-5p	hsa-miR-142-3p	hsa-miR-493-3p
CROT	0.000246171	0.0046107	0.268675	7	hsa-miR-33a-5p	hsa-miR-106b-5p	hsa-miR-221-3p	hsa-miR-17-5p	hsa-miR-20a-5p	hsa-miR-93-5p	hsa-miR-20b-5p
DHX30	0.000255159	0.0046107	0.293863	8	hsa-miR-26b-5p	hsa-miR-93-3p	hsa-miR-589-3p	hsa-miR-484	hsa-miR-15b-5p	hsa-miR-92a-3p	hsa-miR-16-5p	hsa-miR-1260b
DIAPH1	0.000236899	0.0046107	0.53735	28	hsa-let-7b-5p	hsa-miR-328-3p	hsa-miR-320a	hsa-miR-185-5p	hsa-miR-27b-3p	hsa-miR-23b-3p	hsa-miR-92a-3p	hsa-miR-18a-5p	hsa-let-7e-5p	hsa-miR-7110-3p	hsa-miR-2355-3p	hsa-miR-4433b-5p	hsa-miR-6873-3p	hsa-miR-130b-5p	hsa-miR-6817-3p	hsa-miR-342-3p	hsa-miR-1228-3p	hsa-miR-1306-5p	hsa-miR-15a-5p	hsa-miR-15b-5p	hsa-miR-16-5p	hsa-miR-195-5p	hsa-miR-3928-5p	hsa-miR-424-5p	hsa-miR-4501	hsa-miR-497-5p	hsa-miR-4999-5p	hsa-miR-6823-5p
DLST	0.000246171	0.0046107	0.268675	7	hsa-miR-1301-3p	hsa-miR-92b-5p	hsa-miR-92b-3p	hsa-miR-503-5p	hsa-miR-324-3p	hsa-miR-125a-5p	hsa-miR-106a-5p
DNAAF5	0.000255159	0.0046107	0.293863	8	hsa-miR-155-5p	hsa-miR-1-3p	hsa-miR-30a-5p	hsa-miR-16-5p	hsa-let-7b-5p	hsa-miR-1301-3p	hsa-miR-92b-3p	hsa-miR-31-5p
DYNC1H1	0.000228499	0.0046107	0.313454	9	hsa-miR-122-5p	hsa-miR-221-3p	hsa-miR-96-5p	hsa-miR-92a-3p	hsa-let-7b-5p	hsa-miR-544a	hsa-miR-382-5p	hsa-miR-409-5p	hsa-miR-485-5p
EARS2	0.000246171	0.0046107	0.268675	7	hsa-miR-16-5p	hsa-miR-331-3p	hsa-miR-320a	hsa-miR-92a-3p	hsa-miR-17-5p	hsa-miR-32-5p	hsa-miR-92b-3p
EEA1	0.000247376	0.0046107	0.372226	12	hsa-miR-335-5p	hsa-miR-192-5p	hsa-miR-106b-5p	hsa-miR-20a-5p	hsa-miR-574-5p	hsa-miR-5682	hsa-miR-6867-5p	hsa-miR-509-3p	hsa-miR-101-3p	hsa-miR-93-5p	hsa-miR-17-5p	hsa-miR-20b-5p
EFHD2	0.00024806	0.0046107	0.573897	34	hsa-miR-340-5p	hsa-miR-34a-5p	hsa-miR-7-5p	hsa-miR-27a-3p	hsa-miR-27b-3p	hsa-miR-3145-3p	hsa-miR-4460	hsa-miR-101-5p	hsa-miR-1276	hsa-miR-96-5p	hsa-miR-1271-5p	hsa-miR-183-5p	hsa-miR-4316	hsa-miR-4304	hsa-let-7c-5p	hsa-let-7b-5p	hsa-let-7d-5p	hsa-let-7g-5p	hsa-let-7f-5p	hsa-let-7e-5p	hsa-miR-98-5p	hsa-let-7a-5p	hsa-let-7i-5p	hsa-miR-3202	hsa-miR-4749-5p	hsa-miR-423-5p	hsa-miR-411-5p	hsa-miR-136-5p	hsa-miR-140-5p	hsa-miR-6718-5p	hsa-miR-133a-3p	hsa-miR-199b-3p	hsa-miR-199a-3p	hsa-miR-936
EIF1	0.000246598	0.0046107	0.509363	24	hsa-miR-30a-5p	hsa-miR-16-5p	hsa-miR-186-5p	hsa-miR-10b-5p	hsa-miR-10a-5p	hsa-miR-4689	hsa-miR-25-3p	hsa-miR-32-5p	hsa-miR-92a-3p	hsa-miR-363-3p	hsa-miR-92b-3p	hsa-miR-554	hsa-miR-3691-3p	hsa-miR-30e-3p	hsa-miR-30d-3p	hsa-miR-30a-3p	hsa-miR-548e-5p	hsa-miR-6734-5p	hsa-miR-1237-5p	hsa-miR-1914-3p	hsa-miR-423-5p	hsa-miR-660-5p	hsa-miR-4784	hsa-miR-3150b-3p
EIF2B2	0.000236899	0.0046107	0.53735	28	hsa-miR-155-5p	hsa-miR-16-5p	hsa-miR-92b-3p	hsa-miR-92a-3p	hsa-miR-17-5p	hsa-miR-20a-5p	hsa-miR-93-5p	hsa-miR-106a-5p	hsa-miR-106b-5p	hsa-miR-20b-5p	hsa-miR-4279	hsa-miR-877-3p	hsa-miR-4686	hsa-miR-497-5p	hsa-miR-424-5p	hsa-miR-195-5p	hsa-miR-15b-5p	hsa-miR-15a-5p	hsa-miR-378a-5p	hsa-miR-324-3p	hsa-miR-1913	hsa-miR-3653-5p	hsa-miR-4667-3p	hsa-miR-4290	hsa-miR-18a-3p	hsa-miR-150-5p	hsa-miR-186-3p	hsa-miR-302c-3p
ENO1	0.000228499	0.0046107	0.313454	9	hsa-miR-744-5p	hsa-miR-18a-3p	hsa-miR-181d-5p	hsa-miR-484	hsa-miR-378a-3p	hsa-miR-125a-5p	hsa-miR-222-3p	hsa-miR-92a-3p	hsa-miR-1260b
EPB41L2	0.000246171	0.0046107	0.268675	7	hsa-miR-155-5p	hsa-miR-1-3p	hsa-miR-34a-5p	hsa-miR-331-3p	hsa-miR-222-3p	hsa-miR-10a-5p	hsa-miR-17-5p
FADS2	0.000246171	0.0046107	0.268675	7	hsa-let-7b-5p	hsa-miR-335-5p	hsa-miR-26b-5p	hsa-miR-18a-3p	hsa-miR-500a-3p	hsa-miR-423-3p	hsa-miR-324-3p
FAM46C	0.000245925	0.0046107	0.403012	14	hsa-miR-335-5p	hsa-miR-98-5p	hsa-miR-17-5p	hsa-miR-20a-5p	hsa-miR-93-5p	hsa-miR-106b-5p	hsa-miR-20b-5p	hsa-miR-33a-5p	hsa-miR-450b-5p	hsa-miR-19a-3p	hsa-miR-19b-3p	hsa-miR-20a-3p	hsa-miR-4686	hsa-miR-378a-5p
FAR1	0.000246171	0.0046107	0.268675	7	hsa-miR-155-5p	hsa-miR-101-3p	hsa-miR-93-3p	hsa-miR-484	hsa-miR-32-5p	hsa-miR-92a-3p	hsa-miR-92b-3p
FMN1	0.000251614	0.0046107	0.442523	17	hsa-miR-136-3p	hsa-miR-493-3p	hsa-miR-432-5p	hsa-miR-340-5p	hsa-miR-92b-3p	hsa-miR-92a-3p	hsa-miR-363-3p	hsa-miR-25-3p	hsa-miR-32-5p	hsa-miR-143-5p	hsa-miR-3907	hsa-miR-4430	hsa-miR-3652	hsa-miR-122-5p	hsa-miR-3135b	hsa-miR-1307-3p	hsa-miR-6873-3p
GABBR1	0.000246171	0.0046107	0.268675	7	hsa-miR-335-5p	hsa-miR-26b-5p	hsa-miR-20a-5p	hsa-miR-106b-5p	hsa-miR-93-5p	hsa-miR-20b-5p	hsa-miR-17-5p
GCLC	0.000246171	0.0046107	0.268675	7	hsa-miR-155-5p	hsa-miR-30d-5p	hsa-miR-30e-5p	hsa-miR-30c-5p	hsa-miR-30b-5p	hsa-miR-30a-5p	hsa-miR-101-3p
GOLGA4	0.000251614	0.0046107	0.442523	17	hsa-miR-21-5p	hsa-miR-186-5p	hsa-miR-769-3p	hsa-miR-887-5p	hsa-miR-6728-5p	hsa-miR-32-5p	hsa-miR-92a-3p	hsa-miR-92b-3p	hsa-let-7g-5p	hsa-let-7a-5p	hsa-let-7b-5p	hsa-let-7c-5p	hsa-let-7d-5p	hsa-let-7e-5p	hsa-let-7f-5p	hsa-let-7i-5p	hsa-miR-98-5p
GORASP2	0.000246171	0.0046107	0.268675	7	hsa-miR-197-3p	hsa-miR-34a-5p	hsa-miR-320a	hsa-miR-10a-5p	hsa-miR-24-3p	hsa-let-7c-5p	hsa-let-7a-5p
GRAMD1A	0.000246171	0.0046107	0.268675	7	hsa-miR-130b-3p	hsa-miR-7-5p	hsa-miR-93-5p	hsa-miR-17-5p	hsa-miR-20a-5p	hsa-miR-106b-5p	hsa-miR-20b-5p
GYS1	0.000245925	0.0046107	0.403012	14	hsa-let-7b-5p	hsa-miR-122-5p	hsa-miR-26b-5p	hsa-miR-6873-3p	hsa-miR-6081	hsa-miR-324-5p	hsa-miR-20a-3p	hsa-miR-330-5p	hsa-miR-326	hsa-miR-6817-3p	hsa-miR-7110-3p	hsa-miR-5196-3p	hsa-miR-27a-3p	hsa-miR-27b-3p
HIST1H4C	0.000247376	0.0046107	0.372226	12	hsa-miR-34a-5p	hsa-miR-1226-3p	hsa-miR-874-3p	hsa-miR-425-3p	hsa-miR-100-5p	hsa-miR-92a-3p	hsa-miR-17-5p	hsa-miR-1224-5p	hsa-miR-1304-5p	hsa-miR-3150b-3p	hsa-miR-4689	hsa-miR-4784
IFT74	0.000255159	0.0046107	0.293863	8	hsa-miR-103a-3p	hsa-miR-16-5p	hsa-miR-15a-5p	hsa-miR-15b-5p	hsa-miR-195-5p	hsa-miR-544a	hsa-miR-6071	hsa-miR-590-3p
IMPDH2	0.000228499	0.0046107	0.313454	9	hsa-miR-34a-5p	hsa-miR-16-5p	hsa-let-7b-5p	hsa-miR-324-3p	hsa-miR-378a-5p	hsa-miR-30b-5p	hsa-miR-23b-3p	hsa-miR-23a-3p	hsa-miR-17-3p
ITM2B	0.000255159	0.0046107	0.293863	8	hsa-miR-32-5p	hsa-miR-320b	hsa-miR-320a	hsa-miR-186-5p	hsa-miR-100-5p	hsa-miR-99a-5p	hsa-miR-25-3p	hsa-let-7a-5p
KDM3A	0.000246171	0.0046107	0.268675	7	hsa-miR-155-5p	hsa-miR-92b-3p	hsa-miR-30e-5p	hsa-miR-30c-5p	hsa-miR-30d-5p	hsa-miR-30b-5p	hsa-miR-30a-5p
KLHL24	0.000245925	0.0046107	0.403012	14	hsa-miR-335-5p	hsa-miR-183-5p	hsa-miR-26b-5p	hsa-miR-21-5p	hsa-miR-190a-5p	hsa-miR-190b	hsa-miR-3611	hsa-miR-6888-5p	hsa-miR-4501	hsa-miR-181d-5p	hsa-miR-181c-5p	hsa-miR-181b-5p	hsa-miR-181a-5p	hsa-miR-7157-5p
LAMC2	0.000246171	0.0046107	0.268675	7	hsa-miR-199b-5p	hsa-miR-148b-3p	hsa-miR-7-5p	hsa-miR-29a-3p	hsa-miR-29b-3p	hsa-miR-29c-3p	hsa-miR-146a-5p
LOX	0.000245925	0.0046107	0.403012	14	hsa-miR-335-5p	hsa-miR-29a-3p	hsa-miR-29b-3p	hsa-miR-29c-3p	hsa-miR-767-5p	hsa-miR-200b-3p	hsa-miR-142-3p	hsa-miR-548e-5p	hsa-miR-30a-5p	hsa-miR-1271-5p	hsa-miR-182-5p	hsa-miR-889-3p	hsa-miR-9-5p	hsa-miR-96-5p
LPL	0.000255159	0.0046107	0.293863	8	hsa-miR-155-5p	hsa-miR-138-5p	hsa-miR-29a-3p	hsa-miR-148b-3p	hsa-let-7b-5p	hsa-miR-544a	hsa-miR-767-5p	hsa-miR-3130-3p
LRIG3	0.000227056	0.0046107	0.481376	21	hsa-miR-374b-5p	hsa-miR-19b-3p	hsa-miR-93-3p	hsa-miR-27b-3p	hsa-miR-99a-5p	hsa-miR-18a-5p	hsa-let-7f-5p	hsa-miR-335-3p	hsa-miR-7977	hsa-miR-382-3p	hsa-miR-3614-5p	hsa-let-7a-5p	hsa-let-7b-5p	hsa-let-7c-5p	hsa-let-7d-5p	hsa-let-7g-5p	hsa-let-7i-5p	hsa-miR-98-5p	hsa-let-7e-5p	hsa-miR-196b-5p	hsa-miR-196a-5p
MAP3K8	0.000255159	0.0046107	0.293863	8	hsa-miR-370-3p	hsa-miR-374b-5p	hsa-miR-335-5p	hsa-miR-17-5p	hsa-miR-9-5p	hsa-miR-144-3p	hsa-miR-589-5p	hsa-miR-509-3p
MCM2	0.000255159	0.0046107	0.293863	8	hsa-miR-31-5p	hsa-miR-1-3p	hsa-miR-34a-5p	hsa-miR-1226-3p	hsa-miR-501-3p	hsa-miR-500a-5p	hsa-miR-423-3p	hsa-miR-145-5p
MEG3	0.000246171	0.0046107	0.268675	7	hsa-miR-181a-5p	hsa-miR-181b-5p	hsa-miR-181d-5p	hsa-miR-140-5p	hsa-miR-133a-3p	hsa-miR-125a-5p	hsa-miR-664a-3p
MEPCE	0.000247376	0.0046107	0.372226	12	hsa-miR-7-5p	hsa-miR-16-5p	hsa-miR-671-5p	hsa-miR-196b-5p	hsa-miR-125b-5p	hsa-miR-181b-5p	hsa-let-7a-5p	hsa-miR-3150b-3p	hsa-miR-4784	hsa-miR-6817-3p	hsa-miR-6873-3p	hsa-miR-7110-3p
MSH2	0.000246171	0.0046107	0.268675	7	hsa-miR-155-5p	hsa-miR-16-5p	hsa-miR-15a-5p	hsa-miR-21-5p	hsa-miR-1-3p	hsa-miR-101-3p	hsa-miR-183-5p
MYH10	0.000246171	0.0046107	0.268675	7	hsa-miR-106b-3p	hsa-miR-92b-3p	hsa-miR-505-3p	hsa-miR-197-3p	hsa-miR-26a-5p	hsa-miR-23a-3p	hsa-miR-200a-3p
NHLRC3	0.000236899	0.0046107	0.53735	28	hsa-miR-335-5p	hsa-miR-196a-5p	hsa-miR-192-5p	hsa-miR-96-5p	hsa-miR-93-5p	hsa-miR-16-5p	hsa-let-7d-5p	hsa-miR-17-5p	hsa-miR-20a-5p	hsa-miR-106b-5p	hsa-miR-20b-5p	hsa-let-7a-5p	hsa-let-7b-5p	hsa-let-7c-5p	hsa-let-7e-5p	hsa-let-7f-5p	hsa-miR-98-5p	hsa-let-7g-5p	hsa-let-7i-5p	hsa-miR-379-5p	hsa-miR-1304-5p	hsa-miR-181a-5p	hsa-miR-181b-5p	hsa-miR-181c-5p	hsa-miR-181d-5p	hsa-miR-548h-3p	hsa-miR-374a-5p	hsa-miR-382-5p
PCDH10	0.000247376	0.0046107	0.372226	12	hsa-miR-186-5p	hsa-miR-365b-3p	hsa-miR-574-5p	hsa-miR-6867-5p	hsa-miR-223-5p	hsa-miR-30e-5p	hsa-miR-30c-5p	hsa-miR-30d-5p	hsa-miR-30b-5p	hsa-miR-30a-5p	hsa-miR-19b-3p	hsa-miR-19a-3p
PDIK1L	0.000236859	0.0046107	0.491553	22	hsa-miR-590-3p	hsa-miR-221-3p	hsa-miR-92b-3p	hsa-miR-92a-3p	hsa-miR-18a-5p	hsa-miR-22-3p	hsa-miR-15a-5p	hsa-miR-16-5p	hsa-miR-15b-5p	hsa-miR-195-5p	hsa-miR-181b-2-3p	hsa-miR-152-3p	hsa-miR-148b-3p	hsa-miR-148a-3p	hsa-miR-6071	hsa-miR-3692-5p	hsa-miR-93-3p	hsa-miR-222-3p	hsa-miR-197-3p	hsa-miR-6754-3p	hsa-miR-412-3p	hsa-miR-1226-3p
POLR2D	0.00024806	0.0046107	0.573897	34	hsa-miR-421	hsa-miR-196a-5p	hsa-miR-24-3p	hsa-let-7d-5p	hsa-miR-186-5p	hsa-miR-4694-5p	hsa-miR-6808-3p	hsa-miR-505-3p	hsa-miR-4501	hsa-miR-548h-3p	hsa-let-7b-5p	hsa-let-7c-5p	hsa-let-7e-5p	hsa-let-7f-5p	hsa-let-7g-5p	hsa-let-7i-5p	hsa-miR-98-5p	hsa-let-7a-5p	hsa-miR-196b-5p	hsa-miR-4747-5p	hsa-miR-532-5p	hsa-miR-3613-3p	hsa-miR-548e-5p	hsa-miR-4772-3p	hsa-miR-1304-3p	hsa-miR-454-3p	hsa-miR-301a-3p	hsa-miR-130b-3p	hsa-miR-130a-3p	hsa-miR-6501-5p	hsa-miR-4430	hsa-miR-3652	hsa-miR-122-5p	hsa-miR-3135b
POLR3H	0.000246171	0.0046107	0.268675	7	hsa-miR-1301-3p	hsa-miR-423-5p	hsa-miR-484	hsa-miR-423-3p	hsa-miR-324-5p	hsa-miR-331-3p	hsa-miR-30d-5p
PPP4R3A	0.000255159	0.0046107	0.293863	8	hsa-miR-1-3p	hsa-miR-183-5p	hsa-miR-30d-5p	hsa-miR-642a-3p	hsa-miR-3613-3p	hsa-miR-425-5p	hsa-miR-26b-5p	hsa-miR-26a-5p
PRKCE	0.000246171	0.0046107	0.268675	7	hsa-miR-1-3p	hsa-miR-31-5p	hsa-miR-96-5p	hsa-miR-21-5p	hsa-miR-342-3p	hsa-miR-107	hsa-miR-146a-5p
PTTG1	0.000246171	0.0046107	0.268675	7	hsa-miR-423-5p	hsa-miR-320a	hsa-miR-186-5p	hsa-miR-26a-5p	hsa-miR-17-5p	hsa-let-7b-5p	hsa-miR-146a-3p
RACK1	0.000247376	0.0046107	0.372226	12	hsa-miR-1226-3p	hsa-miR-744-5p	hsa-miR-296-3p	hsa-miR-196b-5p	hsa-miR-324-3p	hsa-miR-324-5p	hsa-miR-186-5p	hsa-miR-132-3p	hsa-miR-23b-3p	hsa-miR-183-5p	hsa-miR-29b-3p	hsa-miR-18a-5p
RASSF5	0.000228499	0.0046107	0.313454	9	hsa-miR-335-5p	hsa-miR-1-3p	hsa-miR-374b-5p	hsa-miR-19a-3p	hsa-miR-19b-3p	hsa-miR-15a-5p	hsa-miR-16-5p	hsa-miR-15b-5p	hsa-miR-195-5p
RBM10	0.000246171	0.0046107	0.268675	7	hsa-miR-1226-3p	hsa-miR-92b-3p	hsa-miR-324-3p	hsa-miR-186-5p	hsa-miR-222-3p	hsa-miR-92a-3p	hsa-miR-20a-5p
RET	0.000255159	0.0046107	0.293863	8	hsa-miR-31-5p	hsa-miR-29a-3p	hsa-miR-215-5p	hsa-miR-192-5p	hsa-miR-195-5p	hsa-miR-15a-5p	hsa-miR-27b-3p	hsa-miR-128-3p
RPL26	0.000246171	0.0046107	0.268675	7	hsa-miR-935	hsa-miR-652-3p	hsa-miR-18a-3p	hsa-miR-423-3p	hsa-miR-342-3p	hsa-miR-100-5p	hsa-miR-25-3p
RPS12	0.000246171	0.0046107	0.268675	7	hsa-miR-16-5p	hsa-miR-18a-3p	hsa-miR-331-3p	hsa-miR-320a	hsa-miR-125b-5p	hsa-miR-181b-5p	hsa-miR-30c-5p
RSRP1	0.000246171	0.0046107	0.268675	7	hsa-miR-130b-3p	hsa-miR-93-5p	hsa-miR-26b-5p	hsa-miR-20a-5p	hsa-miR-106b-5p	hsa-miR-20b-5p	hsa-miR-17-5p
SIPA1L2	0.000245925	0.0046107	0.403012	14	hsa-miR-103a-3p	hsa-miR-16-5p	hsa-miR-484	hsa-miR-543	hsa-miR-98-3p	hsa-let-7f-1-3p	hsa-let-7b-3p	hsa-let-7a-3p	hsa-miR-219a-1-3p	hsa-miR-381-3p	hsa-miR-3609	hsa-miR-548t-5p	hsa-miR-548az-5p	hsa-miR-302c-3p
SKP2	0.000255159	0.0046107	0.293863	8	hsa-miR-142-3p	hsa-miR-21-5p	hsa-miR-7-5p	hsa-miR-5701	hsa-miR-340-5p	hsa-miR-6882-5p	hsa-miR-30a-5p	hsa-miR-3613-3p
SLC25A1	0.000255159	0.0046107	0.293863	8	hsa-miR-1-3p	hsa-let-7b-5p	hsa-miR-335-5p	hsa-miR-744-5p	hsa-miR-296-3p	hsa-miR-324-3p	hsa-miR-125b-5p	hsa-let-7c-5p
SLC25A3	0.000246171	0.0046107	0.268675	7	hsa-miR-744-5p	hsa-miR-425-5p	hsa-miR-324-5p	hsa-miR-148a-3p	hsa-miR-92a-3p	hsa-miR-17-5p	hsa-miR-1260b
SLC25A30	0.000246171	0.0046107	0.268675	7	hsa-miR-1-3p	hsa-miR-335-5p	hsa-miR-9-5p	hsa-miR-122-5p	hsa-miR-192-5p	hsa-miR-10b-5p	hsa-miR-26a-5p
SLK	0.000255159	0.0046107	0.293863	8	hsa-miR-21-5p	hsa-miR-484	hsa-let-7c-5p	hsa-miR-20a-5p	hsa-miR-106b-5p	hsa-miR-93-5p	hsa-miR-20b-5p	hsa-miR-17-5p
SMARCB1	0.000246171	0.0046107	0.268675	7	hsa-miR-192-5p	hsa-miR-1-3p	hsa-miR-215-5p	hsa-let-7b-5p	hsa-miR-671-5p	hsa-miR-381-3p	hsa-miR-206
SREBF1	0.000247263	0.0046107	0.517199	25	hsa-miR-335-5p	hsa-miR-744-5p	hsa-miR-93-3p	hsa-miR-484	hsa-miR-378a-3p	hsa-miR-185-5p	hsa-miR-10a-5p	hsa-miR-25-3p	hsa-let-7e-5p	hsa-miR-128-3p	hsa-miR-33a-5p	hsa-miR-342-3p	hsa-miR-10b-5p	hsa-let-7c-5p	hsa-miR-4271	hsa-miR-149-3p	hsa-miR-671-5p	hsa-miR-4290	hsa-miR-532-3p	hsa-miR-4286	hsa-miR-4301	hsa-miR-483-3p	hsa-miR-7-1-3p	hsa-miR-342-5p	hsa-miR-8077
SSSCA1	0.000255159	0.0046107	0.293863	8	hsa-miR-222-3p	hsa-miR-155-5p	hsa-miR-16-5p	hsa-miR-320a	hsa-miR-24-3p	hsa-miR-150-5p	hsa-miR-196a-5p	hsa-miR-221-5p
STRADB	0.000247376	0.0046107	0.372226	12	hsa-miR-26a-5p	hsa-miR-24-3p	hsa-miR-15a-5p	hsa-miR-16-5p	hsa-miR-26b-5p	hsa-miR-15b-5p	hsa-miR-195-5p	hsa-miR-424-5p	hsa-miR-497-5p	hsa-miR-548e-5p	hsa-miR-140-5p	hsa-miR-152-3p
TAF9B	0.000246171	0.0046107	0.268675	7	hsa-let-7b-5p	hsa-miR-215-5p	hsa-miR-192-5p	hsa-miR-26b-5p	hsa-miR-17-5p	hsa-let-7a-5p	hsa-miR-199b-5p
TNF	0.000255159	0.0046107	0.293863	8	hsa-miR-19a-3p	hsa-miR-203a-3p	hsa-miR-130a-3p	hsa-miR-143-3p	hsa-miR-125b-5p	hsa-miR-24-3p	hsa-miR-34a-5p	hsa-miR-17-5p
TRAM1	0.000245925	0.0046107	0.403012	14	hsa-miR-155-5p	hsa-miR-26b-5p	hsa-miR-93-5p	hsa-miR-2110	hsa-miR-4271	hsa-miR-138-5p	hsa-miR-642a-3p	hsa-miR-576-3p	hsa-miR-200a-3p	hsa-miR-141-3p	hsa-miR-195-5p	hsa-miR-16-5p	hsa-miR-15b-5p	hsa-miR-15a-5p
TRIM32	0.000246171	0.0046107	0.268675	7	hsa-miR-155-5p	hsa-miR-16-5p	hsa-miR-17-5p	hsa-miR-20a-5p	hsa-miR-93-5p	hsa-miR-106b-5p	hsa-miR-20b-5p
USP38	0.000245925	0.0046107	0.403012	14	hsa-miR-148a-3p	hsa-miR-17-5p	hsa-miR-7856-5p	hsa-miR-590-3p	hsa-miR-548e-5p	hsa-let-7i-5p	hsa-let-7e-5p	hsa-let-7f-5p	hsa-let-7g-5p	hsa-miR-98-5p	hsa-let-7d-5p	hsa-let-7c-5p	hsa-let-7b-5p	hsa-let-7a-5p
VAPA	0.000245925	0.0046107	0.403012	14	hsa-miR-421	hsa-miR-101-3p	hsa-miR-126-5p	hsa-miR-329-3p	hsa-miR-1276	hsa-miR-6873-3p	hsa-miR-6817-3p	hsa-miR-7110-3p	hsa-miR-342-3p	hsa-miR-30e-5p	hsa-miR-30c-5p	hsa-miR-30d-5p	hsa-miR-30b-5p	hsa-miR-30a-5p
WDR4	0.000246171	0.0046107	0.268675	7	hsa-miR-25-3p	hsa-miR-26b-5p	hsa-let-7b-5p	hsa-miR-877-3p	hsa-miR-484	hsa-miR-100-5p	hsa-let-7e-5p
WDR6	0.000246171	0.0046107	0.268675	7	hsa-miR-197-3p	hsa-miR-760	hsa-miR-425-5p	hsa-miR-222-3p	hsa-miR-107	hsa-miR-92a-3p	hsa-let-7a-5p
WNT3A	0.000246171	0.0046107	0.268675	7	hsa-miR-15a-5p	hsa-miR-16-5p	hsa-miR-132-3p	hsa-miR-128-3p	hsa-miR-181a-5p	hsa-miR-103a-3p	hsa-miR-491-5p
XYLT2	0.000246171	0.0046107	0.268675	7	hsa-miR-19b-3p	hsa-miR-18a-5p	hsa-miR-1226-3p	hsa-miR-93-5p	hsa-miR-92a-3p	hsa-miR-20a-5p	hsa-let-7b-5p
YBX3	0.000255159	0.0046107	0.293863	8	hsa-miR-155-5p	hsa-miR-30a-5p	hsa-miR-16-5p	hsa-miR-652-3p	hsa-miR-100-5p	hsa-miR-92a-3p	hsa-miR-18a-5p	hsa-miR-191-5p
YWHAH	0.000247263	0.0046107	0.517199	25	hsa-miR-186-5p	hsa-miR-103a-3p	hsa-miR-33a-5p	hsa-miR-32-5p	hsa-miR-16-5p	hsa-miR-324-5p	hsa-miR-598-3p	hsa-miR-15a-5p	hsa-miR-107	hsa-miR-15b-5p	hsa-miR-195-5p	hsa-miR-330-3p	hsa-miR-424-5p	hsa-miR-497-5p	hsa-miR-660-5p	hsa-miR-4729	hsa-miR-7157-5p	hsa-miR-186-3p	hsa-miR-142-3p	hsa-miR-5100	hsa-miR-1276	hsa-miR-30e-3p	hsa-miR-30d-3p	hsa-miR-30a-3p	hsa-miR-3620-3p
DDX6	0.000261592	0.00472105	0.619784	44	hsa-miR-425-5p	hsa-miR-130b-3p	hsa-miR-1-3p	hsa-miR-26b-5p	hsa-miR-19b-3p	hsa-miR-877-3p	hsa-miR-505-3p	hsa-miR-484	hsa-miR-331-3p	hsa-miR-92a-3p	hsa-miR-16-5p	hsa-miR-145-5p	hsa-miR-143-3p	hsa-miR-582-5p	hsa-miR-222-3p	hsa-miR-221-3p	hsa-miR-139-5p	hsa-miR-4446-3p	hsa-miR-1248	hsa-miR-1237-3p	hsa-miR-3613-3p	hsa-miR-128-3p	hsa-miR-148a-3p	hsa-miR-152-3p	hsa-miR-148b-3p	hsa-miR-19a-3p	hsa-miR-1275	hsa-miR-625-5p	hsa-miR-3175	hsa-miR-1277-5p	hsa-miR-215-5p	hsa-miR-192-5p	hsa-miR-554	hsa-miR-335-5p	hsa-miR-22-3p	hsa-miR-548e-3p	hsa-miR-29a-3p	hsa-miR-29b-3p	hsa-miR-29c-3p	hsa-miR-130a-3p	hsa-miR-28-3p	hsa-miR-301a-3p	hsa-miR-454-3p	hsa-miR-885-3p
F3	0.000282631	0.00508173	0.45712	18	hsa-miR-130b-3p	hsa-miR-93-5p	hsa-miR-26b-5p	hsa-miR-508-3p	hsa-miR-935	hsa-miR-4476	hsa-miR-224-5p	hsa-miR-18a-5p	hsa-miR-3609	hsa-miR-223-3p	hsa-miR-20a-5p	hsa-miR-106b-5p	hsa-miR-20b-5p	hsa-miR-17-5p	hsa-miR-106a-5p	hsa-miR-18a-3p	hsa-miR-335-5p	hsa-miR-4290
HOXA5	0.000282631	0.00508173	0.45712	18	hsa-miR-130a-3p	hsa-miR-19a-3p	hsa-miR-196a-5p	hsa-miR-374b-5p	hsa-miR-484	hsa-miR-340-5p	hsa-miR-130b-3p	hsa-miR-183-5p	hsa-miR-19b-3p	hsa-miR-92a-3p	hsa-miR-200c-3p	hsa-miR-196b-5p	hsa-miR-6790-5p	hsa-miR-301a-3p	hsa-miR-454-3p	hsa-miR-1271-5p	hsa-miR-96-5p	hsa-miR-26a-5p
TMF1	0.000282631	0.00508173	0.45712	18	hsa-miR-32-5p	hsa-miR-1914-5p	hsa-miR-484	hsa-miR-424-5p	hsa-miR-331-3p	hsa-miR-362-5p	hsa-miR-92a-3p	hsa-miR-363-3p	hsa-miR-92b-3p	hsa-miR-25-3p	hsa-miR-3613-3p	hsa-miR-3170	hsa-miR-197-3p	hsa-miR-411-5p	hsa-miR-181d-5p	hsa-miR-181c-5p	hsa-miR-181a-5p	hsa-miR-181b-5p
KMT2D	0.000291182	0.005229	0.66941	59	hsa-miR-130b-3p	hsa-miR-186-5p	hsa-miR-9-5p	hsa-miR-34a-5p	hsa-miR-93-5p	hsa-miR-760	hsa-miR-744-5p	hsa-miR-766-3p	hsa-miR-92b-3p	hsa-miR-18a-3p	hsa-miR-196b-5p	hsa-miR-106b-5p	hsa-miR-320a	hsa-miR-125b-5p	hsa-miR-15b-5p	hsa-miR-222-3p	hsa-miR-30c-5p	hsa-miR-92a-3p	hsa-miR-27a-3p	hsa-miR-30c-1-3p	hsa-miR-1275	hsa-miR-625-5p	hsa-miR-486-3p	hsa-miR-8085	hsa-miR-296-3p	hsa-miR-5197-3p	hsa-miR-4749-5p	hsa-let-7d-5p	hsa-let-7c-5p	hsa-let-7a-5p	hsa-let-7i-5p	hsa-let-7b-5p	hsa-let-7f-5p	hsa-miR-98-5p	hsa-let-7e-5p	hsa-let-7g-5p	hsa-miR-324-3p	hsa-miR-1913	hsa-miR-6832-3p	hsa-miR-510-3p	hsa-miR-1301-3p	hsa-miR-4689	hsa-miR-3928-3p	hsa-miR-494-3p	hsa-miR-1224-5p
HSP90AA1	0.000301923	0.00541516	0.602796	39	hsa-miR-16-5p	hsa-miR-1226-3p	hsa-miR-760	hsa-miR-425-5p	hsa-miR-421	hsa-miR-501-5p	hsa-miR-484	hsa-miR-324-3p	hsa-miR-378a-3p	hsa-miR-30e-5p	hsa-miR-186-5p	hsa-miR-185-5p	hsa-miR-222-3p	hsa-miR-183-5p	hsa-miR-10a-5p	hsa-miR-30c-5p	hsa-miR-25-3p	hsa-miR-17-5p	hsa-let-7b-5p	hsa-miR-3943	hsa-miR-1277-5p	hsa-miR-889-3p	hsa-miR-374a-3p	hsa-miR-4732-5p	hsa-miR-4257	hsa-miR-361-5p	hsa-miR-362-5p	hsa-miR-224-5p	hsa-miR-7-1-3p	hsa-miR-139-5p	hsa-miR-582-5p	hsa-miR-101-3p	hsa-miR-152-3p	hsa-miR-148b-3p	hsa-miR-148a-3p	hsa-miR-497-3p	hsa-miR-141-5p	hsa-miR-548l	hsa-miR-23a-3p
AKAP17A	0.000307546	0.00544399	0.423163	15	hsa-let-7a-5p	hsa-miR-548t-5p	hsa-miR-4307	hsa-miR-3609	hsa-miR-548az-5p	hsa-miR-30e-3p	hsa-miR-30d-3p	hsa-miR-30a-3p	hsa-miR-134-5p	hsa-miR-199b-5p	hsa-miR-199a-5p	hsa-miR-152-3p	hsa-miR-148b-3p	hsa-miR-148a-3p	hsa-miR-6126
CPOX	0.000307546	0.00544399	0.423163	15	hsa-miR-1-3p	hsa-miR-361-5p	hsa-miR-98-5p	hsa-miR-30a-5p	hsa-miR-15b-5p	hsa-miR-30c-5p	hsa-miR-20a-5p	hsa-miR-106b-5p	hsa-miR-181d-5p	hsa-miR-181b-5p	hsa-miR-181c-5p	hsa-miR-181a-5p	hsa-miR-93-5p	hsa-miR-20b-5p	hsa-miR-17-5p
OPTN	0.000307546	0.00544399	0.423163	15	hsa-miR-335-5p	hsa-miR-9-5p	hsa-miR-92a-3p	hsa-miR-17-3p	hsa-miR-17-5p	hsa-miR-143-5p	hsa-miR-4430	hsa-miR-3652	hsa-miR-122-5p	hsa-miR-3135b	hsa-miR-1307-3p	hsa-miR-4279	hsa-miR-1248	hsa-miR-1237-3p	hsa-miR-3667-3p
PGGT1B	0.000307546	0.00544399	0.423163	15	hsa-miR-582-3p	hsa-miR-582-5p	hsa-miR-30d-5p	hsa-miR-30e-5p	hsa-miR-30c-5p	hsa-miR-30b-5p	hsa-miR-30a-5p	hsa-miR-1185-1-3p	hsa-miR-98-3p	hsa-let-7f-1-3p	hsa-let-7b-3p	hsa-let-7a-3p	hsa-miR-3614-5p	hsa-miR-942-3p	hsa-miR-1276
RAD21	0.000307546	0.00544399	0.423163	15	hsa-miR-215-5p	hsa-miR-192-5p	hsa-miR-191-5p	hsa-let-7a-5p	hsa-miR-143-5p	hsa-miR-107	hsa-miR-103a-3p	hsa-miR-574-5p	hsa-miR-4433a-3p	hsa-miR-6888-5p	hsa-miR-122-5p	hsa-miR-92b-3p	hsa-miR-32-5p	hsa-miR-92a-3p	hsa-miR-17-5p
RNMT	0.000307668	0.00544399	0.470181	19	hsa-miR-103a-3p	hsa-miR-16-5p	hsa-let-7b-5p	hsa-miR-484	hsa-miR-331-3p	hsa-let-7e-5p	hsa-miR-23c	hsa-miR-23b-3p	hsa-miR-23a-3p	hsa-miR-664a-3p	hsa-miR-181d-5p	hsa-miR-181c-5p	hsa-miR-181b-5p	hsa-miR-181a-5p	hsa-miR-329-3p	hsa-miR-195-5p	hsa-miR-15a-5p	hsa-miR-15b-5p	hsa-miR-4739
SHCBP1	0.000307546	0.00544399	0.423163	15	hsa-miR-425-5p	hsa-miR-340-5p	hsa-miR-33a-5p	hsa-miR-32-5p	hsa-miR-19b-3p	hsa-miR-877-3p	hsa-miR-200b-3p	hsa-miR-200c-3p	hsa-miR-146b-5p	hsa-miR-146a-5p	hsa-miR-589-5p	hsa-miR-4433a-3p	hsa-miR-3614-5p	hsa-miR-4773	hsa-miR-19a-3p
SMCHD1	0.000307546	0.00544399	0.423163	15	hsa-miR-210-3p	hsa-miR-132-3p	hsa-miR-128-3p	hsa-miR-181a-5p	hsa-miR-421	hsa-miR-221-3p	hsa-miR-10b-5p	hsa-miR-10a-5p	hsa-miR-100-5p	hsa-miR-30a-5p	hsa-miR-18a-5p	hsa-miR-1277-5p	hsa-miR-329-3p	hsa-miR-510-3p	hsa-miR-203a-3p
SPEN	0.000307546	0.00544399	0.423163	15	hsa-miR-877-3p	hsa-miR-769-5p	hsa-miR-423-3p	hsa-miR-324-5p	hsa-miR-331-3p	hsa-miR-328-3p	hsa-miR-106b-5p	hsa-miR-320a	hsa-miR-186-5p	hsa-miR-125b-5p	hsa-miR-196a-5p	hsa-miR-92a-3p	hsa-miR-16-5p	hsa-miR-18a-5p	hsa-miR-885-3p
TMEM9B	0.000307546	0.00544399	0.423163	15	hsa-miR-130b-3p	hsa-miR-145-5p	hsa-miR-148a-3p	hsa-miR-19b-3p	hsa-miR-484	hsa-miR-423-3p	hsa-miR-548as-3p	hsa-miR-93-5p	hsa-miR-20b-5p	hsa-miR-20a-5p	hsa-miR-17-5p	hsa-miR-106b-5p	hsa-miR-106a-5p	hsa-miR-3609	hsa-miR-19a-3p
USP42	0.000307546	0.00544399	0.423163	15	hsa-miR-103a-3p	hsa-miR-16-5p	hsa-miR-320a	hsa-miR-15a-5p	hsa-miR-107	hsa-miR-15b-5p	hsa-miR-143-3p	hsa-miR-195-5p	hsa-miR-424-5p	hsa-miR-497-5p	hsa-miR-3607-3p	hsa-miR-7157-5p	hsa-miR-4482-3p	hsa-miR-26a-2-3p	hsa-miR-26a-1-3p
GXYLT1	0.000314148	0.00555186	0.551247	29	hsa-miR-335-5p	hsa-miR-33a-5p	hsa-miR-99a-5p	hsa-miR-3182	hsa-miR-4729	hsa-miR-365b-3p	hsa-miR-320d	hsa-miR-320c	hsa-miR-320b	hsa-miR-320a	hsa-miR-340-5p	hsa-miR-4484	hsa-miR-203a-3p	hsa-miR-548an	hsa-miR-143-3p	hsa-miR-142-5p	hsa-miR-508-3p	hsa-miR-7856-5p	hsa-miR-5701	hsa-miR-499a-5p	hsa-miR-3675-3p	hsa-miR-32-5p	hsa-miR-92b-3p	hsa-miR-92a-3p	hsa-miR-30e-5p	hsa-miR-30c-5p	hsa-miR-30d-5p	hsa-miR-30b-5p	hsa-miR-30a-5p
LIMS1	0.000325438	0.0057404	0.545746	28	hsa-miR-421	hsa-miR-590-3p	hsa-miR-340-5p	hsa-miR-1-3p	hsa-miR-221-3p	hsa-miR-215-5p	hsa-miR-192-5p	hsa-miR-1226-3p	hsa-miR-744-5p	hsa-miR-18a-3p	hsa-miR-505-3p	hsa-miR-4279	hsa-miR-4729	hsa-miR-29c-3p	hsa-miR-29a-3p	hsa-miR-29b-3p	hsa-miR-450b-5p	hsa-miR-5001-3p	hsa-miR-143-5p	hsa-miR-23a-5p	hsa-miR-24-3p	hsa-miR-1304-3p	hsa-miR-4430	hsa-miR-3652	hsa-miR-122-5p	hsa-miR-3135b	hsa-miR-1307-3p	hsa-miR-30d-5p
PCGF3	0.000325609	0.0057404	0.580812	34	hsa-miR-196a-5p	hsa-let-7d-5p	hsa-let-7c-5p	hsa-let-7b-5p	hsa-let-7a-5p	hsa-let-7e-5p	hsa-let-7f-5p	hsa-miR-98-5p	hsa-miR-223-5p	hsa-let-7g-5p	hsa-let-7i-5p	hsa-miR-379-5p	hsa-miR-1304-5p	hsa-miR-493-5p	hsa-let-7g-3p	hsa-miR-539-3p	hsa-miR-485-3p	hsa-miR-4291	hsa-miR-3613-5p	hsa-miR-922	hsa-miR-664a-3p	hsa-miR-6766-5p	hsa-miR-3175	hsa-miR-8085	hsa-miR-1908-5p	hsa-miR-4478	hsa-miR-30c-1-3p	hsa-miR-326	hsa-miR-330-5p	hsa-miR-4646-5p	hsa-miR-760	hsa-miR-335-3p	hsa-miR-3611	hsa-miR-5196-3p
ATP2B1	0.000326778	0.005747	0.481935	20	hsa-let-7a-5p	hsa-miR-150-5p	hsa-miR-6817-3p	hsa-miR-6873-3p	hsa-miR-7110-3p	hsa-miR-20a-5p	hsa-miR-106b-5p	hsa-miR-142-3p	hsa-miR-26b-5p	hsa-miR-26a-5p	hsa-miR-642a-5p	hsa-miR-532-3p	hsa-miR-483-3p	hsa-miR-181d-5p	hsa-miR-181c-5p	hsa-miR-181b-5p	hsa-miR-181a-5p	hsa-miR-93-5p	hsa-miR-20b-5p	hsa-miR-17-5p
TUBB4A	0.000326778	0.005747	0.481935	20	hsa-miR-1226-3p	hsa-miR-6873-3p	hsa-miR-6722-3p	hsa-miR-150-5p	hsa-miR-532-3p	hsa-miR-3974	hsa-let-7a-5p	hsa-let-7b-5p	hsa-let-7c-5p	hsa-let-7d-5p	hsa-let-7e-5p	hsa-let-7f-5p	hsa-let-7g-5p	hsa-let-7i-5p	hsa-miR-28-5p	hsa-miR-3139	hsa-miR-4257	hsa-miR-708-5p	hsa-miR-7704	hsa-miR-98-5p
SPRED1	0.000327374	0.0057505	0.625127	44	hsa-miR-126-3p	hsa-miR-126-5p	hsa-miR-335-5p	hsa-miR-132-3p	hsa-miR-103a-3p	hsa-miR-93-5p	hsa-miR-16-5p	hsa-miR-15a-5p	hsa-miR-7-1-3p	hsa-miR-15b-5p	hsa-miR-140-5p	hsa-miR-195-5p	hsa-miR-424-5p	hsa-miR-497-5p	hsa-miR-374b-3p	hsa-miR-190a-5p	hsa-miR-190b	hsa-miR-548t-5p	hsa-miR-548az-5p	hsa-miR-17-5p	hsa-miR-20a-5p	hsa-miR-106a-5p	hsa-miR-106b-5p	hsa-miR-302c-3p	hsa-miR-20b-5p	hsa-miR-1-3p	hsa-miR-4662a-5p	hsa-miR-425-5p	hsa-miR-194-5p	hsa-miR-4275	hsa-miR-4686	hsa-miR-802	hsa-miR-486-3p	hsa-miR-3175	hsa-miR-8085	hsa-miR-6722-3p	hsa-miR-451b	hsa-miR-548e-5p	hsa-miR-155-5p	hsa-miR-503-5p	hsa-miR-25-5p	hsa-miR-1277-5p	hsa-miR-589-3p	hsa-miR-31-5p
ACTB	0.000330375	0.00578917	0.613529	41	hsa-miR-1-3p	hsa-miR-1307-3p	hsa-miR-1303	hsa-miR-744-5p	hsa-miR-93-3p	hsa-miR-484	hsa-miR-324-5p	hsa-miR-326	hsa-miR-378a-3p	hsa-miR-320a	hsa-miR-222-3p	hsa-miR-221-3p	hsa-miR-196a-5p	hsa-miR-100-5p	hsa-miR-92a-3p	hsa-miR-16-5p	hsa-let-7c-5p	hsa-let-7b-5p	hsa-let-7a-5p	hsa-miR-145-5p	hsa-miR-412-3p	hsa-miR-544a	hsa-miR-432-3p	hsa-miR-493-5p	hsa-miR-493-3p	hsa-miR-5572	hsa-miR-3611	hsa-miR-1275	hsa-miR-19b-3p	hsa-miR-19a-3p	hsa-miR-626	hsa-miR-3613-3p	hsa-miR-548h-3p	hsa-let-7i-3p	hsa-miR-191-3p	hsa-miR-548l	hsa-miR-6872-3p	hsa-miR-7-1-3p	hsa-miR-450b-5p	hsa-miR-33a-5p	hsa-miR-382-3p
BAZ2A	0.000330375	0.00578917	0.613529	41	hsa-miR-877-3p	hsa-miR-671-5p	hsa-miR-425-5p	hsa-miR-484	hsa-miR-328-3p	hsa-miR-27b-3p	hsa-miR-93-5p	hsa-miR-23a-3p	hsa-miR-17-5p	hsa-let-7b-5p	hsa-let-7a-5p	hsa-miR-485-5p	hsa-miR-486-3p	hsa-miR-874-5p	hsa-miR-3928-3p	hsa-miR-451b	hsa-miR-548e-5p	hsa-miR-34a-5p	hsa-miR-625-5p	hsa-miR-34b-5p	hsa-miR-512-5p	hsa-miR-4304	hsa-miR-15b-5p	hsa-miR-16-5p	hsa-miR-497-5p	hsa-miR-424-5p	hsa-miR-195-5p	hsa-miR-15a-5p	hsa-miR-103a-3p	hsa-miR-107	hsa-miR-6873-3p	hsa-miR-6817-3p	hsa-miR-7110-3p	hsa-miR-146a-3p	hsa-miR-642a-3p	hsa-miR-6730-3p	hsa-miR-4478	hsa-miR-181d-5p	hsa-miR-181c-5p	hsa-miR-181b-5p	hsa-miR-181a-5p
AKAP2	0.000335375	0.00581753	0.539837	27	hsa-miR-98-5p	hsa-miR-769-5p	hsa-miR-125b-5p	hsa-miR-99a-5p	hsa-miR-6867-5p	hsa-miR-3613-3p	hsa-miR-432-5p	hsa-miR-574-5p	hsa-miR-1277-5p	hsa-miR-223-5p	hsa-miR-19b-3p	hsa-miR-19a-3p	hsa-miR-185-3p	hsa-miR-3138	hsa-miR-6730-3p	hsa-miR-651-5p	hsa-miR-629-3p	hsa-miR-6873-3p	hsa-miR-4279	hsa-miR-378a-5p	hsa-miR-642a-5p	hsa-miR-6817-3p	hsa-miR-7110-3p	hsa-miR-3667-3p	hsa-miR-6832-3p	hsa-miR-4667-3p	hsa-miR-130b-5p
ARHGAP32	0.000336013	0.00581753	0.363322	11	hsa-miR-132-3p	hsa-miR-423-5p	hsa-miR-183-5p	hsa-miR-93-5p	hsa-miR-139-5p	hsa-miR-497-5p	hsa-miR-424-5p	hsa-miR-195-5p	hsa-miR-16-5p	hsa-miR-15b-5p	hsa-miR-15a-5p
ARL15	0.000336013	0.00581753	0.363322	11	hsa-let-7b-5p	hsa-miR-744-5p	hsa-miR-155-5p	hsa-miR-142-3p	hsa-miR-7-5p	hsa-miR-7110-3p	hsa-miR-936	hsa-miR-199b-3p	hsa-miR-199a-3p	hsa-miR-6873-3p	hsa-miR-6817-3p
BCLAF1	0.000336013	0.00581753	0.363322	11	hsa-miR-34a-5p	hsa-miR-877-3p	hsa-miR-423-5p	hsa-miR-342-5p	hsa-miR-22-5p	hsa-miR-26b-5p	hsa-miR-142-3p	hsa-miR-548t-5p	hsa-miR-548az-5p	hsa-miR-146a-5p	hsa-miR-194-5p
EAF1	0.000336013	0.00581753	0.363322	11	hsa-miR-215-5p	hsa-miR-192-5p	hsa-miR-423-3p	hsa-miR-320a	hsa-let-7b-5p	hsa-miR-329-3p	hsa-miR-3620-3p	hsa-miR-370-3p	hsa-miR-485-3p	hsa-miR-539-3p	hsa-miR-93-3p
FAM192A	0.000336013	0.00581753	0.363322	11	hsa-miR-186-5p	hsa-miR-4279	hsa-miR-1976	hsa-miR-3653-5p	hsa-miR-26a-2-3p	hsa-miR-26a-1-3p	hsa-miR-6852-5p	hsa-miR-181d-5p	hsa-miR-181c-5p	hsa-miR-181a-5p	hsa-miR-181b-5p
NT5DC1	0.000336013	0.00581753	0.363322	11	hsa-miR-15a-5p	hsa-miR-16-5p	hsa-miR-10a-5p	hsa-miR-574-5p	hsa-miR-6867-5p	hsa-miR-223-5p	hsa-miR-548t-5p	hsa-miR-548az-5p	hsa-miR-335-3p	hsa-miR-3667-3p	hsa-miR-483-3p
PDHX	0.000336013	0.00581753	0.363322	11	hsa-miR-29c-3p	hsa-miR-26b-5p	hsa-miR-16-5p	hsa-let-7b-5p	hsa-miR-181d-5p	hsa-miR-320a	hsa-miR-181b-5p	hsa-miR-15a-5p	hsa-miR-27b-3p	hsa-miR-27a-3p	hsa-miR-128-3p
RFX7	0.000336013	0.00581753	0.363322	11	hsa-miR-30b-5p	hsa-miR-26b-5p	hsa-miR-320a	hsa-miR-1287-5p	hsa-miR-3135b	hsa-miR-1277-5p	hsa-miR-454-3p	hsa-miR-301a-3p	hsa-miR-130b-3p	hsa-miR-130a-3p	hsa-miR-29c-3p
VPS45	0.000336013	0.00581753	0.363322	11	hsa-miR-15a-5p	hsa-miR-16-5p	hsa-miR-34a-5p	hsa-miR-186-5p	hsa-miR-100-5p	hsa-miR-99a-5p	hsa-miR-186-3p	hsa-miR-320d	hsa-miR-320c	hsa-miR-320b	hsa-miR-320a
UBN2	0.000341962	0.00591345	0.682882	63	hsa-miR-103a-3p	hsa-miR-16-5p	hsa-miR-10a-5p	hsa-miR-100-5p	hsa-let-7e-5p	hsa-miR-19a-3p	hsa-miR-19b-3p	hsa-miR-101-3p	hsa-miR-130a-3p	hsa-miR-144-3p	hsa-miR-301a-3p	hsa-miR-130b-3p	hsa-miR-454-3p	hsa-miR-7856-5p	hsa-miR-15a-5p	hsa-miR-15b-5p	hsa-miR-195-5p	hsa-miR-424-5p	hsa-miR-497-5p	hsa-miR-150-3p	hsa-miR-329-3p	hsa-miR-590-3p	hsa-miR-186-3p	hsa-miR-3168	hsa-miR-1303	hsa-miR-3652	hsa-miR-4430	hsa-miR-6842-3p	hsa-miR-26a-5p	hsa-miR-26b-5p	hsa-miR-765	hsa-miR-3150b-3p	hsa-miR-4784	hsa-miR-6888-5p	hsa-miR-378a-5p	hsa-miR-6126	hsa-miR-431-5p	hsa-miR-17-3p	hsa-miR-6734-5p	hsa-miR-6723-5p	hsa-miR-222-3p	hsa-miR-221-3p	hsa-miR-6130	hsa-miR-4510	hsa-miR-1273g-3p
AASDHPPT	0.000343553	0.00592681	0.533474	26	hsa-miR-132-3p	hsa-miR-215-5p	hsa-miR-192-5p	hsa-miR-98-5p	hsa-miR-143-5p	hsa-miR-186-5p	hsa-miR-576-3p	hsa-miR-936	hsa-miR-409-3p	hsa-miR-221-5p	hsa-miR-1185-1-3p	hsa-miR-98-3p	hsa-let-7f-1-3p	hsa-let-7b-3p	hsa-let-7a-3p	hsa-miR-194-5p	hsa-miR-381-3p	hsa-miR-7849-3p	hsa-miR-802	hsa-miR-1272	hsa-miR-148a-5p	hsa-miR-27a-5p	hsa-miR-6754-3p	hsa-miR-412-3p	hsa-miR-1228-3p	hsa-miR-34a-5p
E2F1	0.000343553	0.00592681	0.533474	26	hsa-miR-20a-5p	hsa-miR-106a-5p	hsa-miR-223-3p	hsa-miR-330-3p	hsa-miR-98-5p	hsa-miR-21-5p	hsa-miR-93-5p	hsa-miR-17-5p	hsa-miR-106b-5p	hsa-miR-23b-3p	hsa-let-7a-5p	hsa-miR-34a-5p	hsa-miR-126-3p	hsa-miR-149-3p	hsa-miR-203a-3p	hsa-miR-331-3p	hsa-miR-130b-3p	hsa-miR-24-3p	hsa-miR-181b-5p	hsa-miR-10a-5p	hsa-miR-329-3p	hsa-miR-4446-3p	hsa-miR-20b-5p	hsa-miR-342-3p	hsa-miR-1827	hsa-miR-3175
ANAPC1	0.000346865	0.00592741	0.397845	13	hsa-let-7b-5p	hsa-miR-26b-5p	hsa-miR-744-5p	hsa-miR-484	hsa-miR-100-5p	hsa-miR-4452	hsa-miR-7856-5p	hsa-miR-4279	hsa-miR-4721	hsa-miR-1976	hsa-miR-3653-5p	hsa-miR-1248	hsa-miR-1237-3p
CDH1	0.000346865	0.00592741	0.397845	13	hsa-miR-9-5p	hsa-miR-92a-3p	hsa-miR-25-3p	hsa-miR-138-5p	hsa-miR-26b-5p	hsa-miR-30c-5p	hsa-miR-23a-3p	hsa-miR-30a-5p	hsa-miR-199a-5p	hsa-miR-544a	hsa-miR-224-5p	hsa-miR-421	hsa-miR-203a-3p
EMSY	0.000346865	0.00592741	0.397845	13	hsa-miR-26b-5p	hsa-miR-31-5p	hsa-miR-20a-5p	hsa-miR-106b-5p	hsa-miR-3609	hsa-miR-93-5p	hsa-miR-106a-5p	hsa-miR-20b-5p	hsa-miR-17-5p	hsa-miR-181d-5p	hsa-miR-181c-5p	hsa-miR-181a-5p	hsa-miR-181b-5p
HNRNPK	0.000346865	0.00592741	0.397845	13	hsa-miR-21-5p	hsa-miR-877-3p	hsa-miR-106b-3p	hsa-miR-503-5p	hsa-miR-484	hsa-miR-328-3p	hsa-miR-125b-5p	hsa-miR-23b-3p	hsa-miR-15b-5p	hsa-miR-30c-5p	hsa-miR-1260b	hsa-miR-6784-3p	hsa-miR-590-3p
KDELR1	0.000345164	0.00592741	0.633722	46	hsa-miR-1-3p	hsa-miR-96-5p	hsa-miR-877-3p	hsa-miR-769-3p	hsa-miR-423-3p	hsa-miR-320a	hsa-miR-92a-3p	hsa-let-7b-5p	hsa-miR-340-5p	hsa-miR-5197-3p	hsa-miR-3130-3p	hsa-miR-1273g-3p	hsa-miR-186-5p	hsa-miR-4279	hsa-miR-1976	hsa-miR-3653-5p	hsa-miR-6872-3p	hsa-miR-544a	hsa-miR-7977	hsa-miR-150-3p	hsa-miR-17-3p	hsa-miR-26a-2-3p	hsa-miR-26a-1-3p	hsa-miR-6501-5p	hsa-miR-4430	hsa-miR-3652	hsa-miR-122-5p	hsa-miR-3135b	hsa-miR-107	hsa-miR-103a-3p	hsa-miR-1267	hsa-miR-922	hsa-miR-454-3p	hsa-miR-301a-3p	hsa-miR-130b-3p	hsa-miR-130a-3p	hsa-miR-26b-5p	hsa-miR-26a-5p	hsa-miR-6513-3p	hsa-miR-432-3p	hsa-miR-3182	hsa-miR-224-5p	hsa-miR-331-3p	hsa-miR-3675-3p	hsa-miR-4433a-3p
NPNT	0.000346865	0.00592741	0.397845	13	hsa-miR-378a-3p	hsa-miR-192-5p	hsa-miR-425-5p	hsa-miR-3609	hsa-miR-510-3p	hsa-miR-494-3p	hsa-miR-93-5p	hsa-miR-20b-5p	hsa-miR-20a-5p	hsa-miR-17-5p	hsa-miR-106b-5p	hsa-miR-106a-5p	hsa-miR-325
OSBPL8	0.000346865	0.00592741	0.397845	13	hsa-miR-132-3p	hsa-miR-215-5p	hsa-miR-7-5p	hsa-miR-192-5p	hsa-miR-32-5p	hsa-miR-30a-5p	hsa-miR-181b-5p	hsa-miR-92a-3p	hsa-miR-412-3p	hsa-miR-4452	hsa-miR-636	hsa-miR-302c-3p	hsa-miR-143-3p
SLC39A14	0.000346865	0.00592741	0.397845	13	hsa-miR-155-5p	hsa-miR-9-5p	hsa-miR-1-3p	hsa-miR-33a-5p	hsa-miR-16-5p	hsa-miR-15b-5p	hsa-miR-4729	hsa-miR-92b-3p	hsa-miR-92a-3p	hsa-miR-363-3p	hsa-miR-32-5p	hsa-miR-25-3p	hsa-miR-3653-5p
DYNC1LI2	0.000347505	0.00593135	0.597257	37	hsa-miR-21-5p	hsa-let-7f-5p	hsa-miR-548e-3p	hsa-miR-20a-5p	hsa-miR-106b-5p	hsa-miR-3613-3p	hsa-miR-19a-3p	hsa-miR-19b-3p	hsa-miR-93-5p	hsa-miR-20b-5p	hsa-miR-17-5p	hsa-miR-106a-5p	hsa-miR-130a-3p	hsa-miR-301a-3p	hsa-miR-454-3p	hsa-miR-130b-3p	hsa-miR-181d-5p	hsa-miR-181c-5p	hsa-miR-181a-5p	hsa-miR-181b-5p	hsa-miR-101-3p	hsa-miR-1827	hsa-miR-25-3p	hsa-miR-32-5p	hsa-miR-3614-5p	hsa-miR-363-3p	hsa-miR-425-3p	hsa-miR-4433a-3p	hsa-miR-4452	hsa-miR-4478	hsa-miR-485-5p	hsa-miR-500a-3p	hsa-miR-582-5p	hsa-miR-767-5p	hsa-miR-7847-3p	hsa-miR-92a-3p	hsa-miR-92b-3p
LIF	0.000348742	0.00594545	0.502239	22	hsa-miR-125b-5p	hsa-miR-26a-5p	hsa-miR-199a-5p	hsa-miR-125a-5p	hsa-miR-223-3p	hsa-miR-335-5p	hsa-miR-26b-5p	hsa-miR-330-5p	hsa-miR-4279	hsa-miR-4757-5p	hsa-miR-199b-5p	hsa-miR-4645-5p	hsa-miR-181c-3p	hsa-miR-3928-3p	hsa-miR-4286	hsa-miR-4301	hsa-miR-432-5p	hsa-miR-532-3p	hsa-miR-6081	hsa-miR-6873-3p	hsa-miR-4454	hsa-miR-5100
RAD23B	0.000349515	0.00595162	0.526603	25	hsa-miR-30a-5p	hsa-miR-155-5p	hsa-miR-1301-3p	hsa-miR-106b-5p	hsa-miR-197-3p	hsa-miR-106a-5p	hsa-miR-92a-3p	hsa-miR-494-3p	hsa-miR-15a-5p	hsa-miR-16-5p	hsa-miR-15b-5p	hsa-miR-195-5p	hsa-miR-424-5p	hsa-miR-497-5p	hsa-miR-30c-5p	hsa-miR-30d-5p	hsa-miR-30b-5p	hsa-miR-30e-5p	hsa-let-7g-3p	hsa-miR-3611	hsa-miR-361-5p	hsa-miR-485-5p	hsa-miR-493-5p	hsa-miR-342-3p	hsa-miR-510-3p
TSPAN3	0.000352746	0.00598615	0.519158	24	hsa-miR-197-3p	hsa-miR-155-5p	hsa-miR-26b-5p	hsa-miR-16-5p	hsa-miR-484	hsa-miR-15b-5p	hsa-let-7f-5p	hsa-let-7b-5p	hsa-let-7a-5p	hsa-miR-6865-5p	hsa-miR-196b-5p	hsa-miR-196a-5p	hsa-miR-497-3p	hsa-miR-548h-3p	hsa-miR-199b-3p	hsa-miR-199a-3p	hsa-miR-454-3p	hsa-miR-301a-3p	hsa-miR-130a-3p	hsa-miR-130b-3p	hsa-miR-323a-3p	hsa-miR-483-3p	hsa-miR-142-5p	hsa-miR-340-5p
XKR7	0.000352687	0.00598615	0.511066	23	hsa-miR-874-3p	hsa-miR-3649	hsa-miR-146b-3p	hsa-miR-7976	hsa-miR-3173-5p	hsa-miR-660-5p	hsa-miR-32-5p	hsa-miR-92b-3p	hsa-miR-92a-3p	hsa-miR-25-3p	hsa-miR-363-3p	hsa-miR-4452	hsa-miR-590-3p	hsa-miR-374b-3p	hsa-miR-922	hsa-miR-503-5p	hsa-miR-497-5p	hsa-miR-424-5p	hsa-miR-195-5p	hsa-miR-16-5p	hsa-miR-15b-5p	hsa-miR-15a-5p	hsa-miR-4646-5p
YOD1	0.000352783	0.00598615	0.6949	68	hsa-miR-361-5p	hsa-miR-125a-5p	hsa-miR-30b-5p	hsa-miR-181a-5p	hsa-miR-98-5p	hsa-miR-93-5p	hsa-miR-26b-5p	hsa-miR-24-3p	hsa-miR-21-5p	hsa-miR-221-3p	hsa-miR-10a-5p	hsa-miR-412-3p	hsa-miR-6754-3p	hsa-miR-374a-5p	hsa-miR-374b-5p	hsa-miR-4772-5p	hsa-miR-181a-2-3p	hsa-miR-20a-5p	hsa-miR-106b-5p	hsa-miR-1303	hsa-miR-142-3p	hsa-miR-6073	hsa-miR-3928-5p	hsa-miR-3126-3p	hsa-miR-7-5p	hsa-miR-221-5p	hsa-miR-144-3p	hsa-miR-576-5p	hsa-miR-3691-3p	hsa-miR-548l	hsa-miR-302c-3p	hsa-miR-3653-3p	hsa-let-7b-5p	hsa-let-7d-5p	hsa-let-7a-5p	hsa-let-7c-5p	hsa-let-7g-5p	hsa-let-7e-5p	hsa-let-7f-5p	hsa-let-7i-5p	hsa-miR-324-5p	hsa-miR-125b-5p	hsa-miR-4782-5p	hsa-miR-1299	hsa-miR-4316
ADAM9	0.000361895	0.00611924	0.440795	16	hsa-miR-126-3p	hsa-miR-126-5p	hsa-miR-26b-5p	hsa-miR-23a-3p	hsa-miR-125a-5p	hsa-miR-329-3p	hsa-miR-1228-3p	hsa-miR-451b	hsa-miR-30e-5p	hsa-miR-30b-5p	hsa-miR-30d-5p	hsa-miR-30a-5p	hsa-miR-30c-5p	hsa-miR-543	hsa-miR-33a-5p	hsa-miR-140-5p
NUCB2	0.000361895	0.00611924	0.440795	16	hsa-miR-215-5p	hsa-miR-192-5p	hsa-miR-26b-5p	hsa-miR-432-3p	hsa-miR-432-5p	hsa-miR-98-5p	hsa-let-7i-5p	hsa-let-7g-5p	hsa-let-7f-5p	hsa-let-7e-5p	hsa-let-7d-5p	hsa-let-7c-5p	hsa-let-7b-5p	hsa-let-7a-5p	hsa-miR-3679-5p	hsa-miR-1185-5p
VIM	0.000361895	0.00611924	0.440795	16	hsa-miR-17-3p	hsa-miR-30c-5p	hsa-miR-9-5p	hsa-miR-138-5p	hsa-miR-30a-5p	hsa-miR-26b-5p	hsa-miR-16-5p	hsa-miR-1301-3p	hsa-miR-3605-3p	hsa-miR-378a-3p	hsa-miR-548e-5p	hsa-miR-3613-3p	hsa-miR-1287-5p	hsa-miR-3135b	hsa-miR-320a	hsa-miR-134-5p
BIRC5	0.000364999	0.00615734	0.573033	32	hsa-miR-542-3p	hsa-miR-708-5p	hsa-miR-203a-3p	hsa-miR-335-5p	hsa-miR-425-5p	hsa-miR-10a-5p	hsa-miR-101-3p	hsa-miR-1301-3p	hsa-miR-1226-3p	hsa-miR-484	hsa-miR-30c-5p	hsa-miR-93-5p	hsa-let-7b-5p	hsa-miR-34a-5p	hsa-miR-195-5p	hsa-miR-497-5p	hsa-miR-150-5p	hsa-miR-16-5p	hsa-miR-26a-1-3p	hsa-miR-26a-2-3p	hsa-miR-485-5p	hsa-miR-3613-3p	hsa-miR-3652	hsa-miR-4430	hsa-miR-3135b	hsa-miR-936	hsa-miR-6784-3p	hsa-miR-636	hsa-miR-122-5p	hsa-miR-3943	hsa-miR-1248	hsa-miR-494-3p
FMNL3	0.000364999	0.00615734	0.573033	32	hsa-miR-155-5p	hsa-miR-1-3p	hsa-miR-125b-5p	hsa-miR-182-5p	hsa-miR-335-5p	hsa-miR-20a-5p	hsa-miR-106b-5p	hsa-miR-98-5p	hsa-let-7i-5p	hsa-let-7g-5p	hsa-let-7f-5p	hsa-let-7e-5p	hsa-let-7d-5p	hsa-let-7c-5p	hsa-let-7b-5p	hsa-let-7a-5p	hsa-miR-4257	hsa-miR-196b-5p	hsa-miR-196a-5p	hsa-miR-8085	hsa-miR-6130	hsa-miR-4510	hsa-miR-3928-3p	hsa-miR-548h-3p	hsa-miR-93-5p	hsa-miR-20b-5p	hsa-miR-17-5p	hsa-miR-29a-3p	hsa-miR-29b-3p	hsa-miR-29c-3p	hsa-miR-3649	hsa-miR-671-5p
EIF5A2	0.000384866	0.00648492	0.568767	31	hsa-miR-106b-5p	hsa-miR-7-5p	hsa-miR-25-3p	hsa-miR-125b-5p	hsa-miR-20a-5p	hsa-miR-6754-3p	hsa-miR-412-3p	hsa-miR-128-3p	hsa-miR-144-3p	hsa-miR-27b-3p	hsa-miR-27a-3p	hsa-miR-7856-5p	hsa-miR-1268b	hsa-miR-1268a	hsa-miR-93-5p	hsa-miR-20b-5p	hsa-miR-17-5p	hsa-miR-30b-5p	hsa-miR-9-5p	hsa-miR-26b-3p	hsa-miR-765	hsa-miR-1273g-3p	hsa-miR-32-5p	hsa-miR-363-3p	hsa-miR-500a-3p	hsa-miR-766-3p	hsa-miR-767-5p	hsa-miR-92a-3p	hsa-miR-92b-3p	hsa-miR-3150b-3p	hsa-miR-4784
XIAP	0.00040241	0.00677266	0.717327	78	hsa-miR-200b-3p	hsa-miR-200c-3p	hsa-miR-181a-5p	hsa-miR-181b-5p	hsa-miR-215-5p	hsa-miR-192-5p	hsa-miR-101-3p	hsa-miR-96-5p	hsa-miR-125b-5p	hsa-miR-106a-5p	hsa-miR-17-5p	hsa-let-7e-5p	hsa-miR-24-3p	hsa-miR-7-5p	hsa-miR-3609	hsa-miR-7844-5p	hsa-miR-20a-5p	hsa-miR-93-5p	hsa-miR-106b-5p	hsa-miR-20b-5p	hsa-miR-6073	hsa-miR-30c-1-3p	hsa-miR-2392	hsa-miR-6779-5p	hsa-miR-33a-5p	hsa-miR-421	hsa-miR-150-3p	hsa-miR-935	hsa-miR-130a-3p	hsa-miR-412-3p	hsa-miR-584-5p	hsa-miR-889-3p	hsa-miR-4729	hsa-miR-142-3p	hsa-miR-887-5p	hsa-miR-7977	hsa-miR-8085	hsa-miR-143-3p	hsa-miR-15b-3p	hsa-miR-29a-5p	hsa-miR-505-3p	hsa-miR-34b-5p	hsa-miR-451b	hsa-miR-6888-5p	hsa-miR-548l
MFN2	0.000407373	0.00683236	0.456352	17	hsa-miR-1-3p	hsa-miR-16-5p	hsa-miR-484	hsa-miR-99b-5p	hsa-miR-221-3p	hsa-miR-34a-5p	hsa-miR-93-5p	hsa-miR-92a-3p	hsa-miR-1260b	hsa-miR-106b-5p	hsa-miR-1199-5p	hsa-miR-532-3p	hsa-miR-6887-3p	hsa-miR-4301	hsa-miR-483-3p	hsa-miR-106a-5p	hsa-miR-17-5p
NDEL1	0.000407373	0.00683236	0.456352	17	hsa-miR-130b-3p	hsa-miR-103a-3p	hsa-miR-93-5p	hsa-miR-30a-5p	hsa-miR-19b-3p	hsa-miR-125a-5p	hsa-miR-330-5p	hsa-miR-765	hsa-miR-485-5p	hsa-miR-3197	hsa-miR-4784	hsa-miR-3150b-3p	hsa-miR-30e-5p	hsa-miR-30d-5p	hsa-miR-30c-5p	hsa-miR-30b-5p	hsa-miR-1203
ZNF738	0.000407373	0.00683236	0.456352	17	hsa-miR-98-5p	hsa-let-7i-5p	hsa-let-7g-5p	hsa-let-7f-5p	hsa-let-7e-5p	hsa-let-7d-5p	hsa-let-7c-5p	hsa-let-7b-5p	hsa-let-7a-5p	hsa-miR-485-5p	hsa-miR-146b-5p	hsa-miR-146a-5p	hsa-miR-4478	hsa-miR-6888-5p	hsa-miR-5010-3p	hsa-miR-574-5p	hsa-miR-6867-5p
OTUD4	0.000413533	0.00692763	0.606286	38	hsa-miR-130b-3p	hsa-miR-30b-5p	hsa-miR-183-5p	hsa-miR-101-3p	hsa-miR-93-5p	hsa-miR-19b-3p	hsa-miR-18a-3p	hsa-miR-130b-5p	hsa-miR-26b-5p	hsa-miR-26a-5p	hsa-miR-6513-3p	hsa-miR-27b-3p	hsa-miR-27a-3p	hsa-miR-152-3p	hsa-miR-148b-3p	hsa-miR-148a-3p	hsa-miR-142-3p	hsa-miR-106a-5p	hsa-miR-20a-5p	hsa-miR-20b-5p	hsa-miR-17-5p	hsa-miR-106b-5p	hsa-miR-5682	hsa-miR-767-5p	hsa-miR-29b-3p	hsa-miR-29c-3p	hsa-miR-29a-3p	hsa-miR-1199-5p	hsa-miR-30e-5p	hsa-miR-30d-5p	hsa-miR-30c-5p	hsa-miR-30a-5p	hsa-miR-19a-3p	hsa-miR-219a-1-3p	hsa-miR-31-5p	hsa-miR-4749-5p	hsa-miR-486-3p	hsa-miR-744-5p
AP3D1	0.000439727	0.00730725	0.419804	14	hsa-miR-1-3p	hsa-miR-425-5p	hsa-miR-335-5p	hsa-miR-16-5p	hsa-miR-744-5p	hsa-miR-18a-3p	hsa-miR-484	hsa-miR-92a-3p	hsa-miR-20a-5p	hsa-miR-27b-3p	hsa-miR-27a-3p	hsa-miR-4747-5p	hsa-miR-128-3p	hsa-miR-2392
MRS2	0.000439727	0.00730725	0.419804	14	hsa-miR-155-5p	hsa-miR-98-5p	hsa-miR-744-5p	hsa-miR-20a-5p	hsa-let-7a-5p	hsa-miR-150-3p	hsa-miR-544a	hsa-miR-1301-3p	hsa-miR-642a-5p	hsa-miR-26b-3p	hsa-miR-17-3p	hsa-miR-92b-3p	hsa-miR-32-5p	hsa-miR-92a-3p
PDZD11	0.000439727	0.00730725	0.419804	14	hsa-miR-130b-3p	hsa-miR-93-5p	hsa-miR-19b-3p	hsa-miR-125b-5p	hsa-miR-20a-5p	hsa-miR-106b-5p	hsa-miR-3182	hsa-miR-454-3p	hsa-miR-301a-3p	hsa-miR-130a-3p	hsa-miR-2392	hsa-miR-4647	hsa-miR-20b-5p	hsa-miR-17-5p
RPL9	0.000439727	0.00730725	0.419804	14	hsa-miR-16-5p	hsa-miR-505-3p	hsa-miR-320a	hsa-miR-186-5p	hsa-miR-125a-5p	hsa-miR-93-5p	hsa-miR-18a-5p	hsa-let-7a-5p	hsa-miR-4729	hsa-miR-92b-3p	hsa-miR-92a-3p	hsa-miR-363-3p	hsa-miR-32-5p	hsa-miR-25-3p
STAT5B	0.000439727	0.00730725	0.419804	14	hsa-miR-23b-3p	hsa-miR-93-3p	hsa-miR-324-3p	hsa-miR-134-5p	hsa-miR-19a-3p	hsa-miR-19b-3p	hsa-miR-335-3p	hsa-miR-6734-5p	hsa-miR-1914-3p	hsa-miR-423-5p	hsa-miR-106b-3p	hsa-miR-150-5p	hsa-miR-28-5p	hsa-miR-28-3p
ZMYND11	0.000439727	0.00730725	0.419804	14	hsa-miR-361-5p	hsa-miR-215-5p	hsa-miR-192-5p	hsa-miR-324-5p	hsa-miR-125b-5p	hsa-miR-27b-3p	hsa-miR-222-3p	hsa-miR-10b-5p	hsa-miR-19a-3p	hsa-miR-19b-3p	hsa-miR-4747-5p	hsa-miR-138-5p	hsa-miR-4484	hsa-miR-548an
ZNF443	0.000439727	0.00730725	0.419804	14	hsa-miR-215-5p	hsa-miR-192-5p	hsa-miR-7856-5p	hsa-miR-374b-5p	hsa-miR-374a-5p	hsa-miR-98-5p	hsa-let-7i-5p	hsa-let-7g-5p	hsa-let-7f-5p	hsa-let-7e-5p	hsa-let-7d-5p	hsa-let-7c-5p	hsa-let-7b-5p	hsa-let-7a-5p
PPP6C	0.000443496	0.00733618	0.470181	18	hsa-miR-103a-3p	hsa-miR-16-5p	hsa-miR-222-3p	hsa-miR-92a-3p	hsa-miR-548as-3p	hsa-miR-20a-5p	hsa-miR-106b-5p	hsa-miR-4275	hsa-miR-144-3p	hsa-miR-221-3p	hsa-miR-499a-5p	hsa-miR-107	hsa-miR-93-5p	hsa-miR-20b-5p	hsa-miR-17-5p	hsa-miR-195-5p	hsa-miR-15b-5p	hsa-miR-15a-5p
RAB40C	0.000443496	0.00733618	0.470181	18	hsa-miR-484	hsa-let-7a-5p	hsa-miR-1224-5p	hsa-miR-7854-3p	hsa-let-7c-5p	hsa-let-7d-5p	hsa-let-7e-5p	hsa-let-7f-5p	hsa-let-7g-5p	hsa-miR-98-5p	hsa-let-7b-5p	hsa-let-7i-5p	hsa-miR-29c-3p	hsa-miR-29b-3p	hsa-miR-29a-3p	hsa-miR-25-5p	hsa-miR-185-5p	hsa-miR-589-5p
RBM12B	0.000442559	0.00733618	0.62873	43	hsa-miR-590-3p	hsa-miR-186-5p	hsa-miR-1-3p	hsa-miR-10a-5p	hsa-miR-26b-5p	hsa-let-7b-5p	hsa-miR-106b-5p	hsa-miR-20a-5p	hsa-miR-17-5p	hsa-miR-3611	hsa-miR-141-5p	hsa-miR-10b-5p	hsa-miR-1185-1-3p	hsa-miR-98-3p	hsa-let-7f-1-3p	hsa-let-7b-3p	hsa-let-7a-3p	hsa-miR-379-5p	hsa-miR-98-5p	hsa-let-7i-5p	hsa-let-7g-5p	hsa-let-7f-5p	hsa-let-7e-5p	hsa-let-7d-5p	hsa-let-7c-5p	hsa-let-7a-5p	hsa-miR-486-5p	hsa-miR-3609	hsa-miR-548t-5p	hsa-miR-548az-5p	hsa-miR-582-5p	hsa-miR-101-3p	hsa-miR-302c-3p	hsa-miR-93-5p	hsa-miR-20b-5p	hsa-miR-106a-5p	hsa-miR-136-5p	hsa-miR-7977	hsa-miR-1266-5p	hsa-miR-4433a-3p	hsa-miR-766-3p	hsa-miR-1273g-3p	hsa-miR-922
RPS6KB1	0.000443496	0.00733618	0.470181	18	hsa-miR-215-5p	hsa-miR-192-5p	hsa-miR-103a-3p	hsa-miR-98-5p	hsa-miR-16-5p	hsa-miR-877-3p	hsa-miR-15a-5p	hsa-miR-107	hsa-miR-15b-5p	hsa-miR-195-5p	hsa-miR-424-5p	hsa-miR-497-5p	hsa-miR-145-5p	hsa-miR-451b	hsa-miR-362-5p	hsa-miR-500a-5p	hsa-miR-200c-3p	hsa-miR-4275
CDX2	0.000449638	0.00734612	0.352636	10	hsa-miR-181c-5p	hsa-miR-181b-5p	hsa-miR-181a-5p	hsa-miR-9-5p	hsa-miR-335-5p	hsa-miR-484	hsa-miR-424-5p	hsa-miR-1976	hsa-miR-3653-5p	hsa-miR-106a-5p
DHCR7	0.000449638	0.00734612	0.352636	10	hsa-miR-425-5p	hsa-miR-335-5p	hsa-miR-34a-5p	hsa-miR-1260b	hsa-miR-374b-3p	hsa-miR-1268b	hsa-miR-1268a	hsa-miR-4747-5p	hsa-miR-7-5p	hsa-miR-451b
GCH1	0.000449638	0.00734612	0.352636	10	hsa-miR-1-3p	hsa-miR-335-5p	hsa-miR-215-5p	hsa-miR-192-5p	hsa-miR-26b-5p	hsa-miR-18a-5p	hsa-miR-1304-5p	hsa-miR-1827	hsa-miR-494-3p	hsa-miR-942-3p
KIF14	0.000449638	0.00734612	0.352636	10	hsa-miR-155-5p	hsa-miR-215-5p	hsa-miR-192-5p	hsa-miR-16-5p	hsa-miR-4677-5p	hsa-miR-22-5p	hsa-miR-1976	hsa-miR-6513-3p	hsa-miR-186-5p	hsa-miR-1277-5p
NUCKS1	0.00044968	0.00734612	0.617112	40	hsa-miR-155-5p	hsa-miR-215-5p	hsa-miR-34a-5p	hsa-miR-192-5p	hsa-miR-877-3p	hsa-miR-505-5p	hsa-miR-16-2-3p	hsa-miR-93-3p	hsa-miR-505-3p	hsa-miR-503-5p	hsa-miR-484	hsa-miR-301a-3p	hsa-miR-17-5p	hsa-let-7b-5p	hsa-miR-103a-3p	hsa-miR-107	hsa-miR-136-5p	hsa-miR-219b-5p	hsa-miR-654-3p	hsa-miR-4647	hsa-miR-548l	hsa-miR-32-5p	hsa-miR-92b-3p	hsa-miR-92a-3p	hsa-miR-363-3p	hsa-miR-25-3p	hsa-miR-365b-3p	hsa-miR-6081	hsa-miR-7157-5p	hsa-miR-195-5p	hsa-miR-497-5p	hsa-miR-16-5p	hsa-miR-15b-5p	hsa-miR-15a-5p	hsa-miR-424-5p	hsa-miR-1208	hsa-miR-26b-5p	hsa-miR-26a-5p	hsa-miR-370-3p	hsa-miR-589-3p
PELI1	0.000449638	0.00734612	0.352636	10	hsa-miR-155-5p	hsa-miR-374b-5p	hsa-miR-340-5p	hsa-miR-21-5p	hsa-miR-296-3p	hsa-miR-106a-5p	hsa-miR-17-5p	hsa-miR-374a-5p	hsa-miR-224-5p	hsa-miR-548e-5p
RPRD1B	0.000449638	0.00734612	0.352636	10	hsa-miR-130b-3p	hsa-miR-103a-3p	hsa-miR-30a-5p	hsa-miR-16-5p	hsa-miR-33a-5p	hsa-miR-15a-5p	hsa-miR-15b-5p	hsa-miR-195-5p	hsa-miR-424-5p	hsa-miR-497-5p
SEC24B	0.000449638	0.00734612	0.352636	10	hsa-miR-155-5p	hsa-miR-98-5p	hsa-miR-30a-5p	hsa-miR-296-3p	hsa-miR-186-5p	hsa-miR-18a-5p	hsa-miR-16-5p	hsa-miR-18a-3p	hsa-miR-324-3p	hsa-miR-1913
SMAD1	0.000449638	0.00734612	0.352636	10	hsa-miR-155-5p	hsa-miR-26a-5p	hsa-miR-30a-5p	hsa-miR-30b-5p	hsa-miR-30c-5p	hsa-miR-30d-5p	hsa-miR-16-5p	hsa-miR-21-3p	hsa-miR-186-5p	hsa-miR-26b-5p
TSC22D1	0.000449638	0.00734612	0.352636	10	hsa-miR-100-5p	hsa-miR-590-3p	hsa-miR-4689	hsa-miR-4784	hsa-miR-3150b-3p	hsa-miR-199b-5p	hsa-miR-199a-5p	hsa-miR-708-5p	hsa-miR-3139	hsa-miR-28-5p
WDFY3	0.000449638	0.00734612	0.352636	10	hsa-miR-19a-3p	hsa-let-7e-5p	hsa-miR-144-5p	hsa-miR-181a-5p	hsa-miR-181b-5p	hsa-miR-181c-5p	hsa-miR-181d-5p	hsa-miR-5100	hsa-miR-543	hsa-miR-892c-5p
PKM	0.000461077	0.00752381	0.671687	56	hsa-miR-133b	hsa-miR-133a-3p	hsa-miR-326	hsa-miR-122-5p	hsa-miR-30a-5p	hsa-miR-1301-3p	hsa-miR-935	hsa-miR-877-3p	hsa-miR-423-5p	hsa-miR-296-3p	hsa-miR-766-3p	hsa-miR-769-5p	hsa-miR-18a-3p	hsa-miR-484	hsa-miR-423-3p	hsa-miR-324-3p	hsa-miR-328-3p	hsa-miR-330-3p	hsa-miR-320a	hsa-miR-125b-5p	hsa-miR-222-3p	hsa-miR-221-3p	hsa-miR-30c-5p	hsa-miR-92a-3p	hsa-miR-23a-3p	hsa-miR-1260b	hsa-miR-1275	hsa-miR-7847-3p	hsa-miR-625-5p	hsa-miR-3202	hsa-miR-17-3p	hsa-miR-199b-3p	hsa-miR-199a-3p	hsa-miR-338-3p	hsa-let-7a-5p	hsa-miR-369-3p	hsa-miR-185-3p	hsa-miR-185-5p	hsa-miR-19a-3p	hsa-miR-19b-3p	hsa-miR-3135b	hsa-miR-330-5p	hsa-miR-3652	hsa-miR-378g	hsa-miR-4271
HIST2H3A	0.000470494	0.00766883	0.482554	19	hsa-miR-1-3p	hsa-miR-34a-5p	hsa-miR-320b	hsa-miR-361-3p	hsa-miR-769-3p	hsa-miR-652-3p	hsa-miR-497-5p	hsa-miR-324-5p	hsa-miR-320a	hsa-miR-194-5p	hsa-miR-186-5p	hsa-miR-27b-3p	hsa-miR-15b-5p	hsa-miR-93-5p	hsa-miR-17-5p	hsa-miR-146a-3p	hsa-miR-1276	hsa-miR-760	hsa-miR-6766-5p
BTN3A3	0.000489025	0.00788212	0.49369	20	hsa-miR-335-5p	hsa-miR-106b-5p	hsa-miR-26b-5p	hsa-miR-21-5p	hsa-miR-20a-5p	hsa-miR-1277-5p	hsa-miR-548e-5p	hsa-miR-15a-5p	hsa-miR-15b-5p	hsa-miR-195-5p	hsa-miR-424-5p	hsa-miR-497-5p	hsa-miR-16-5p	hsa-miR-503-5p	hsa-miR-223-5p	hsa-miR-22-3p	hsa-miR-186-5p	hsa-miR-93-5p	hsa-miR-20b-5p	hsa-miR-17-5p
COL4A1	0.000489025	0.00788212	0.49369	20	hsa-miR-29c-3p	hsa-miR-29a-3p	hsa-miR-29b-3p	hsa-miR-21-5p	hsa-miR-769-3p	hsa-miR-18a-3p	hsa-miR-125a-5p	hsa-miR-100-5p	hsa-miR-99a-5p	hsa-miR-92a-3p	hsa-miR-16-5p	hsa-miR-767-5p	hsa-miR-6808-3p	hsa-miR-5682	hsa-miR-542-3p	hsa-miR-7-1-3p	hsa-miR-335-3p	hsa-miR-421	hsa-miR-505-3p	hsa-miR-140-3p
ERBIN	0.000489025	0.00788212	0.49369	20	hsa-miR-200a-3p	hsa-miR-155-5p	hsa-miR-200c-3p	hsa-miR-141-3p	hsa-miR-200b-3p	hsa-miR-33a-5p	hsa-miR-32-5p	hsa-miR-26b-5p	hsa-miR-877-3p	hsa-miR-16-2-3p	hsa-miR-130a-3p	hsa-miR-301a-3p	hsa-miR-130b-3p	hsa-miR-454-3p	hsa-miR-23c	hsa-miR-23b-3p	hsa-miR-23a-3p	hsa-miR-5197-3p	hsa-miR-7159-3p	hsa-miR-183-5p
HDAC4	0.000487598	0.00788212	0.391817	12	hsa-miR-29b-3p	hsa-miR-140-5p	hsa-miR-1-3p	hsa-miR-22-3p	hsa-miR-30c-5p	hsa-miR-9-5p	hsa-miR-206	hsa-miR-4686	hsa-miR-19b-3p	hsa-miR-19a-3p	hsa-miR-381-3p	hsa-miR-125a-5p
KANK1	0.000487598	0.00788212	0.391817	12	hsa-miR-335-5p	hsa-miR-10a-5p	hsa-miR-100-5p	hsa-miR-374b-3p	hsa-miR-873-5p	hsa-miR-195-5p	hsa-miR-424-5p	hsa-miR-16-5p	hsa-miR-15b-5p	hsa-miR-497-5p	hsa-miR-503-5p	hsa-miR-15a-5p
MAGEA3	0.000487598	0.00788212	0.391817	12	hsa-miR-34a-5p	hsa-let-7a-5p	hsa-let-7b-5p	hsa-let-7c-5p	hsa-let-7d-5p	hsa-let-7e-5p	hsa-let-7f-5p	hsa-let-7g-5p	hsa-let-7i-5p	hsa-miR-31-5p	hsa-miR-590-3p	hsa-miR-98-5p
MAGEA6	0.000487598	0.00788212	0.391817	12	hsa-miR-34a-5p	hsa-miR-98-5p	hsa-let-7a-5p	hsa-let-7b-5p	hsa-let-7c-5p	hsa-let-7d-5p	hsa-let-7e-5p	hsa-let-7f-5p	hsa-let-7g-5p	hsa-let-7i-5p	hsa-miR-31-5p	hsa-miR-590-3p
NIPBL	0.000487598	0.00788212	0.391817	12	hsa-miR-210-3p	hsa-miR-421	hsa-miR-21-5p	hsa-let-7b-5p	hsa-miR-18a-3p	hsa-miR-30b-5p	hsa-miR-183-5p	hsa-let-7a-5p	hsa-miR-136-5p	hsa-miR-369-3p	hsa-miR-6842-3p	hsa-miR-664a-3p
NOB1	0.000487598	0.00788212	0.391817	12	hsa-miR-16-5p	hsa-miR-155-5p	hsa-miR-215-5p	hsa-miR-192-5p	hsa-miR-935	hsa-miR-296-3p	hsa-miR-29c-5p	hsa-miR-10a-5p	hsa-miR-93-5p	hsa-miR-326	hsa-miR-744-5p	hsa-miR-139-3p
SP4	0.000489025	0.00788212	0.49369	20	hsa-miR-27a-3p	hsa-miR-335-5p	hsa-miR-192-5p	hsa-miR-26b-5p	hsa-miR-17-5p	hsa-miR-20a-5p	hsa-miR-30a-5p	hsa-miR-93-5p	hsa-miR-106a-5p	hsa-miR-30c-5p	hsa-miR-30d-5p	hsa-miR-30b-5p	hsa-miR-106b-5p	hsa-miR-30e-5p	hsa-miR-376c-3p	hsa-miR-20b-5p	hsa-miR-493-5p	hsa-miR-3609	hsa-miR-486-5p	hsa-miR-330-3p
AK4	0.000499973	0.00804962	0.503765	21	hsa-miR-26b-5p	hsa-miR-24-3p	hsa-miR-3613-3p	hsa-miR-98-5p	hsa-let-7i-5p	hsa-let-7g-5p	hsa-let-7f-5p	hsa-let-7e-5p	hsa-let-7d-5p	hsa-let-7c-5p	hsa-let-7b-5p	hsa-let-7a-5p	hsa-miR-485-5p	hsa-miR-4478	hsa-miR-5197-3p	hsa-miR-5010-3p	hsa-miR-342-3p	hsa-miR-4484	hsa-miR-548an	hsa-miR-142-3p	hsa-miR-3607-3p
EPB41	0.000503022	0.00808074	0.521287	23	hsa-miR-148b-3p	hsa-miR-320b	hsa-miR-877-3p	hsa-miR-423-5p	hsa-miR-342-3p	hsa-miR-320a	hsa-miR-635	hsa-miR-766-3p	hsa-miR-1273g-3p	hsa-miR-1268b	hsa-miR-1268a	hsa-miR-24-3p	hsa-miR-1228-3p	hsa-miR-1299	hsa-miR-671-5p	hsa-miR-140-3p	hsa-miR-544a	hsa-miR-5001-3p	hsa-miR-30d-5p	hsa-miR-30e-5p	hsa-miR-30c-5p	hsa-miR-30b-5p	hsa-miR-30a-5p
SGMS1	0.000503022	0.00808074	0.521287	23	hsa-miR-130b-3p	hsa-miR-98-5p	hsa-miR-93-5p	hsa-miR-33a-5p	hsa-miR-744-5p	hsa-miR-142-3p	hsa-miR-20b-5p	hsa-miR-20a-5p	hsa-miR-17-5p	hsa-miR-106b-5p	hsa-miR-106a-5p	hsa-miR-548t-5p	hsa-miR-548az-5p	hsa-miR-27b-3p	hsa-miR-27a-3p	hsa-miR-181c-5p	hsa-let-7a-3p	hsa-let-7b-3p	hsa-let-7f-1-3p	hsa-miR-125b-1-3p	hsa-miR-186-3p	hsa-miR-381-3p	hsa-miR-98-3p
TAB2	0.000504312	0.00808351	0.512925	22	hsa-miR-155-5p	hsa-let-7b-5p	hsa-miR-23b-3p	hsa-miR-181a-5p	hsa-miR-98-5p	hsa-miR-15b-5p	hsa-miR-196a-5p	hsa-let-7f-5p	hsa-let-7a-5p	hsa-miR-142-3p	hsa-miR-1276	hsa-miR-6734-5p	hsa-miR-6073	hsa-miR-8059	hsa-miR-1292-5p	hsa-miR-1914-3p	hsa-miR-423-5p	hsa-miR-936	hsa-miR-199b-3p	hsa-miR-199a-3p	hsa-miR-7-1-3p	hsa-miR-342-3p
TLE3	0.000504312	0.00808351	0.512925	22	hsa-miR-10a-5p	hsa-miR-296-3p	hsa-miR-505-3p	hsa-miR-196b-5p	hsa-miR-222-3p	hsa-miR-34a-5p	hsa-miR-93-5p	hsa-miR-92a-3p	hsa-miR-18a-5p	hsa-miR-1260b	hsa-miR-8085	hsa-miR-4689	hsa-miR-765	hsa-miR-185-5p	hsa-miR-6130	hsa-miR-4510	hsa-miR-4784	hsa-miR-3150b-3p	hsa-miR-4478	hsa-miR-767-5p	hsa-miR-141-5p	hsa-miR-744-5p
FMO4	0.000520768	0.00832884	0.438835	15	hsa-miR-651-5p	hsa-miR-134-5p	hsa-miR-6073	hsa-miR-98-5p	hsa-let-7i-5p	hsa-let-7g-5p	hsa-let-7f-5p	hsa-let-7e-5p	hsa-let-7d-5p	hsa-let-7c-5p	hsa-let-7b-5p	hsa-let-7a-5p	hsa-miR-6855-3p	hsa-miR-196b-5p	hsa-miR-196a-5p
SFRP1	0.000520768	0.00832884	0.438835	15	hsa-miR-335-5p	hsa-miR-1260b	hsa-miR-328-3p	hsa-miR-127-3p	hsa-miR-206	hsa-miR-3175	hsa-miR-146b-5p	hsa-miR-146a-5p	hsa-miR-6852-5p	hsa-miR-10b-5p	hsa-miR-10a-5p	hsa-miR-27a-3p	hsa-miR-582-3p	hsa-miR-27a-5p	hsa-miR-744-5p
WNK3	0.000536938	0.00857797	0.572053	30	hsa-miR-21-5p	hsa-miR-125a-5p	hsa-miR-3609	hsa-miR-548as-3p	hsa-miR-17-5p	hsa-miR-20a-5p	hsa-miR-106b-5p	hsa-miR-20b-5p	hsa-miR-106a-5p	hsa-miR-93-5p	hsa-miR-454-3p	hsa-miR-130a-3p	hsa-miR-130b-3p	hsa-miR-301a-3p	hsa-miR-151a-3p	hsa-miR-3613-3p	hsa-miR-411-5p	hsa-miR-660-5p	hsa-miR-19a-3p	hsa-miR-19b-3p	hsa-miR-503-5p	hsa-miR-15b-5p	hsa-miR-497-5p	hsa-miR-16-5p	hsa-miR-15a-5p	hsa-miR-195-5p	hsa-miR-424-5p	hsa-miR-29a-5p	hsa-miR-6832-3p	hsa-miR-329-3p
SHOC2	0.000538576	0.00859466	0.68568	60	hsa-miR-16-5p	hsa-miR-335-5p	hsa-miR-103a-3p	hsa-miR-26b-5p	hsa-miR-92a-3p	hsa-miR-17-5p	hsa-miR-20a-5p	hsa-miR-93-5p	hsa-miR-106a-5p	hsa-miR-106b-5p	hsa-miR-20b-5p	hsa-miR-491-5p	hsa-miR-2110	hsa-miR-548t-5p	hsa-miR-548az-5p	hsa-let-7a-3p	hsa-let-7b-3p	hsa-let-7f-1-3p	hsa-miR-15a-5p	hsa-miR-98-3p	hsa-miR-15b-5p	hsa-miR-195-5p	hsa-miR-424-5p	hsa-miR-497-5p	hsa-miR-4703-5p	hsa-miR-128-3p	hsa-miR-4291	hsa-miR-3611	hsa-miR-374a-5p	hsa-miR-374b-5p	hsa-miR-4539	hsa-miR-200b-3p	hsa-miR-200c-3p	hsa-miR-1185-1-3p	hsa-miR-381-3p	hsa-miR-4271	hsa-miR-922	hsa-miR-636	hsa-miR-494-3p	hsa-miR-34a-5p	hsa-miR-548e-5p	hsa-miR-7977	hsa-miR-24-3p	hsa-miR-485-5p	hsa-miR-342-3p
CRK	0.000546573	0.00871266	0.680952	58	hsa-miR-126-3p	hsa-miR-132-3p	hsa-miR-125a-5p	hsa-miR-215-5p	hsa-miR-10a-5p	hsa-miR-192-5p	hsa-miR-106b-3p	hsa-miR-15b-5p	hsa-let-7e-5p	hsa-miR-1260b	hsa-miR-10b-5p	hsa-let-7c-5p	hsa-miR-20a-5p	hsa-miR-106b-5p	hsa-miR-206	hsa-miR-1-3p	hsa-miR-370-3p	hsa-miR-329-3p	hsa-miR-1304-3p	hsa-miR-1306-5p	hsa-miR-30e-3p	hsa-miR-30d-3p	hsa-miR-30a-3p	hsa-miR-1273h-3p	hsa-miR-16-5p	hsa-miR-503-5p	hsa-miR-15a-5p	hsa-miR-195-5p	hsa-miR-424-5p	hsa-miR-497-5p	hsa-miR-423-3p	hsa-miR-502-3p	hsa-miR-501-3p	hsa-miR-142-5p	hsa-miR-3609	hsa-miR-320d	hsa-miR-320b	hsa-miR-320a	hsa-miR-320c	hsa-miR-20b-5p	hsa-miR-93-5p	hsa-miR-106a-5p	hsa-miR-17-5p	hsa-miR-302c-3p	hsa-miR-664b-5p
ABHD2	0.000549157	0.00874422	0.634197	43	hsa-miR-335-5p	hsa-miR-484	hsa-miR-92a-3p	hsa-miR-16-5p	hsa-miR-17-5p	hsa-miR-20a-5p	hsa-miR-26a-5p	hsa-miR-26b-5p	hsa-miR-93-5p	hsa-miR-106b-5p	hsa-miR-20b-5p	hsa-miR-24-3p	hsa-miR-493-3p	hsa-miR-33a-5p	hsa-miR-186-5p	hsa-miR-548h-3p	hsa-miR-26a-2-3p	hsa-miR-26a-1-3p	hsa-miR-4271	hsa-miR-4747-5p	hsa-miR-1827	hsa-miR-922	hsa-miR-4476	hsa-miR-497-5p	hsa-miR-424-5p	hsa-miR-195-5p	hsa-miR-15b-5p	hsa-miR-15a-5p	hsa-miR-7854-3p	hsa-miR-196b-5p	hsa-miR-196a-5p	hsa-miR-629-3p	hsa-miR-1260b	hsa-miR-1260a	hsa-miR-23a-5p	hsa-miR-4772-3p	hsa-miR-1976	hsa-miR-3653-5p	hsa-miR-6852-5p	hsa-miR-340-3p	hsa-miR-1307-3p	hsa-miR-532-3p	hsa-miR-150-5p
BCL6	0.00058841	0.00924717	0.339575	9	hsa-miR-9-5p	hsa-miR-127-3p	hsa-miR-339-5p	hsa-miR-30b-5p	hsa-miR-155-5p	hsa-miR-335-5p	hsa-miR-21-5p	hsa-miR-544a	hsa-miR-10a-5p
BRPF3	0.000587609	0.00924717	0.455488	16	hsa-miR-155-5p	hsa-miR-1-3p	hsa-miR-877-3p	hsa-let-7b-5p	hsa-miR-885-3p	hsa-miR-6861-3p	hsa-miR-7856-5p	hsa-miR-1185-1-3p	hsa-miR-98-3p	hsa-let-7f-1-3p	hsa-let-7b-3p	hsa-let-7a-3p	hsa-miR-501-5p	hsa-miR-381-3p	hsa-miR-6771-3p	hsa-miR-548as-3p
DIABLO	0.000587609	0.00924717	0.455488	16	hsa-miR-29a-3p	hsa-miR-26b-5p	hsa-miR-16-5p	hsa-miR-34a-5p	hsa-miR-1262	hsa-miR-4316	hsa-miR-609	hsa-miR-98-5p	hsa-let-7i-5p	hsa-let-7g-5p	hsa-let-7f-5p	hsa-let-7e-5p	hsa-let-7d-5p	hsa-let-7c-5p	hsa-let-7b-5p	hsa-let-7a-5p
FAM234A	0.00058841	0.00924717	0.339575	9	hsa-miR-24-3p	hsa-miR-320b	hsa-miR-320a	hsa-miR-3175	hsa-miR-1268b	hsa-miR-1268a	hsa-miR-8085	hsa-miR-3202	hsa-miR-6125
GNAT1	0.000587609	0.00924717	0.455488	16	hsa-miR-376a-3p	hsa-miR-4662a-5p	hsa-miR-107	hsa-miR-103a-3p	hsa-miR-103b	hsa-miR-7157-5p	hsa-miR-503-5p	hsa-miR-497-5p	hsa-miR-424-5p	hsa-miR-195-5p	hsa-miR-16-5p	hsa-miR-15b-5p	hsa-miR-15a-5p	hsa-miR-493-5p	hsa-let-7g-3p	hsa-miR-548an
GPR75-ASB3	0.00058841	0.00924717	0.339575	9	hsa-miR-342-3p	hsa-miR-30a-5p	hsa-miR-30b-5p	hsa-miR-30c-5p	hsa-miR-30d-5p	hsa-miR-30e-5p	hsa-miR-4646-5p	hsa-miR-4747-5p	hsa-miR-7849-3p
HIPK2	0.00058841	0.00924717	0.339575	9	hsa-miR-27a-3p	hsa-miR-181a-5p	hsa-miR-760	hsa-miR-423-5p	hsa-miR-296-3p	hsa-miR-18a-3p	hsa-miR-222-3p	hsa-miR-183-5p	hsa-miR-141-3p
MIS18BP1	0.00058841	0.00924717	0.339575	9	hsa-miR-421	hsa-miR-215-5p	hsa-miR-192-5p	hsa-miR-103a-3p	hsa-miR-22-3p	hsa-miR-107	hsa-miR-3145-3p	hsa-miR-3679-5p	hsa-miR-1185-5p
PYGB	0.00058841	0.00924717	0.339575	9	hsa-miR-335-5p	hsa-miR-1-3p	hsa-miR-34a-5p	hsa-miR-16-5p	hsa-miR-744-5p	hsa-miR-484	hsa-miR-20a-5p	hsa-miR-378a-5p	hsa-miR-5196-3p
RUNDC3B	0.000587609	0.00924717	0.455488	16	hsa-miR-335-5p	hsa-miR-93-3p	hsa-miR-221-3p	hsa-miR-10b-5p	hsa-miR-10a-5p	hsa-miR-29b-3p	hsa-miR-99a-5p	hsa-miR-33a-5p	hsa-miR-16-5p	hsa-miR-629-3p	hsa-miR-532-3p	hsa-miR-150-5p	hsa-miR-186-3p	hsa-miR-483-3p	hsa-miR-1301-3p	hsa-miR-510-3p
TYMS	0.00058841	0.00924717	0.339575	9	hsa-let-7b-5p	hsa-miR-34a-5p	hsa-miR-26b-5p	hsa-miR-18a-3p	hsa-miR-484	hsa-miR-194-5p	hsa-miR-99a-5p	hsa-miR-203a-3p	hsa-miR-196a-5p
ZFAND5	0.000587609	0.00924717	0.455488	16	hsa-miR-98-5p	hsa-miR-19b-3p	hsa-miR-18a-5p	hsa-miR-769-3p	hsa-miR-320a	hsa-miR-15b-5p	hsa-let-7e-5p	hsa-miR-10a-5p	hsa-miR-222-3p	hsa-miR-19a-3p	hsa-miR-30e-5p	hsa-miR-30d-5p	hsa-miR-30c-5p	hsa-miR-30b-5p	hsa-miR-30a-5p	hsa-miR-4433a-3p
FUT10	0.000593955	0.009304	0.562538	28	hsa-miR-34a-5p	hsa-let-7c-5p	hsa-miR-3613-3p	hsa-miR-142-5p	hsa-miR-148a-5p	hsa-miR-3138	hsa-miR-769-3p	hsa-miR-505-3p	hsa-miR-98-5p	hsa-let-7i-5p	hsa-let-7g-5p	hsa-let-7f-5p	hsa-let-7e-5p	hsa-let-7d-5p	hsa-let-7b-5p	hsa-let-7a-5p	hsa-miR-183-5p	hsa-miR-93-5p	hsa-miR-20b-5p	hsa-miR-20a-5p	hsa-miR-17-5p	hsa-miR-106b-5p	hsa-miR-106a-5p	hsa-miR-3609	hsa-miR-32-5p	hsa-miR-92b-3p	hsa-miR-92a-3p	hsa-miR-4645-5p
PTPDC1	0.000593955	0.009304	0.562538	28	hsa-miR-340-5p	hsa-miR-21-5p	hsa-miR-16-5p	hsa-miR-17-5p	hsa-miR-20a-5p	hsa-miR-93-5p	hsa-miR-106a-5p	hsa-miR-142-5p	hsa-miR-106b-5p	hsa-miR-302c-3p	hsa-miR-20b-5p	hsa-miR-3943	hsa-miR-181d-5p	hsa-miR-181c-5p	hsa-miR-181b-5p	hsa-miR-181a-5p	hsa-miR-543	hsa-miR-3609	hsa-miR-4782-5p	hsa-miR-23c	hsa-miR-23b-3p	hsa-miR-23a-3p	hsa-miR-378j	hsa-miR-3126-3p	hsa-miR-1304-5p	hsa-miR-193a-5p	hsa-miR-122-5p	hsa-miR-1827
ZNF275	0.000593955	0.009304	0.562538	28	hsa-miR-221-3p	hsa-miR-320a	hsa-miR-31-5p	hsa-miR-15a-5p	hsa-miR-16-5p	hsa-miR-15b-5p	hsa-miR-195-5p	hsa-miR-424-5p	hsa-miR-497-5p	hsa-miR-4275	hsa-miR-7-5p	hsa-miR-1277-5p	hsa-miR-23a-3p	hsa-miR-23b-3p	hsa-miR-1224-5p	hsa-miR-320b	hsa-miR-320c	hsa-miR-769-3p	hsa-miR-320d	hsa-miR-23c	hsa-miR-222-3p	hsa-miR-142-5p	hsa-miR-873-5p	hsa-miR-889-3p	hsa-miR-4671-5p	hsa-miR-18a-3p	hsa-miR-1273g-3p	hsa-miR-181a-2-3p
ABCA3	0.000709122	0.00958341	0.23509	5	hsa-miR-335-5p	hsa-miR-92b-3p	hsa-miR-92a-3p	hsa-miR-20a-5p	hsa-miR-409-5p
ABCB10	0.000709122	0.00958341	0.23509	5	hsa-miR-215-5p	hsa-miR-192-5p	hsa-miR-30a-5p	hsa-miR-24-3p	hsa-let-7b-5p
ABCB9	0.000709122	0.00958341	0.23509	5	hsa-miR-210-3p	hsa-miR-335-5p	hsa-miR-26a-5p	hsa-miR-31-5p	hsa-miR-24-3p
ACAA1	0.000709122	0.00958341	0.23509	5	hsa-miR-877-3p	hsa-miR-10a-5p	hsa-miR-32-5p	hsa-miR-92a-3p	hsa-miR-92b-3p
ACYP1	0.000709122	0.00958341	0.23509	5	hsa-miR-374a-5p	hsa-miR-181d-5p	hsa-miR-181c-5p	hsa-miR-181a-5p	hsa-miR-181b-5p
ADAM12	0.000628411	0.00958341	0.415929	13	hsa-miR-29b-3p	hsa-miR-1-3p	hsa-miR-29a-3p	hsa-miR-29c-3p	hsa-miR-30d-3p	hsa-miR-200b-3p	hsa-miR-200c-3p	hsa-miR-1185-5p	hsa-miR-1224-5p	hsa-miR-1304-5p	hsa-miR-33a-5p	hsa-miR-3679-5p	hsa-miR-4689
ADCY1	0.000709122	0.00958341	0.23509	5	hsa-miR-423-3p	hsa-miR-331-3p	hsa-miR-320a	hsa-let-7b-5p	hsa-miR-212-3p
ADNP	0.000709122	0.00958341	0.23509	5	hsa-miR-34a-5p	hsa-miR-26b-5p	hsa-miR-21-5p	hsa-miR-328-3p	hsa-let-7b-5p
ADPGK	0.000709122	0.00958341	0.23509	5	hsa-miR-1-3p	hsa-miR-30a-5p	hsa-miR-26b-5p	hsa-miR-24-3p	hsa-miR-769-5p
AHNAK	0.000709122	0.00958341	0.23509	5	hsa-miR-335-5p	hsa-miR-34a-5p	hsa-miR-1303	hsa-miR-421	hsa-miR-324-5p
ALDH9A1	0.000706078	0.00958341	0.57989	30	hsa-miR-155-5p	hsa-miR-215-5p	hsa-miR-34a-5p	hsa-miR-192-5p	hsa-miR-27a-3p	hsa-miR-497-5p	hsa-miR-128-3p	hsa-miR-100-5p	hsa-miR-92a-3p	hsa-miR-802	hsa-miR-20a-5p	hsa-miR-106b-5p	hsa-miR-4275	hsa-miR-582-3p	hsa-miR-30e-3p	hsa-miR-30d-3p	hsa-miR-30a-3p	hsa-miR-185-5p	hsa-miR-8075	hsa-miR-3928-3p	hsa-miR-4739	hsa-miR-1273g-3p	hsa-miR-3614-5p	hsa-miR-181d-5p	hsa-miR-181c-5p	hsa-miR-181b-5p	hsa-miR-181a-5p	hsa-miR-93-5p	hsa-miR-20b-5p	hsa-miR-17-5p
ANKRA2	0.000709122	0.00958341	0.23509	5	hsa-miR-30d-5p	hsa-miR-30e-5p	hsa-miR-30c-5p	hsa-miR-30b-5p	hsa-miR-30a-5p
ANLN	0.000709122	0.00958341	0.23509	5	hsa-miR-503-5p	hsa-miR-424-5p	hsa-miR-215-5p	hsa-miR-192-5p	hsa-miR-497-5p
ANXA1	0.000709122	0.00958341	0.23509	5	hsa-miR-196a-5p	hsa-miR-335-5p	hsa-miR-30a-5p	hsa-miR-26b-5p	hsa-miR-221-3p
APPL1	0.000639738	0.00958341	0.470181	17	hsa-miR-340-5p	hsa-miR-215-5p	hsa-miR-192-5p	hsa-miR-96-5p	hsa-miR-32-5p	hsa-miR-21-5p	hsa-miR-877-3p	hsa-miR-423-3p	hsa-miR-324-3p	hsa-let-7e-5p	hsa-let-7b-5p	hsa-miR-92a-3p	hsa-miR-92b-3p	hsa-miR-3609	hsa-miR-335-3p	hsa-miR-7977	hsa-miR-24-3p
APRT	0.000709122	0.00958341	0.23509	5	hsa-let-7b-5p	hsa-miR-484	hsa-miR-324-3p	hsa-miR-15b-5p	hsa-miR-10a-5p
ARF4	0.000709122	0.00958341	0.23509	5	hsa-miR-1-3p	hsa-miR-7-5p	hsa-miR-361-5p	hsa-miR-142-3p	hsa-miR-221-3p
ARSJ	0.000677772	0.00958341	0.483241	18	hsa-miR-98-5p	hsa-miR-93-5p	hsa-miR-1277-5p	hsa-miR-494-3p	hsa-miR-22-5p	hsa-miR-325	hsa-miR-628-3p	hsa-miR-664a-3p	hsa-miR-3609	hsa-miR-20a-5p	hsa-miR-20b-5p	hsa-miR-106b-5p	hsa-miR-17-5p	hsa-miR-106a-5p	hsa-miR-181c-5p	hsa-miR-181d-5p	hsa-miR-181b-5p	hsa-miR-181a-5p
ASB3	0.000682305	0.00958341	0.384693	11	hsa-miR-335-5p	hsa-miR-935	hsa-miR-30a-5p	hsa-miR-30c-5p	hsa-miR-30d-5p	hsa-miR-30b-5p	hsa-miR-30e-5p	hsa-miR-342-3p	hsa-miR-4646-5p	hsa-miR-4747-5p	hsa-miR-7849-3p
ATF1	0.000709122	0.00958341	0.23509	5	hsa-miR-215-5p	hsa-miR-192-5p	hsa-miR-23a-5p	hsa-miR-182-5p	hsa-miR-30a-5p
ATP6V1B2	0.000677772	0.00958341	0.483241	18	hsa-miR-1-3p	hsa-miR-30a-5p	hsa-miR-16-5p	hsa-miR-877-3p	hsa-miR-503-5p	hsa-miR-320a	hsa-miR-196a-5p	hsa-let-7a-5p	hsa-miR-19a-3p	hsa-miR-19b-3p	hsa-miR-130a-3p	hsa-miR-301a-3p	hsa-miR-130b-3p	hsa-miR-454-3p	hsa-miR-544a	hsa-miR-186-5p	hsa-miR-323b-3p	hsa-miR-1276
BIK	0.000709122	0.00958341	0.23509	5	hsa-miR-335-5p	hsa-miR-148b-3p	hsa-miR-9-5p	hsa-miR-125b-1-3p	hsa-miR-34a-5p
BPGM	0.000709122	0.00958341	0.23509	5	hsa-miR-148b-3p	hsa-miR-128-3p	hsa-miR-122-5p	hsa-miR-181a-5p	hsa-miR-340-3p
BRD1	0.000709122	0.00958341	0.23509	5	hsa-miR-186-5p	hsa-miR-221-3p	hsa-miR-18a-3p	hsa-miR-497-5p	hsa-let-7g-5p
BTBD10	0.000709122	0.00958341	0.23509	5	hsa-miR-340-5p	hsa-miR-130b-3p	hsa-miR-93-5p	hsa-miR-19b-3p	hsa-miR-328-3p
BYSL	0.000709122	0.00958341	0.23509	5	hsa-miR-128-3p	hsa-miR-192-5p	hsa-miR-16-5p	hsa-miR-378a-3p	hsa-miR-320a
C8orf76	0.000709122	0.00958341	0.23509	5	hsa-miR-30e-5p	hsa-miR-30d-5p	hsa-miR-30c-5p	hsa-miR-30b-5p	hsa-miR-30a-5p
CA13	0.000709122	0.00958341	0.23509	5	hsa-miR-374b-5p	hsa-miR-9-5p	hsa-miR-192-5p	hsa-miR-19b-3p	hsa-miR-18a-5p
CAMK2D	0.000709122	0.00958341	0.23509	5	hsa-miR-7-5p	hsa-miR-484	hsa-let-7a-5p	hsa-miR-30c-5p	hsa-miR-185-5p
CAMK4	0.000677772	0.00958341	0.483241	18	hsa-miR-215-5p	hsa-miR-192-5p	hsa-miR-26b-5p	hsa-miR-185-5p	hsa-miR-1273g-3p	hsa-miR-181a-2-3p	hsa-miR-922	hsa-miR-574-5p	hsa-miR-30e-3p	hsa-miR-30d-3p	hsa-miR-30a-3p	hsa-miR-6867-5p	hsa-miR-629-3p	hsa-miR-1255a	hsa-miR-532-3p	hsa-miR-150-5p	hsa-miR-4301	hsa-miR-5197-3p
CASC4	0.000709122	0.00958341	0.23509	5	hsa-miR-151a-3p	hsa-miR-125a-5p	hsa-miR-30c-5p	hsa-miR-381-3p	hsa-miR-485-5p
CCDC113	0.000682305	0.00958341	0.384693	11	hsa-miR-32-5p	hsa-miR-22-5p	hsa-let-7e-5p	hsa-miR-25-3p	hsa-miR-92a-3p	hsa-miR-363-3p	hsa-miR-92b-3p	hsa-miR-500a-3p	hsa-miR-766-3p	hsa-miR-3189-3p	hsa-miR-1273g-3p
CCNB2	0.000709122	0.00958341	0.23509	5	hsa-miR-23b-3p	hsa-let-7f-5p	hsa-let-7c-5p	hsa-let-7b-5p	hsa-let-7a-5p
CCNG2	0.000709122	0.00958341	0.23509	5	hsa-miR-335-5p	hsa-miR-93-5p	hsa-miR-503-5p	hsa-miR-340-5p	hsa-miR-93-3p
CD40	0.000709122	0.00958341	0.23509	5	hsa-miR-224-5p	hsa-miR-486-5p	hsa-miR-503-5p	hsa-miR-34a-5p	hsa-miR-145-5p
CEP170	0.000677772	0.00958341	0.483241	18	hsa-miR-125b-5p	hsa-miR-34a-5p	hsa-miR-548t-5p	hsa-miR-548az-5p	hsa-miR-20a-5p	hsa-miR-106a-5p	hsa-miR-20b-5p	hsa-miR-17-5p	hsa-miR-106b-5p	hsa-miR-93-5p	hsa-miR-6771-3p	hsa-miR-454-3p	hsa-miR-301a-3p	hsa-miR-130a-3p	hsa-miR-130b-3p	hsa-miR-19a-3p	hsa-miR-19b-3p	hsa-miR-7641
CLINT1	0.000709122	0.00958341	0.23509	5	hsa-miR-145-5p	hsa-miR-155-5p	hsa-miR-98-5p	hsa-miR-26b-5p	hsa-let-7b-5p
COL10A1	0.000709122	0.00958341	0.23509	5	hsa-miR-335-5p	hsa-miR-29a-3p	hsa-miR-29b-3p	hsa-miR-29c-3p	hsa-miR-767-5p
COPB1	0.000709122	0.00958341	0.23509	5	hsa-miR-1-3p	hsa-miR-130b-5p	hsa-miR-195-5p	hsa-miR-185-5p	hsa-miR-26a-5p
CSF1	0.000628411	0.00958341	0.415929	13	hsa-miR-130a-3p	hsa-miR-130b-3p	hsa-miR-148b-3p	hsa-miR-335-5p	hsa-miR-505-3p	hsa-miR-30b-5p	hsa-miR-30c-5p	hsa-miR-128-3p	hsa-miR-152-3p	hsa-miR-7847-3p	hsa-miR-765	hsa-miR-185-5p	hsa-miR-3135b
CTR9	0.000709122	0.00958341	0.23509	5	hsa-miR-101-3p	hsa-miR-19b-3p	hsa-miR-26a-5p	hsa-miR-20a-5p	hsa-let-7b-5p
CXCL2	0.000709122	0.00958341	0.23509	5	hsa-miR-335-5p	hsa-miR-1-3p	hsa-miR-98-5p	hsa-miR-223-3p	hsa-miR-532-5p
DCLRE1B	0.000709122	0.00958341	0.23509	5	hsa-miR-331-3p	hsa-miR-378a-3p	hsa-miR-320b	hsa-miR-484	hsa-miR-320a
DDX10	0.000709122	0.00958341	0.23509	5	hsa-miR-155-5p	hsa-miR-34a-5p	hsa-miR-98-5p	hsa-miR-30a-5p	hsa-let-7b-5p
DDX24	0.000709122	0.00958341	0.23509	5	hsa-miR-34a-5p	hsa-miR-744-5p	hsa-miR-505-5p	hsa-miR-423-5p	hsa-miR-769-5p
DDX56	0.000709122	0.00958341	0.23509	5	hsa-miR-34a-5p	hsa-miR-423-3p	hsa-miR-331-3p	hsa-miR-328-3p	hsa-miR-92a-3p
DEF8	0.000709122	0.00958341	0.23509	5	hsa-miR-1303	hsa-miR-324-5p	hsa-miR-331-3p	hsa-miR-19a-3p	hsa-miR-19b-3p
DIMT1	0.000709122	0.00958341	0.23509	5	hsa-miR-215-5p	hsa-miR-192-5p	hsa-miR-101-3p	hsa-miR-484	hsa-miR-210-3p
DLC1	0.000624661	0.00958341	0.587726	32	hsa-let-7b-5p	hsa-miR-186-5p	hsa-miR-16-5p	hsa-let-7d-5p	hsa-miR-877-3p	hsa-miR-30c-5p	hsa-miR-20a-5p	hsa-miR-200a-3p	hsa-miR-200b-3p	hsa-miR-200c-3p	hsa-let-7g-3p	hsa-miR-548t-5p	hsa-miR-548az-5p	hsa-miR-203a-3p	hsa-miR-340-5p	hsa-miR-6722-3p	hsa-miR-142-5p	hsa-miR-576-3p	hsa-miR-374b-5p	hsa-miR-374a-5p	hsa-miR-301a-3p	hsa-miR-454-3p	hsa-miR-130b-3p	hsa-miR-130a-3p	hsa-miR-6754-3p	hsa-miR-197-3p	hsa-miR-412-3p	hsa-miR-6823-5p	hsa-miR-1226-3p	hsa-miR-29b-2-5p	hsa-miR-4507	hsa-miR-483-3p
EIF4E2	0.000709122	0.00958341	0.23509	5	hsa-miR-155-5p	hsa-miR-98-5p	hsa-miR-181b-5p	hsa-miR-19b-3p	hsa-miR-19a-3p
ETNK2	0.000709122	0.00958341	0.23509	5	hsa-miR-142-3p	hsa-miR-132-3p	hsa-miR-125a-5p	hsa-miR-155-5p	hsa-let-7c-5p
FAM219B	0.000709122	0.00958341	0.23509	5	hsa-miR-335-5p	hsa-miR-501-3p	hsa-miR-339-5p	hsa-miR-10a-5p	hsa-let-7e-5p
FANCL	0.000709122	0.00958341	0.23509	5	hsa-miR-30e-5p	hsa-miR-30c-5p	hsa-miR-30d-5p	hsa-miR-30b-5p	hsa-miR-30a-5p
FGA	0.000709122	0.00958341	0.23509	5	hsa-miR-409-3p	hsa-miR-29c-3p	hsa-miR-144-3p	hsa-miR-29a-3p	hsa-miR-29b-3p
FUCA1	0.000709122	0.00958341	0.23509	5	hsa-miR-30d-5p	hsa-miR-30e-5p	hsa-miR-30c-5p	hsa-miR-30b-5p	hsa-miR-30a-5p
GATA4	0.000709122	0.00958341	0.23509	5	hsa-miR-1-3p	hsa-miR-200b-3p	hsa-miR-26b-5p	hsa-miR-34a-5p	hsa-miR-200c-3p
GDF5	0.000709122	0.00958341	0.23509	5	hsa-miR-335-5p	hsa-miR-21-5p	hsa-miR-7-5p	hsa-miR-132-3p	hsa-miR-34a-5p
GLOD4	0.000709122	0.00958341	0.23509	5	hsa-miR-122-5p	hsa-miR-92b-3p	hsa-miR-10b-5p	hsa-miR-10a-5p	hsa-miR-92a-3p
GPATCH8	0.000706393	0.00958341	0.531509	23	hsa-miR-590-3p	hsa-miR-130b-3p	hsa-miR-148a-3p	hsa-miR-19b-3p	hsa-miR-543	hsa-miR-3613-3p	hsa-miR-4747-5p	hsa-miR-15b-5p	hsa-miR-16-5p	hsa-miR-195-5p	hsa-miR-424-5p	hsa-miR-497-5p	hsa-miR-15a-5p	hsa-miR-200b-3p	hsa-miR-200c-3p	hsa-miR-4257	hsa-miR-548an	hsa-miR-2355-3p	hsa-miR-4433b-5p	hsa-miR-7977	hsa-miR-4307	hsa-miR-450b-5p	hsa-miR-223-3p
HGF	0.000709122	0.00958341	0.23509	5	hsa-miR-199a-3p	hsa-miR-26a-5p	hsa-miR-16-5p	hsa-miR-26b-5p	hsa-miR-200a-3p
HIST2H2BE	0.000702957	0.00958341	0.494927	19	hsa-miR-34a-5p	hsa-miR-103a-3p	hsa-miR-16-5p	hsa-miR-877-3p	hsa-miR-423-5p	hsa-miR-296-3p	hsa-let-7a-5p	hsa-miR-760	hsa-miR-497-5p	hsa-miR-424-5p	hsa-miR-195-5p	hsa-miR-15b-5p	hsa-miR-15a-5p	hsa-miR-4309	hsa-miR-3198	hsa-miR-6766-5p	hsa-miR-146a-3p	hsa-miR-6865-5p	hsa-miR-1276
HMMR	0.000709122	0.00958341	0.23509	5	hsa-miR-215-5p	hsa-miR-192-5p	hsa-miR-98-5p	hsa-miR-93-3p	hsa-miR-106b-5p
HOXD11	0.000677772	0.00958341	0.483241	18	hsa-miR-744-5p	hsa-let-7b-5p	hsa-miR-10b-5p	hsa-miR-27b-3p	hsa-miR-27a-3p	hsa-miR-5701	hsa-miR-4326	hsa-miR-454-3p	hsa-miR-301a-3p	hsa-miR-130b-3p	hsa-miR-130a-3p	hsa-miR-93-5p	hsa-miR-106a-5p	hsa-miR-106b-5p	hsa-miR-17-5p	hsa-miR-20b-5p	hsa-miR-20a-5p	hsa-miR-4749-5p
HSPBP1	0.000709122	0.00958341	0.23509	5	hsa-miR-7-5p	hsa-miR-16-5p	hsa-miR-484	hsa-miR-125b-5p	hsa-miR-92a-3p
IER3	0.000639738	0.00958341	0.470181	17	hsa-miR-197-3p	hsa-miR-98-5p	hsa-miR-106b-5p	hsa-miR-20a-5p	hsa-miR-708-5p	hsa-miR-3139	hsa-miR-28-5p	hsa-miR-4703-5p	hsa-miR-7977	hsa-miR-27b-3p	hsa-miR-27a-3p	hsa-miR-93-5p	hsa-miR-20b-5p	hsa-miR-17-5p	hsa-miR-1306-5p	hsa-miR-589-3p	hsa-miR-765
IGHMBP2	0.000709122	0.00958341	0.23509	5	hsa-miR-26b-5p	hsa-miR-877-3p	hsa-miR-18a-3p	hsa-miR-18a-5p	hsa-let-7b-5p
IL13	0.000709122	0.00958341	0.23509	5	hsa-miR-98-5p	hsa-let-7d-5p	hsa-let-7g-5p	hsa-let-7f-5p	hsa-let-7i-5p
INPP5A	0.000709122	0.00958341	0.23509	5	hsa-miR-26b-5p	hsa-miR-339-5p	hsa-miR-210-3p	hsa-miR-142-3p	hsa-miR-155-5p
INTS11	0.000709122	0.00958341	0.23509	5	hsa-miR-30a-5p	hsa-let-7b-5p	hsa-miR-1226-3p	hsa-miR-320a	hsa-miR-23b-3p
ITPR3	0.000709122	0.00958341	0.23509	5	hsa-miR-1226-3p	hsa-miR-877-3p	hsa-miR-23b-3p	hsa-miR-96-5p	hsa-miR-92a-3p
JOSD1	0.000639738	0.00958341	0.470181	17	hsa-miR-26b-5p	hsa-miR-186-5p	hsa-miR-769-5p	hsa-miR-3614-5p	hsa-miR-7847-3p	hsa-miR-1827	hsa-miR-2392	hsa-miR-103a-3p	hsa-miR-107	hsa-miR-32-5p	hsa-miR-92b-3p	hsa-miR-92a-3p	hsa-miR-30e-5p	hsa-miR-30c-5p	hsa-miR-30d-5p	hsa-miR-30b-5p	hsa-miR-30a-5p
KLHL20	0.000628411	0.00958341	0.415929	13	hsa-miR-200a-3p	hsa-miR-200c-3p	hsa-miR-141-3p	hsa-miR-200b-3p	hsa-miR-17-5p	hsa-miR-19a-3p	hsa-miR-19b-3p	hsa-miR-20a-5p	hsa-miR-93-5p	hsa-miR-106b-5p	hsa-miR-20b-5p	hsa-miR-4662a-5p	hsa-miR-431-5p
KRBOX4	0.000628411	0.00958341	0.415929	13	hsa-let-7e-5p	hsa-miR-374a-3p	hsa-miR-590-3p	hsa-miR-629-3p	hsa-miR-532-3p	hsa-miR-150-5p	hsa-miR-4729	hsa-miR-181d-5p	hsa-miR-181c-5p	hsa-miR-181b-5p	hsa-miR-181a-5p	hsa-miR-1260b	hsa-miR-1260a
LARP4	0.000709122	0.00958341	0.23509	5	hsa-miR-1-3p	hsa-miR-30a-5p	hsa-miR-16-5p	hsa-miR-423-3p	hsa-miR-148b-3p
LCA5	0.000709122	0.00958341	0.23509	5	hsa-miR-335-5p	hsa-miR-148b-3p	hsa-miR-132-3p	hsa-miR-122-5p	hsa-miR-10a-5p
LSS	0.000709122	0.00958341	0.23509	5	hsa-miR-335-5p	hsa-miR-30a-5p	hsa-miR-125b-5p	hsa-miR-10b-5p	hsa-miR-10a-5p
MDN1	0.000682305	0.00958341	0.384693	11	hsa-miR-16-5p	hsa-miR-642a-5p	hsa-miR-484	hsa-miR-186-5p	hsa-miR-222-3p	hsa-miR-92a-3p	hsa-miR-1260b	hsa-miR-146b-5p	hsa-miR-146a-5p	hsa-miR-589-5p	hsa-miR-329-3p
MED15	0.000709122	0.00958341	0.23509	5	hsa-miR-744-5p	hsa-miR-484	hsa-miR-324-3p	hsa-miR-186-5p	hsa-miR-34a-5p
MGEA5	0.000709122	0.00958341	0.23509	5	hsa-miR-98-5p	hsa-miR-30c-5p	hsa-miR-17-5p	hsa-miR-27a-3p	hsa-miR-27b-3p
MIS12	0.000709122	0.00958341	0.23509	5	hsa-miR-192-5p	hsa-miR-215-5p	hsa-miR-32-5p	hsa-miR-10a-5p	hsa-miR-16-5p
MMS19	0.000709122	0.00958341	0.23509	5	hsa-miR-16-5p	hsa-miR-34a-5p	hsa-miR-24-3p	hsa-miR-92b-3p	hsa-miR-29c-3p
MRPS35	0.000709122	0.00958341	0.23509	5	hsa-miR-16-5p	hsa-miR-454-3p	hsa-miR-196b-5p	hsa-miR-29b-3p	hsa-miR-15b-3p
MTMR3	0.000646897	0.00958341	0.551558	26	hsa-miR-181a-5p	hsa-miR-423-5p	hsa-miR-106b-3p	hsa-miR-125b-5p	hsa-miR-27b-3p	hsa-miR-106a-5p	hsa-miR-17-5p	hsa-miR-99a-5p	hsa-miR-20a-5p	hsa-miR-93-5p	hsa-miR-106b-5p	hsa-miR-20b-5p	hsa-miR-15a-5p	hsa-miR-16-5p	hsa-miR-103a-3p	hsa-miR-107	hsa-miR-15b-5p	hsa-miR-195-5p	hsa-miR-424-5p	hsa-miR-497-5p	hsa-miR-7157-5p	hsa-miR-548h-3p	hsa-miR-503-5p	hsa-miR-221-5p	hsa-miR-1914-3p	hsa-miR-4257
NCBP1	0.000709122	0.00958341	0.23509	5	hsa-miR-215-5p	hsa-miR-192-5p	hsa-miR-26b-5p	hsa-let-7e-5p	hsa-let-7a-5p
NDC1	0.000709122	0.00958341	0.23509	5	hsa-miR-421	hsa-miR-7-5p	hsa-miR-125b-5p	hsa-miR-222-3p	hsa-miR-181b-5p
NET1	0.000709122	0.00958341	0.23509	5	hsa-miR-340-5p	hsa-miR-26b-5p	hsa-miR-24-3p	hsa-miR-320a	hsa-miR-22-3p
NOVA1	0.000709122	0.00958341	0.23509	5	hsa-miR-338-3p	hsa-miR-335-5p	hsa-miR-155-5p	hsa-miR-339-5p	hsa-miR-146b-5p
NUP160	0.000709122	0.00958341	0.23509	5	hsa-miR-1-3p	hsa-miR-16-5p	hsa-miR-93-3p	hsa-miR-324-5p	hsa-miR-15b-5p
NUP50	0.000706078	0.00958341	0.57989	30	hsa-miR-340-5p	hsa-miR-1-3p	hsa-miR-196a-5p	hsa-miR-103a-3p	hsa-miR-16-5p	hsa-miR-877-3p	hsa-miR-107	hsa-miR-203a-3p	hsa-miR-15a-5p	hsa-miR-15b-5p	hsa-miR-195-5p	hsa-miR-424-5p	hsa-miR-497-5p	hsa-miR-374b-3p	hsa-miR-221-5p	hsa-miR-206	hsa-miR-671-5p	hsa-miR-4646-5p	hsa-miR-182-5p	hsa-miR-503-5p	hsa-miR-141-5p	hsa-miR-660-5p	hsa-miR-6771-3p	hsa-miR-212-3p	hsa-miR-132-3p	hsa-miR-500a-5p	hsa-miR-186-5p	hsa-miR-96-5p	hsa-miR-1271-5p	hsa-miR-140-3p
NVL	0.000709122	0.00958341	0.23509	5	hsa-miR-26b-5p	hsa-let-7b-5p	hsa-miR-186-5p	hsa-miR-138-5p	hsa-miR-25-3p
OSCAR	0.000677772	0.00958341	0.483241	18	hsa-miR-374b-3p	hsa-miR-5701	hsa-miR-4732-5p	hsa-miR-503-5p	hsa-miR-497-5p	hsa-miR-424-5p	hsa-miR-195-5p	hsa-miR-16-5p	hsa-miR-15b-5p	hsa-miR-15a-5p	hsa-miR-451b	hsa-miR-6724-5p	hsa-miR-296-5p	hsa-miR-1291	hsa-miR-7976	hsa-miR-378g	hsa-miR-4539	hsa-miR-186-3p
PCBP2	0.000677772	0.00958341	0.483241	18	hsa-miR-320a	hsa-miR-125b-5p	hsa-miR-222-3p	hsa-miR-100-5p	hsa-miR-92a-3p	hsa-let-7e-5p	hsa-let-7b-5p	hsa-miR-34a-5p	hsa-miR-17-5p	hsa-miR-20a-5p	hsa-miR-93-5p	hsa-miR-106a-5p	hsa-miR-142-5p	hsa-miR-106b-5p	hsa-miR-20b-5p	hsa-miR-1255a	hsa-miR-3609	hsa-miR-1277-5p
PI4KB	0.000709122	0.00958341	0.23509	5	hsa-miR-191-5p	hsa-miR-877-3p	hsa-miR-331-3p	hsa-miR-23b-3p	hsa-miR-18a-5p
PIAS3	0.000709122	0.00958341	0.23509	5	hsa-miR-21-5p	hsa-miR-10a-5p	hsa-miR-18a-5p	hsa-miR-125b-5p	hsa-miR-199a-5p
PKD2	0.000709122	0.00958341	0.23509	5	hsa-miR-17-5p	hsa-miR-106b-5p	hsa-miR-93-5p	hsa-miR-26b-5p	hsa-miR-21-5p
PNMA1	0.000709122	0.00958341	0.23509	5	hsa-miR-30e-5p	hsa-miR-30c-5p	hsa-miR-30d-5p	hsa-miR-30b-5p	hsa-miR-30a-5p
POU2AF1	0.000709122	0.00958341	0.23509	5	hsa-miR-210-3p	hsa-miR-195-5p	hsa-miR-16-5p	hsa-miR-15b-5p	hsa-miR-15a-5p
PPIAL4G	0.000709122	0.00958341	0.23509	5	hsa-miR-423-5p	hsa-miR-18a-3p	hsa-miR-324-5p	hsa-miR-320a	hsa-miR-191-5p
PPM1G	0.000709122	0.00958341	0.23509	5	hsa-miR-155-5p	hsa-let-7b-5p	hsa-miR-877-3p	hsa-miR-484	hsa-miR-10a-5p
PRRC2C	0.000690414	0.00958341	0.538749	24	hsa-miR-98-5p	hsa-miR-16-5p	hsa-miR-877-3p	hsa-miR-342-5p	hsa-miR-324-3p	hsa-miR-320a	hsa-miR-10b-5p	hsa-miR-10a-5p	hsa-miR-100-5p	hsa-miR-20a-5p	hsa-miR-19a-3p	hsa-miR-181a-5p	hsa-miR-181b-5p	hsa-miR-181c-5p	hsa-miR-181d-5p	hsa-miR-221-5p	hsa-miR-15a-5p	hsa-miR-15b-5p	hsa-miR-195-5p	hsa-miR-1277-5p	hsa-let-7g-3p	hsa-miR-223-3p	hsa-miR-493-5p	hsa-miR-597-5p
PRSS22	0.000628411	0.00958341	0.415929	13	hsa-miR-132-3p	hsa-miR-625-5p	hsa-miR-1908-5p	hsa-miR-4257	hsa-let-7i-5p	hsa-let-7c-5p	hsa-let-7a-5p	hsa-let-7b-5p	hsa-let-7d-5p	hsa-let-7e-5p	hsa-let-7f-5p	hsa-let-7g-5p	hsa-miR-98-5p
PSMD4	0.000709122	0.00958341	0.23509	5	hsa-miR-744-5p	hsa-miR-324-5p	hsa-miR-186-5p	hsa-miR-221-3p	hsa-miR-93-5p
PUS7	0.000709122	0.00958341	0.23509	5	hsa-miR-155-5p	hsa-miR-34a-5p	hsa-miR-32-5p	hsa-miR-26b-5p	hsa-miR-505-3p
RAB34	0.000639738	0.00958341	0.470181	17	hsa-miR-9-5p	hsa-miR-155-5p	hsa-miR-130b-3p	hsa-miR-1-3p	hsa-miR-148a-3p	hsa-miR-30a-5p	hsa-miR-19b-3p	hsa-miR-93-3p	hsa-let-7c-5p	hsa-miR-765	hsa-miR-142-5p	hsa-miR-152-3p	hsa-miR-148b-3p	hsa-miR-454-3p	hsa-miR-301a-3p	hsa-miR-130a-3p	hsa-miR-19a-3p
RAD51C	0.000709122	0.00958341	0.23509	5	hsa-miR-16-5p	hsa-miR-15a-5p	hsa-miR-26b-5p	hsa-miR-100-5p	hsa-miR-99a-5p
RAE1	0.000709122	0.00958341	0.23509	5	hsa-miR-34a-5p	hsa-miR-26b-5p	hsa-miR-361-5p	hsa-miR-185-5p	hsa-miR-15b-5p
RALA	0.000709122	0.00958341	0.23509	5	hsa-miR-181a-5p	hsa-miR-24-3p	hsa-miR-186-5p	hsa-miR-7-5p	hsa-miR-140-5p
RECQL	0.000709122	0.00958341	0.23509	5	hsa-miR-215-5p	hsa-miR-192-5p	hsa-miR-26b-5p	hsa-miR-92a-3p	hsa-miR-409-3p
RHOT1	0.000709122	0.00958341	0.23509	5	hsa-miR-16-5p	hsa-miR-15a-5p	hsa-miR-335-5p	hsa-miR-877-3p	hsa-miR-139-5p
RNF26	0.000709122	0.00958341	0.23509	5	hsa-miR-215-5p	hsa-miR-192-5p	hsa-miR-935	hsa-miR-324-5p	hsa-let-7e-5p
RNF44	0.000670246	0.00958341	0.54541	25	hsa-miR-335-5p	hsa-miR-9-5p	hsa-miR-221-3p	hsa-miR-101-3p	hsa-miR-98-5p	hsa-miR-93-5p	hsa-miR-296-5p	hsa-miR-19a-3p	hsa-miR-19b-3p	hsa-miR-3607-3p	hsa-miR-942-3p	hsa-let-7a-5p	hsa-let-7d-5p	hsa-let-7b-5p	hsa-let-7c-5p	hsa-let-7f-5p	hsa-let-7g-5p	hsa-let-7i-5p	hsa-let-7e-5p	hsa-miR-16-2-3p	hsa-miR-92b-3p	hsa-miR-32-5p	hsa-miR-363-3p	hsa-miR-92a-3p	hsa-miR-25-3p
ROPN1L	0.000709122	0.00958341	0.23509	5	hsa-miR-148b-3p	hsa-miR-128-3p	hsa-miR-215-5p	hsa-miR-181a-5p	hsa-miR-192-5p
RTFDC1	0.000709122	0.00958341	0.23509	5	hsa-miR-155-5p	hsa-miR-502-3p	hsa-miR-500a-3p	hsa-miR-181b-5p	hsa-miR-20a-5p
SCMH1	0.000709122	0.00958341	0.23509	5	hsa-miR-215-5p	hsa-miR-192-5p	hsa-miR-532-3p	hsa-miR-10b-5p	hsa-let-7e-5p
SCYL1	0.000709122	0.00958341	0.23509	5	hsa-let-7b-5p	hsa-miR-30a-5p	hsa-miR-484	hsa-miR-324-3p	hsa-let-7e-5p
SEPT11	0.000709122	0.00958341	0.23509	5	hsa-miR-155-5p	hsa-miR-186-5p	hsa-miR-101-3p	hsa-miR-222-3p	hsa-miR-17-5p
SLC12A4	0.000709122	0.00958341	0.23509	5	hsa-miR-30a-5p	hsa-miR-155-5p	hsa-miR-92a-3p	hsa-miR-25-3p	hsa-let-7e-5p
SMARCA1	0.000709122	0.00958341	0.23509	5	hsa-miR-148b-3p	hsa-miR-9-5p	hsa-miR-1-3p	hsa-miR-30a-5p	hsa-let-7b-5p
SNAI1	0.000628411	0.00958341	0.415929	13	hsa-miR-30a-5p	hsa-miR-30b-5p	hsa-miR-30c-5p	hsa-miR-30d-5p	hsa-miR-30e-5p	hsa-miR-335-5p	hsa-miR-26b-5p	hsa-miR-34a-5p	hsa-miR-199a-5p	hsa-miR-203a-3p	hsa-miR-22-3p	hsa-miR-486-5p	hsa-miR-128-3p
SNAPIN	0.000639738	0.00958341	0.470181	17	hsa-miR-1-3p	hsa-miR-130b-3p	hsa-miR-7-5p	hsa-miR-148a-3p	hsa-miR-93-5p	hsa-miR-19b-3p	hsa-miR-328-3p	hsa-miR-3138	hsa-miR-6766-5p	hsa-miR-152-3p	hsa-miR-148b-3p	hsa-miR-4257	hsa-miR-454-3p	hsa-miR-301a-3p	hsa-miR-130a-3p	hsa-miR-548t-5p	hsa-miR-548az-5p
SOX5	0.000677772	0.00958341	0.483241	18	hsa-miR-21-5p	hsa-miR-194-5p	hsa-miR-335-5p	hsa-miR-1-3p	hsa-miR-26b-5p	hsa-miR-96-5p	hsa-miR-130a-3p	hsa-miR-181a-5p	hsa-miR-132-3p	hsa-miR-15a-5p	hsa-miR-16-5p	hsa-miR-4288	hsa-miR-1277-5p	hsa-miR-6867-5p	hsa-miR-223-5p	hsa-miR-574-5p	hsa-miR-374a-3p	hsa-miR-136-3p
SREK1IP1	0.000670246	0.00958341	0.54541	25	hsa-miR-421	hsa-miR-101-3p	hsa-miR-26b-5p	hsa-let-7d-5p	hsa-miR-935	hsa-miR-100-5p	hsa-miR-92a-3p	hsa-miR-21-3p	hsa-miR-4452	hsa-miR-501-5p	hsa-miR-335-3p	hsa-miR-590-3p	hsa-miR-93-5p	hsa-miR-20b-5p	hsa-miR-20a-5p	hsa-miR-17-5p	hsa-miR-106b-5p	hsa-miR-106a-5p	hsa-miR-3609	hsa-miR-186-5p	hsa-miR-4662a-5p	hsa-miR-103b	hsa-miR-628-5p	hsa-miR-8075	hsa-miR-500a-5p
STAT3	0.000624661	0.00958341	0.587726	32	hsa-miR-20b-5p	hsa-miR-125b-5p	hsa-miR-155-5p	hsa-miR-93-5p	hsa-miR-21-5p	hsa-miR-92a-3p	hsa-miR-20a-5p	hsa-let-7e-5p	hsa-miR-130b-3p	hsa-miR-106a-5p	hsa-miR-106b-5p	hsa-miR-874-3p	hsa-miR-17-5p	hsa-miR-200a-3p	hsa-miR-544a	hsa-miR-181a-5p	hsa-miR-922	hsa-miR-7110-3p	hsa-miR-877-3p	hsa-miR-6872-3p	hsa-miR-8052	hsa-miR-125a-5p	hsa-miR-21-3p	hsa-miR-148a-3p	hsa-miR-223-3p	hsa-let-7c-5p	hsa-miR-29b-1-5p	hsa-miR-23a-3p	hsa-miR-323a-3p	hsa-miR-29b-3p	hsa-let-7a-5p	hsa-miR-340-5p
STK33	0.000709122	0.00958341	0.23509	5	hsa-miR-183-5p	hsa-miR-103a-3p	hsa-miR-16-5p	hsa-miR-877-3p	hsa-miR-10b-5p
SUCLA2	0.000709122	0.00958341	0.23509	5	hsa-miR-122-5p	hsa-miR-1-3p	hsa-miR-30a-5p	hsa-miR-16-5p	hsa-miR-93-3p
SUN2	0.000639738	0.00958341	0.470181	17	hsa-miR-130b-3p	hsa-miR-103a-3p	hsa-miR-1226-3p	hsa-miR-222-3p	hsa-miR-30c-5p	hsa-miR-27a-3p	hsa-miR-6808-3p	hsa-miR-7157-5p	hsa-miR-454-3p	hsa-miR-301a-3p	hsa-miR-130a-3p	hsa-miR-107	hsa-miR-542-3p	hsa-miR-4286	hsa-miR-6872-3p	hsa-miR-4433a-3p	hsa-miR-335-5p
SUOX	0.000628411	0.00958341	0.415929	13	hsa-miR-17-5p	hsa-let-7a-5p	hsa-let-7b-5p	hsa-let-7c-5p	hsa-let-7d-5p	hsa-let-7e-5p	hsa-let-7f-5p	hsa-miR-98-5p	hsa-miR-196a-5p	hsa-let-7g-5p	hsa-let-7i-5p	hsa-miR-196b-5p	hsa-miR-185-5p
TAF9	0.000709122	0.00958341	0.23509	5	hsa-miR-421	hsa-miR-26b-5p	hsa-miR-16-5p	hsa-let-7b-5p	hsa-miR-505-3p
TBL1XR1	0.000703576	0.00958341	0.628867	40	hsa-miR-148b-3p	hsa-miR-122-5p	hsa-miR-21-5p	hsa-miR-30c-5p	hsa-miR-4433b-5p	hsa-miR-3613-3p	hsa-miR-625-5p	hsa-miR-4433a-3p	hsa-miR-505-5p	hsa-miR-767-5p	hsa-miR-4646-5p	hsa-miR-330-5p	hsa-miR-326	hsa-miR-502-3p	hsa-miR-501-3p	hsa-miR-1277-5p	hsa-miR-1273g-3p	hsa-miR-181a-2-3p	hsa-miR-181c-3p	hsa-miR-93-5p	hsa-miR-20b-5p	hsa-miR-20a-5p	hsa-miR-17-5p	hsa-miR-106b-5p	hsa-miR-106a-5p	hsa-miR-3609	hsa-miR-548e-3p	hsa-miR-942-5p	hsa-miR-554	hsa-miR-382-5p	hsa-miR-186-3p	hsa-miR-7110-3p	hsa-miR-181d-5p	hsa-miR-181c-5p	hsa-miR-181a-5p	hsa-miR-181b-5p	hsa-miR-195-5p	hsa-miR-16-5p	hsa-miR-15a-5p	hsa-miR-15b-5p
TCEAL1	0.000682305	0.00958341	0.384693	11	hsa-miR-20a-5p	hsa-miR-221-3p	hsa-miR-222-3p	hsa-miR-106b-5p	hsa-miR-22-3p	hsa-miR-26b-5p	hsa-miR-17-5p	hsa-miR-224-5p	hsa-miR-25-3p	hsa-miR-370-3p	hsa-miR-423-3p
TICAM2	0.000709122	0.00958341	0.23509	5	hsa-miR-155-5p	hsa-miR-215-5p	hsa-miR-192-5p	hsa-miR-30a-5p	hsa-miR-21-5p
TKTL1	0.000709122	0.00958341	0.23509	5	hsa-miR-335-5p	hsa-miR-195-5p	hsa-miR-16-5p	hsa-miR-15b-5p	hsa-miR-15a-5p
TMEM165	0.000709122	0.00958341	0.23509	5	hsa-miR-26b-5p	hsa-miR-769-5p	hsa-miR-17-5p	hsa-let-7c-5p	hsa-let-7a-5p
TMEM63B	0.000709122	0.00958341	0.23509	5	hsa-miR-335-5p	hsa-miR-296-3p	hsa-miR-324-5p	hsa-miR-15b-5p	hsa-let-7b-5p
TMEM87A	0.000709122	0.00958341	0.23509	5	hsa-miR-30a-5p	hsa-miR-1-3p	hsa-miR-16-5p	hsa-miR-107	hsa-miR-19a-3p
TOPBP1	0.000628411	0.00958341	0.415929	13	hsa-miR-215-5p	hsa-miR-192-5p	hsa-miR-23c	hsa-miR-23b-3p	hsa-miR-23a-3p	hsa-miR-484	hsa-miR-128-3p	hsa-miR-27b-3p	hsa-miR-27a-3p	hsa-miR-181c-5p	hsa-miR-181d-5p	hsa-miR-181b-5p	hsa-miR-181a-5p
TTC3	0.000709122	0.00958341	0.23509	5	hsa-miR-335-5p	hsa-miR-877-3p	hsa-miR-130b-5p	hsa-miR-27a-3p	hsa-miR-27b-3p
TUBA1B	0.000702957	0.00958341	0.494927	19	hsa-miR-760	hsa-miR-877-3p	hsa-miR-744-5p	hsa-miR-505-5p	hsa-miR-296-3p	hsa-miR-140-3p	hsa-miR-421	hsa-miR-652-3p	hsa-miR-484	hsa-miR-324-5p	hsa-miR-320a	hsa-miR-182-5p	hsa-miR-10b-5p	hsa-miR-196a-5p	hsa-miR-107	hsa-miR-30a-5p	hsa-let-7e-5p	hsa-let-7b-5p	hsa-miR-1272
TUBGCP2	0.000709122	0.00958341	0.23509	5	hsa-miR-24-3p	hsa-let-7b-5p	hsa-miR-320a	hsa-miR-92a-3p	hsa-miR-16-5p
UBE3B	0.000709122	0.00958341	0.23509	5	hsa-miR-93-5p	hsa-miR-760	hsa-miR-106b-3p	hsa-miR-324-3p	hsa-miR-15b-5p
UGT2B17	0.000709122	0.00958341	0.23509	5	hsa-miR-335-5p	hsa-miR-142-3p	hsa-miR-409-3p	hsa-miR-376c-3p	hsa-miR-494-3p
URB2	0.000709122	0.00958341	0.23509	5	hsa-miR-98-5p	hsa-miR-26b-5p	hsa-miR-423-3p	hsa-miR-15b-5p	hsa-miR-92a-3p
USP21	0.000709122	0.00958341	0.23509	5	hsa-miR-93-5p	hsa-miR-32-5p	hsa-miR-744-5p	hsa-miR-671-5p	hsa-miR-331-3p
USP32	0.000639738	0.00958341	0.470181	17	hsa-miR-18a-3p	hsa-miR-20a-5p	hsa-miR-106b-5p	hsa-miR-6873-3p	hsa-miR-2117	hsa-miR-130b-5p	hsa-miR-6817-3p	hsa-miR-7110-3p	hsa-miR-3609	hsa-miR-17-5p	hsa-miR-20b-5p	hsa-miR-106a-5p	hsa-miR-93-5p	hsa-miR-130a-3p	hsa-miR-454-3p	hsa-miR-301a-3p	hsa-miR-130b-3p
WDR11	0.000709122	0.00958341	0.23509	5	hsa-miR-1-3p	hsa-miR-155-5p	hsa-miR-186-5p	hsa-miR-125b-5p	hsa-miR-25-3p
WDR46	0.000709122	0.00958341	0.23509	5	hsa-miR-760	hsa-miR-345-5p	hsa-miR-339-5p	hsa-miR-324-3p	hsa-let-7a-5p
ZNF507	0.000706078	0.00958341	0.57989	30	hsa-miR-320b	hsa-miR-7-5p	hsa-miR-92a-3p	hsa-miR-19b-3p	hsa-miR-17-5p	hsa-let-7b-5p	hsa-miR-3928-3p	hsa-miR-18a-5p	hsa-miR-30a-5p	hsa-miR-30c-5p	hsa-miR-30d-5p	hsa-miR-30b-5p	hsa-miR-30e-5p	hsa-miR-4747-5p	hsa-miR-590-3p	hsa-miR-1301-3p	hsa-miR-374b-3p	hsa-miR-1304-5p	hsa-miR-4689	hsa-miR-1224-5p	hsa-miR-876-5p	hsa-miR-29b-2-5p	hsa-miR-493-3p	hsa-miR-143-5p	hsa-miR-873-5p	hsa-miR-1260b	hsa-miR-1260a	hsa-miR-532-3p	hsa-miR-6513-3p	hsa-miR-5010-3p
C7orf55-LUC7L2	0.000717024	0.00967214	0.52361	22	hsa-miR-4257	hsa-miR-365b-3p	hsa-miR-335-3p	hsa-miR-30e-3p	hsa-miR-30d-3p	hsa-miR-30a-3p	hsa-miR-199b-3p	hsa-miR-199a-3p	hsa-miR-936	hsa-miR-590-3p	hsa-miR-664a-5p	hsa-miR-548h-3p	hsa-miR-26b-5p	hsa-miR-26a-5p	hsa-miR-767-5p	hsa-miR-4772-3p	hsa-miR-1307-3p	hsa-miR-1304-3p	hsa-miR-6887-3p	hsa-miR-6823-5p	hsa-miR-6513-3p	hsa-miR-29b-2-5p
MYCN	0.000716823	0.00967214	0.505444	20	hsa-miR-101-3p	hsa-miR-34a-5p	hsa-miR-29a-3p	hsa-miR-29c-3p	hsa-miR-29b-3p	hsa-miR-19b-3p	hsa-miR-19a-3p	hsa-let-7e-5p	hsa-miR-126-5p	hsa-miR-767-5p	hsa-miR-582-5p	hsa-miR-144-3p	hsa-miR-6071	hsa-miR-1287-5p	hsa-miR-3135b	hsa-miR-3692-5p	hsa-miR-93-3p	hsa-miR-4686	hsa-miR-103a-3p	hsa-miR-34b-5p
ARAP2	0.000720988	0.00970752	0.51496	21	hsa-miR-101-3p	hsa-miR-26b-5p	hsa-miR-106b-5p	hsa-miR-20a-5p	hsa-miR-4703-5p	hsa-miR-544a	hsa-miR-6071	hsa-miR-1185-1-3p	hsa-miR-98-3p	hsa-let-7f-1-3p	hsa-let-7b-3p	hsa-let-7a-3p	hsa-miR-582-5p	hsa-miR-381-3p	hsa-miR-144-3p	hsa-miR-335-3p	hsa-miR-19b-3p	hsa-miR-19a-3p	hsa-miR-93-5p	hsa-miR-20b-5p	hsa-miR-17-5p
CADM1	0.000720988	0.00970752	0.51496	21	hsa-miR-15a-5p	hsa-miR-192-5p	hsa-miR-16-5p	hsa-miR-26b-5p	hsa-miR-877-3p	hsa-miR-484	hsa-miR-182-5p	hsa-let-7g-3p	hsa-miR-486-5p	hsa-miR-185-5p	hsa-miR-361-3p	hsa-miR-4484	hsa-miR-548an	hsa-miR-140-3p	hsa-miR-144-3p	hsa-miR-101-3p	hsa-miR-10b-5p	hsa-miR-10a-5p	hsa-miR-1277-5p	hsa-miR-126-3p	hsa-miR-21-5p
ADAM10	0.000743198	0.00994181	0.323249	8	hsa-miR-122-5p	hsa-miR-155-5p	hsa-miR-484	hsa-miR-32-5p	hsa-miR-92b-3p	hsa-miR-92a-3p	hsa-miR-451a	hsa-miR-103a-3p
CKB	0.000743198	0.00994181	0.323249	8	hsa-miR-935	hsa-miR-744-5p	hsa-miR-196b-5p	hsa-miR-324-5p	hsa-miR-320a	hsa-miR-92a-3p	hsa-let-7b-5p	hsa-miR-1260b
DOCK5	0.000743198	0.00994181	0.323249	8	hsa-let-7b-5p	hsa-miR-21-5p	hsa-miR-7-5p	hsa-miR-98-5p	hsa-miR-16-5p	hsa-miR-877-3p	hsa-miR-93-3p	hsa-miR-222-3p
MKRN1	0.000743198	0.00994181	0.323249	8	hsa-miR-574-3p	hsa-miR-197-3p	hsa-let-7c-5p	hsa-miR-20a-5p	hsa-miR-106b-5p	hsa-miR-93-5p	hsa-miR-20b-5p	hsa-miR-17-5p
PPT1	0.000743198	0.00994181	0.323249	8	hsa-miR-26b-5p	hsa-miR-16-5p	hsa-miR-339-5p	hsa-miR-29c-3p	hsa-miR-320a	hsa-miR-15b-5p	hsa-miR-29a-3p	hsa-miR-501-5p
RBM15B	0.000743198	0.00994181	0.323249	8	hsa-miR-16-5p	hsa-miR-93-3p	hsa-miR-423-3p	hsa-miR-222-3p	hsa-miR-182-5p	hsa-miR-34a-5p	hsa-miR-197-3p	hsa-miR-3667-3p
USP10	0.000743198	0.00994181	0.323249	8	hsa-miR-122-5p	hsa-miR-98-5p	hsa-miR-24-3p	hsa-let-7b-5p	hsa-miR-652-3p	hsa-miR-181b-5p	hsa-miR-92a-3p	hsa-miR-20a-5p
CCDC171	0.000749837	0.00997531	0.436596	14	hsa-miR-6832-3p	hsa-miR-130b-5p	hsa-miR-33a-5p	hsa-miR-500a-3p	hsa-miR-642a-5p	hsa-miR-6804-3p	hsa-miR-3130-3p	hsa-miR-1306-5p	hsa-miR-92b-3p	hsa-miR-92a-3p	hsa-miR-363-3p	hsa-miR-32-5p	hsa-miR-25-3p	hsa-miR-875-5p
CDK17	0.000749837	0.00997531	0.436596	14	hsa-miR-335-5p	hsa-miR-103a-3p	hsa-miR-98-5p	hsa-miR-16-5p	hsa-miR-374b-3p	hsa-miR-101-5p	hsa-miR-199a-3p	hsa-miR-199b-3p	hsa-miR-503-5p	hsa-miR-497-5p	hsa-miR-15b-5p	hsa-miR-15a-5p	hsa-miR-195-5p	hsa-miR-424-5p
NAT8L	0.000749837	0.00997531	0.436596	14	hsa-miR-1301-3p	hsa-miR-17-5p	hsa-miR-16-5p	hsa-let-7a-5p	hsa-let-7b-5p	hsa-let-7c-5p	hsa-let-7d-5p	hsa-let-7e-5p	hsa-let-7f-5p	hsa-miR-98-5p	hsa-let-7g-5p	hsa-let-7i-5p	hsa-miR-4257	hsa-miR-5197-3p
PPP1R2	0.000749837	0.00997531	0.436596	14	hsa-let-7e-5p	hsa-miR-210-3p	hsa-miR-142-3p	hsa-miR-30e-3p	hsa-miR-30d-3p	hsa-miR-30a-3p	hsa-miR-374a-3p	hsa-miR-1276	hsa-miR-30e-5p	hsa-miR-30d-5p	hsa-miR-30c-5p	hsa-miR-30a-5p	hsa-miR-30b-5p	hsa-miR-4275
SCAMP2	0.000747865	0.00997531	0.575566	29	hsa-miR-130b-3p	hsa-miR-7-5p	hsa-miR-744-5p	hsa-miR-23a-3p	hsa-miR-20a-5p	hsa-miR-106b-5p	hsa-miR-493-5p	hsa-let-7g-3p	hsa-miR-24-3p	hsa-miR-892c-5p	hsa-miR-181d-5p	hsa-miR-181c-5p	hsa-miR-181b-5p	hsa-miR-181a-5p	hsa-miR-1301-3p	hsa-miR-106a-5p	hsa-miR-20b-5p	hsa-miR-93-5p	hsa-miR-17-5p	hsa-miR-328-3p	hsa-miR-378a-5p	hsa-miR-1291	hsa-miR-3173-5p	hsa-miR-18a-3p	hsa-miR-3667-3p	hsa-miR-1914-3p	hsa-miR-423-5p	hsa-miR-4478	hsa-miR-6734-5p
ZNF217	0.000749837	0.00997531	0.436596	14	hsa-miR-24-3p	hsa-miR-130b-3p	hsa-miR-93-5p	hsa-miR-33a-5p	hsa-miR-22-3p	hsa-miR-21-5p	hsa-miR-19b-3p	hsa-miR-15b-5p	hsa-miR-200c-3p	hsa-miR-374a-5p	hsa-miR-142-3p	hsa-miR-19a-3p	hsa-miR-330-3p	hsa-miR-378a-5p
ZBTB33	0.000753878	0.0100199	0.598412	33	hsa-miR-215-5p	hsa-miR-192-5p	hsa-miR-93-5p	hsa-miR-361-5p	hsa-miR-186-5p	hsa-miR-17-5p	hsa-miR-20a-5p	hsa-miR-106a-5p	hsa-miR-106b-5p	hsa-miR-302c-3p	hsa-miR-20b-5p	hsa-miR-922	hsa-miR-4291	hsa-miR-181a-5p	hsa-miR-181b-5p	hsa-miR-181c-5p	hsa-miR-181d-5p	hsa-miR-892c-5p	hsa-miR-320a	hsa-miR-320b	hsa-miR-320c	hsa-miR-320d	hsa-miR-3202	hsa-miR-4647	hsa-miR-4729	hsa-miR-15a-5p	hsa-miR-16-5p	hsa-miR-15b-5p	hsa-miR-195-5p	hsa-miR-3609	hsa-miR-411-5p	hsa-miR-450b-5p	hsa-miR-3613-3p
FPR1	0.000770614	0.0102329	0.613847	36	hsa-miR-335-5p	hsa-miR-26b-5p	hsa-miR-26a-5p	hsa-miR-4772-3p	hsa-miR-1306-5p	hsa-miR-1260b	hsa-miR-1260a	hsa-miR-2277-3p	hsa-miR-382-3p	hsa-miR-1304-3p	hsa-miR-197-3p	hsa-miR-2117	hsa-miR-26b-3p	hsa-miR-6823-5p	hsa-miR-3202	hsa-miR-342-3p	hsa-miR-1228-3p	hsa-miR-98-5p	hsa-let-7i-5p	hsa-let-7g-5p	hsa-let-7f-5p	hsa-let-7e-5p	hsa-let-7d-5p	hsa-let-7c-5p	hsa-let-7b-5p	hsa-let-7a-5p	hsa-miR-1976	hsa-miR-3653-5p	hsa-miR-4279	hsa-miR-24-3p	hsa-miR-326	hsa-miR-330-5p	hsa-miR-483-3p	hsa-miR-486-5p	hsa-miR-514a-5p	hsa-miR-7977
UBE2Q1	0.000789819	0.0104783	0.570934	28	hsa-miR-338-3p	hsa-miR-103a-3p	hsa-miR-16-5p	hsa-miR-1226-3p	hsa-miR-93-3p	hsa-miR-186-5p	hsa-let-7b-5p	hsa-let-7a-5p	hsa-miR-8052	hsa-miR-4677-5p	hsa-miR-22-5p	hsa-miR-26b-3p	hsa-miR-6790-5p	hsa-miR-609	hsa-miR-4515	hsa-miR-7157-5p	hsa-miR-6865-5p	hsa-miR-107	hsa-miR-195-5p	hsa-miR-497-5p	hsa-miR-15b-5p	hsa-miR-15a-5p	hsa-miR-424-5p	hsa-miR-3691-3p	hsa-miR-29a-3p	hsa-miR-29b-3p	hsa-miR-29c-3p	hsa-miR-5682
C5orf51	0.000833065	0.0110419	0.645132	43	hsa-miR-484	hsa-miR-548e-5p	hsa-miR-19a-3p	hsa-miR-19b-3p	hsa-miR-330-3p	hsa-let-7a-5p	hsa-let-7b-5p	hsa-let-7c-5p	hsa-let-7d-5p	hsa-let-7e-5p	hsa-let-7f-5p	hsa-miR-98-5p	hsa-miR-219a-1-3p	hsa-let-7g-5p	hsa-let-7i-5p	hsa-miR-379-5p	hsa-miR-4433a-3p	hsa-miR-1-3p	hsa-miR-206	hsa-miR-101-5p	hsa-miR-491-5p	hsa-miR-3170	hsa-miR-30a-3p	hsa-miR-30d-3p	hsa-miR-30e-3p	hsa-miR-576-3p	hsa-miR-146b-3p	hsa-miR-451b	hsa-miR-374a-5p	hsa-miR-27b-3p	hsa-miR-27a-3p	hsa-miR-21-3p	hsa-miR-7854-3p	hsa-miR-144-5p	hsa-miR-222-3p	hsa-miR-221-3p	hsa-miR-5701	hsa-miR-4662a-5p	hsa-miR-320d	hsa-miR-320c	hsa-miR-320b	hsa-miR-320a	hsa-miR-3613-3p
CRTC3	0.000848355	0.0112138	0.454508	15	hsa-miR-7-5p	hsa-miR-671-5p	hsa-miR-92a-3p	hsa-miR-20a-5p	hsa-miR-106b-5p	hsa-miR-29b-2-5p	hsa-miR-4772-5p	hsa-miR-642a-3p	hsa-miR-29b-1-5p	hsa-miR-708-5p	hsa-miR-3139	hsa-miR-28-5p	hsa-miR-93-5p	hsa-miR-20b-5p	hsa-miR-17-5p
HIST1H3D	0.000848355	0.0112138	0.454508	15	hsa-miR-34a-5p	hsa-miR-98-5p	hsa-miR-760	hsa-miR-181d-5p	hsa-miR-423-3p	hsa-miR-221-3p	hsa-miR-92a-3p	hsa-miR-4507	hsa-miR-629-5p	hsa-miR-146a-3p	hsa-miR-1276	hsa-miR-5682	hsa-miR-181b-5p	hsa-miR-181c-5p	hsa-miR-181a-5p
ZBTB8OS	0.000848355	0.0112138	0.454508	15	hsa-miR-25-3p	hsa-miR-98-5p	hsa-let-7i-5p	hsa-let-7g-5p	hsa-let-7f-5p	hsa-let-7e-5p	hsa-let-7d-5p	hsa-let-7c-5p	hsa-let-7b-5p	hsa-let-7a-5p	hsa-miR-485-5p	hsa-miR-4478	hsa-miR-6888-5p	hsa-miR-340-3p	hsa-miR-6771-3p
POTEG	0.000854676	0.011287	0.653029	45	hsa-miR-26b-5p	hsa-miR-324-5p	hsa-miR-196a-5p	hsa-miR-92a-3p	hsa-let-7b-5p	hsa-miR-1275	hsa-miR-625-5p	hsa-miR-149-3p	hsa-miR-942-5p	hsa-miR-136-5p	hsa-let-7a-5p	hsa-let-7c-5p	hsa-let-7d-5p	hsa-let-7e-5p	hsa-let-7f-5p	hsa-let-7g-5p	hsa-let-7i-5p	hsa-miR-1185-5p	hsa-miR-1287-5p	hsa-miR-196b-5p	hsa-miR-223-3p	hsa-miR-2277-3p	hsa-miR-3138	hsa-miR-3202	hsa-miR-3679-5p	hsa-miR-3692-5p	hsa-miR-376a-3p	hsa-miR-423-3p	hsa-miR-4686	hsa-miR-6071	hsa-miR-628-5p	hsa-miR-6887-3p	hsa-miR-8075	hsa-miR-93-3p	hsa-miR-942-3p	hsa-miR-98-5p	hsa-miR-1237-3p	hsa-miR-1248	hsa-miR-1914-5p	hsa-miR-20a-3p	hsa-miR-544a	hsa-miR-6779-5p	hsa-miR-7641	hsa-miR-765	hsa-miR-885-3p
AFTPH	0.000882741	0.0113124	0.302259	7	hsa-miR-374b-5p	hsa-miR-181a-5p	hsa-miR-21-5p	hsa-miR-19a-3p	hsa-miR-19b-3p	hsa-miR-133a-3p	hsa-miR-4452
AKAP12	0.000897438	0.0113124	0.411408	12	hsa-miR-183-5p	hsa-miR-186-5p	hsa-miR-1-3p	hsa-miR-877-3p	hsa-miR-181a-5p	hsa-miR-760	hsa-miR-365b-3p	hsa-miR-6867-5p	hsa-miR-597-5p	hsa-miR-335-5p	hsa-miR-29b-1-5p	hsa-miR-451b
ANXA2	0.000927722	0.0113124	0.274272	6	hsa-miR-1-3p	hsa-miR-155-5p	hsa-miR-769-3p	hsa-miR-132-3p	hsa-miR-133a-3p	hsa-miR-206
AP2A2	0.000927722	0.0113124	0.274272	6	hsa-miR-34a-5p	hsa-miR-877-3p	hsa-miR-744-5p	hsa-miR-92b-3p	hsa-miR-331-3p	hsa-miR-93-5p
ASNS	0.000927722	0.0113124	0.274272	6	hsa-miR-155-5p	hsa-miR-26b-5p	hsa-miR-16-5p	hsa-miR-183-5p	hsa-miR-23a-3p	hsa-miR-17-5p
AXIN1	0.000927722	0.0113124	0.274272	6	hsa-miR-335-5p	hsa-miR-320c	hsa-miR-769-3p	hsa-miR-484	hsa-miR-320a	hsa-miR-92a-3p
BTBD2	0.000927722	0.0113124	0.274272	6	hsa-miR-335-5p	hsa-miR-33a-5p	hsa-miR-32-5p	hsa-miR-324-5p	hsa-miR-20a-5p	hsa-miR-16-5p
BTF3	0.000927722	0.0113124	0.274272	6	hsa-miR-186-5p	hsa-miR-22-3p	hsa-miR-16-5p	hsa-let-7a-3p	hsa-miR-652-3p	hsa-miR-92a-3p
C11orf57	0.00092022	0.0113124	0.587726	30	hsa-miR-196a-5p	hsa-miR-98-5p	hsa-let-7d-5p	hsa-miR-222-3p	hsa-miR-92a-3p	hsa-let-7a-5p	hsa-miR-19a-3p	hsa-miR-19b-3p	hsa-miR-130a-3p	hsa-miR-301a-3p	hsa-miR-130b-3p	hsa-miR-508-3p	hsa-miR-625-5p	hsa-miR-454-3p	hsa-miR-1275	hsa-miR-3613-3p	hsa-let-7b-5p	hsa-let-7c-5p	hsa-let-7e-5p	hsa-let-7f-5p	hsa-let-7g-5p	hsa-let-7i-5p	hsa-miR-196b-5p	hsa-miR-1303	hsa-miR-199a-3p	hsa-miR-199b-3p	hsa-miR-510-3p	hsa-miR-497-3p	hsa-miR-548h-3p	hsa-miR-154-5p
C14orf28	0.000927722	0.0113124	0.274272	6	hsa-miR-335-5p	hsa-miR-20a-5p	hsa-miR-106b-5p	hsa-miR-93-5p	hsa-miR-17-5p	hsa-miR-20b-5p
CANX	0.000895907	0.0113124	0.622672	37	hsa-miR-935	hsa-miR-877-3p	hsa-miR-342-3p	hsa-miR-30e-5p	hsa-miR-320a	hsa-miR-185-5p	hsa-miR-222-3p	hsa-miR-196a-5p	hsa-miR-18a-5p	hsa-miR-17-5p	hsa-miR-15a-5p	hsa-miR-16-5p	hsa-miR-15b-5p	hsa-miR-195-5p	hsa-miR-424-5p	hsa-miR-497-5p	hsa-miR-503-5p	hsa-miR-1277-5p	hsa-miR-3613-3p	hsa-miR-6126	hsa-miR-136-3p	hsa-miR-128-3p	hsa-miR-505-3p	hsa-miR-323a-3p	hsa-miR-539-3p	hsa-miR-431-5p	hsa-miR-8075	hsa-miR-219b-5p	hsa-miR-93-3p	hsa-miR-370-3p	hsa-miR-7-5p	hsa-miR-765	hsa-miR-6722-3p	hsa-miR-1299	hsa-miR-1827	hsa-miR-4782-5p	hsa-miR-95-3p
CAP1	0.000882741	0.0113124	0.302259	7	hsa-miR-1-3p	hsa-miR-98-5p	hsa-miR-421	hsa-miR-484	hsa-miR-23b-3p	hsa-miR-93-5p	hsa-miR-17-5p
CASP9	0.000927722	0.0113124	0.274272	6	hsa-miR-133a-3p	hsa-let-7a-5p	hsa-miR-7-5p	hsa-miR-26b-5p	hsa-miR-582-5p	hsa-miR-34a-5p
CCL1	0.000927722	0.0113124	0.274272	6	hsa-miR-17-5p	hsa-miR-21-5p	hsa-miR-20a-5p	hsa-miR-106b-5p	hsa-miR-93-5p	hsa-miR-20b-5p
CDC14A	0.000927722	0.0113124	0.274272	6	hsa-miR-503-5p	hsa-miR-424-5p	hsa-miR-215-5p	hsa-miR-192-5p	hsa-miR-628-3p	hsa-miR-301a-3p
CDC42SE2	0.000897438	0.0113124	0.411408	12	hsa-miR-421	hsa-miR-15a-5p	hsa-miR-16-5p	hsa-miR-103a-3p	hsa-miR-107	hsa-miR-15b-5p	hsa-miR-195-5p	hsa-miR-424-5p	hsa-miR-497-5p	hsa-miR-885-3p	hsa-miR-203a-3p	hsa-miR-503-5p
CHURC1	0.000927722	0.0113124	0.274272	6	hsa-miR-155-5p	hsa-miR-20a-5p	hsa-miR-106b-5p	hsa-miR-93-5p	hsa-miR-20b-5p	hsa-miR-17-5p
CIZ1	0.000927722	0.0113124	0.274272	6	hsa-miR-18a-3p	hsa-miR-324-3p	hsa-miR-326	hsa-miR-18a-5p	hsa-let-7d-5p	hsa-let-7b-5p
CLIC1	0.000927722	0.0113124	0.274272	6	hsa-miR-192-5p	hsa-miR-197-3p	hsa-miR-106b-3p	hsa-miR-221-3p	hsa-miR-92a-3p	hsa-miR-25-3p
CMTR2	0.000927722	0.0113124	0.274272	6	hsa-miR-378a-5p	hsa-miR-20a-5p	hsa-miR-106b-5p	hsa-miR-93-5p	hsa-miR-20b-5p	hsa-miR-17-5p
CYP19A1	0.000927722	0.0113124	0.274272	6	hsa-miR-378a-3p	hsa-let-7f-5p	hsa-miR-106a-5p	hsa-miR-19b-3p	hsa-miR-335-5p	hsa-miR-98-5p
DAG1	0.000882741	0.0113124	0.302259	7	hsa-miR-29a-3p	hsa-miR-155-5p	hsa-miR-30a-5p	hsa-miR-423-5p	hsa-miR-18a-3p	hsa-miR-222-3p	hsa-miR-142-3p
DDX46	0.000927722	0.0113124	0.274272	6	hsa-miR-93-5p	hsa-miR-21-5p	hsa-miR-423-3p	hsa-miR-99a-5p	hsa-miR-4482-3p	hsa-miR-7159-3p
DEAF1	0.000927722	0.0113124	0.274272	6	hsa-miR-215-5p	hsa-miR-192-5p	hsa-miR-324-5p	hsa-miR-100-5p	hsa-miR-25-3p	hsa-miR-210-3p
DHX8	0.000927722	0.0113124	0.274272	6	hsa-miR-30a-5p	hsa-miR-16-5p	hsa-miR-935	hsa-miR-331-3p	hsa-miR-30c-5p	hsa-miR-92a-3p
DHX9	0.000927722	0.0113124	0.274272	6	hsa-miR-93-3p	hsa-miR-505-3p	hsa-miR-25-3p	hsa-let-7c-5p	hsa-let-7b-5p	hsa-let-7a-5p
DIEXF	0.000927722	0.0113124	0.274272	6	hsa-miR-151a-3p	hsa-miR-196a-5p	hsa-miR-103a-3p	hsa-miR-98-5p	hsa-miR-16-5p	hsa-miR-186-5p
DNM1L	0.000882741	0.0113124	0.302259	7	hsa-miR-25-3p	hsa-miR-17-5p	hsa-miR-20a-5p	hsa-miR-93-5p	hsa-miR-106b-5p	hsa-miR-20b-5p	hsa-miR-21-5p
DOCK1	0.000927722	0.0113124	0.274272	6	hsa-miR-296-3p	hsa-miR-183-5p	hsa-miR-155-5p	hsa-miR-574-5p	hsa-miR-6867-5p	hsa-miR-31-5p
DTL	0.000882741	0.0113124	0.302259	7	hsa-miR-192-5p	hsa-miR-30a-5p	hsa-miR-215-5p	hsa-miR-26b-5p	hsa-miR-24-3p	hsa-miR-92a-3p	hsa-miR-374a-3p
ECH1	0.000927722	0.0113124	0.274272	6	hsa-miR-340-5p	hsa-miR-26b-5p	hsa-miR-378a-3p	hsa-miR-320a	hsa-miR-186-5p	hsa-miR-23b-3p
EIF3A	0.000927722	0.0113124	0.274272	6	hsa-miR-155-5p	hsa-miR-16-5p	hsa-miR-92b-3p	hsa-miR-18a-3p	hsa-miR-484	hsa-let-7c-5p
EIF3I	0.000927722	0.0113124	0.274272	6	hsa-miR-1303	hsa-miR-532-3p	hsa-miR-18a-3p	hsa-miR-191-5p	hsa-miR-222-3p	hsa-miR-92a-3p
ELAC2	0.000927722	0.0113124	0.274272	6	hsa-miR-16-5p	hsa-miR-877-3p	hsa-miR-484	hsa-miR-183-5p	hsa-miR-93-5p	hsa-miR-92a-3p
ELP1	0.000927722	0.0113124	0.274272	6	hsa-miR-1-3p	hsa-miR-26b-5p	hsa-miR-296-3p	hsa-miR-93-3p	hsa-miR-92a-3p	hsa-miR-24-3p
EP400	0.000927722	0.0113124	0.274272	6	hsa-miR-122-5p	hsa-miR-340-3p	hsa-miR-320a	hsa-let-7i-5p	hsa-miR-26a-5p	hsa-miR-26b-5p
FAT2	0.000927722	0.0113124	0.274272	6	hsa-miR-542-5p	hsa-miR-421	hsa-miR-183-5p	hsa-miR-10a-5p	hsa-miR-17-3p	hsa-miR-16-5p
FZD6	0.000907915	0.0113124	0.6437	42	hsa-miR-101-3p	hsa-miR-32-5p	hsa-miR-92a-3p	hsa-miR-92b-3p	hsa-miR-140-5p	hsa-miR-369-3p	hsa-miR-374a-5p	hsa-miR-374b-5p	hsa-miR-6766-5p	hsa-miR-376c-3p	hsa-miR-130a-3p	hsa-miR-301a-3p	hsa-miR-130b-3p	hsa-miR-454-3p	hsa-miR-19a-3p	hsa-miR-19b-3p	hsa-miR-194-5p	hsa-miR-5010-3p	hsa-miR-144-3p	hsa-miR-15a-5p	hsa-miR-16-5p	hsa-miR-30a-3p	hsa-miR-103a-3p	hsa-miR-107	hsa-miR-30d-3p	hsa-miR-15b-5p	hsa-miR-195-5p	hsa-miR-30e-3p	hsa-miR-424-5p	hsa-miR-497-5p	hsa-miR-935	hsa-miR-3138	hsa-miR-6826-5p	hsa-miR-302c-3p	hsa-miR-4291	hsa-miR-145-5p	hsa-miR-212-3p	hsa-miR-132-3p	hsa-miR-21-5p	hsa-miR-125b-5p	hsa-miR-20b-5p	hsa-miR-199a-5p
GART	0.000927722	0.0113124	0.274272	6	hsa-miR-744-5p	hsa-miR-769-5p	hsa-miR-18a-3p	hsa-miR-484	hsa-miR-342-3p	hsa-miR-320a
GIT2	0.000882741	0.0113124	0.302259	7	hsa-miR-26a-5p	hsa-miR-19a-3p	hsa-miR-19b-3p	hsa-miR-210-3p	hsa-miR-32-5p	hsa-miR-92a-3p	hsa-miR-92b-3p
GLI3	0.000927722	0.0113124	0.274272	6	hsa-miR-1301-3p	hsa-miR-148b-3p	hsa-miR-93-5p	hsa-miR-200c-3p	hsa-miR-378a-3p	hsa-miR-133b
GPAM	0.000923604	0.0113124	0.470181	16	hsa-miR-16-5p	hsa-miR-155-5p	hsa-miR-128-3p	hsa-miR-101-3p	hsa-miR-27a-3p	hsa-miR-21-5p	hsa-miR-484	hsa-miR-20a-5p	hsa-miR-106b-5p	hsa-miR-27b-3p	hsa-miR-21-3p	hsa-miR-19b-3p	hsa-miR-19a-3p	hsa-miR-20b-5p	hsa-miR-93-5p	hsa-miR-17-5p
H2AFV	0.000927722	0.0113124	0.274272	6	hsa-miR-18a-3p	hsa-miR-484	hsa-miR-100-5p	hsa-miR-17-3p	hsa-miR-136-5p	hsa-miR-299-5p
HIGD1A	0.000897438	0.0113124	0.411408	12	hsa-miR-1-3p	hsa-miR-16-5p	hsa-miR-1301-3p	hsa-miR-450b-5p	hsa-miR-4291	hsa-miR-922	hsa-miR-15a-5p	hsa-miR-497-5p	hsa-miR-424-5p	hsa-miR-195-5p	hsa-miR-15b-5p	hsa-miR-1277-5p
HIST1H2AC	0.000927722	0.0113124	0.274272	6	hsa-miR-34a-5p	hsa-miR-98-5p	hsa-miR-629-5p	hsa-miR-330-3p	hsa-miR-221-3p	hsa-miR-92a-3p
HK1	0.000882741	0.0113124	0.302259	7	hsa-miR-30a-5p	hsa-miR-99b-5p	hsa-miR-23b-3p	hsa-miR-10b-5p	hsa-miR-10a-5p	hsa-miR-93-5p	hsa-let-7b-5p
IGSF1	0.000927722	0.0113124	0.274272	6	hsa-miR-425-5p	hsa-miR-148b-3p	hsa-miR-10b-5p	hsa-miR-10a-5p	hsa-miR-92a-3p	hsa-miR-16-5p
IL10	0.000927722	0.0113124	0.274272	6	hsa-miR-106a-5p	hsa-let-7c-5p	hsa-miR-194-5p	hsa-miR-98-5p	hsa-miR-19a-3p	hsa-miR-34a-5p
KIF23	0.000910462	0.0113124	0.554813	25	hsa-miR-424-5p	hsa-miR-106b-5p	hsa-miR-215-5p	hsa-miR-192-5p	hsa-miR-16-5p	hsa-miR-25-3p	hsa-miR-20a-5p	hsa-miR-1301-3p	hsa-miR-340-5p	hsa-miR-7157-5p	hsa-miR-3609	hsa-miR-548as-3p	hsa-miR-106a-5p	hsa-miR-20b-5p	hsa-miR-17-5p	hsa-miR-93-5p	hsa-miR-503-5p	hsa-miR-15a-5p	hsa-miR-195-5p	hsa-miR-15b-5p	hsa-miR-497-5p	hsa-miR-103a-3p	hsa-miR-107	hsa-miR-3168	hsa-miR-148b-5p
KIF2A	0.000927722	0.0113124	0.274272	6	hsa-miR-1-3p	hsa-miR-183-5p	hsa-miR-34a-5p	hsa-miR-16-5p	hsa-let-7b-5p	hsa-miR-203a-3p
KLF11	0.000927722	0.0113124	0.274272	6	hsa-miR-130b-3p	hsa-miR-200a-3p	hsa-miR-200c-3p	hsa-miR-141-3p	hsa-miR-200b-3p	hsa-miR-93-5p
LCP1	0.000927722	0.0113124	0.274272	6	hsa-miR-1-3p	hsa-miR-30e-5p	hsa-miR-30c-5p	hsa-miR-30d-5p	hsa-miR-30b-5p	hsa-miR-30a-5p
LSM4	0.000923604	0.0113124	0.470181	16	hsa-miR-769-5p	hsa-miR-423-3p	hsa-miR-874-3p	hsa-miR-146b-3p	hsa-miR-3173-5p	hsa-miR-7976	hsa-miR-146b-5p	hsa-miR-146a-5p	hsa-miR-589-5p	hsa-miR-18a-3p	hsa-miR-125b-5p	hsa-miR-125a-5p	hsa-miR-421	hsa-miR-4721	hsa-miR-505-3p	hsa-miR-532-5p
MED14	0.000882741	0.0113124	0.302259	7	hsa-miR-532-3p	hsa-miR-181b-5p	hsa-let-7b-5p	hsa-miR-510-3p	hsa-miR-7844-5p	hsa-miR-27b-3p	hsa-miR-27a-3p
MED22	0.000927722	0.0113124	0.274272	6	hsa-miR-215-5p	hsa-miR-192-5p	hsa-miR-26b-5p	hsa-miR-24-3p	hsa-miR-425-5p	hsa-miR-331-3p
MRPS2	0.000927722	0.0113124	0.274272	6	hsa-miR-98-5p	hsa-miR-26b-5p	hsa-miR-16-5p	hsa-miR-744-5p	hsa-let-7e-5p	hsa-let-7a-5p
MUC1	0.000882741	0.0113124	0.302259	7	hsa-miR-145-5p	hsa-miR-1226-3p	hsa-miR-335-5p	hsa-miR-125b-5p	hsa-miR-21-5p	hsa-miR-29a-3p	hsa-miR-330-5p
MYO9A	0.000927722	0.0113124	0.274272	6	hsa-miR-128-3p	hsa-miR-101-3p	hsa-miR-27a-3p	hsa-miR-21-5p	hsa-let-7c-5p	hsa-let-7a-5p
NAA50	0.000868353	0.0113124	0.660254	47	hsa-miR-155-5p	hsa-miR-215-5p	hsa-miR-192-5p	hsa-miR-26b-5p	hsa-let-7b-5p	hsa-miR-20a-5p	hsa-miR-106b-5p	hsa-miR-21-5p	hsa-miR-7847-3p	hsa-miR-765	hsa-miR-126-5p	hsa-miR-543	hsa-miR-27b-3p	hsa-miR-27a-3p	hsa-miR-128-3p	hsa-miR-6789-5p	hsa-miR-6073	hsa-miR-5572	hsa-miR-3170	hsa-miR-1275	hsa-miR-4425	hsa-miR-6766-5p	hsa-miR-342-5p	hsa-miR-625-5p	hsa-miR-548t-5p	hsa-miR-548az-5p	hsa-miR-4478	hsa-miR-5587-5p	hsa-miR-197-3p	hsa-miR-330-3p	hsa-miR-101-5p	hsa-miR-6501-5p	hsa-miR-4430	hsa-miR-3652	hsa-miR-122-5p	hsa-miR-3135b	hsa-miR-454-3p	hsa-miR-301a-3p	hsa-miR-130b-3p	hsa-miR-130a-3p	hsa-miR-93-5p	hsa-miR-17-5p	hsa-miR-20b-5p	hsa-miR-181d-5p	hsa-miR-181b-5p
NMD3	0.000927722	0.0113124	0.274272	6	hsa-miR-155-5p	hsa-miR-26b-5p	hsa-miR-423-5p	hsa-miR-484	hsa-miR-92a-3p	hsa-miR-16-5p
NME4	0.000882741	0.0113124	0.302259	7	hsa-miR-769-3p	hsa-miR-484	hsa-miR-378a-3p	hsa-let-7e-5p	hsa-let-7c-5p	hsa-let-7b-5p	hsa-let-7a-5p
PRMT5	0.000927722	0.0113124	0.274272	6	hsa-miR-32-5p	hsa-miR-25-3p	hsa-miR-19a-3p	hsa-miR-92b-3p	hsa-miR-96-5p	hsa-miR-320a
PROSER1	0.000927722	0.0113124	0.274272	6	hsa-miR-34a-5p	hsa-miR-98-5p	hsa-miR-24-3p	hsa-miR-21-5p	hsa-miR-320a	hsa-miR-196a-5p
PTK2	0.000882741	0.0113124	0.302259	7	hsa-miR-138-5p	hsa-miR-7-5p	hsa-miR-21-5p	hsa-let-7e-5p	hsa-let-7c-5p	hsa-miR-543	hsa-miR-379-5p
ROCK2	0.000923604	0.0113124	0.470181	16	hsa-miR-138-5p	hsa-miR-142-3p	hsa-miR-139-5p	hsa-miR-200c-3p	hsa-miR-200b-3p	hsa-miR-203a-3p	hsa-miR-30b-5p	hsa-miR-30c-5p	hsa-miR-30e-5p	hsa-miR-30d-5p	hsa-miR-30a-5p	hsa-miR-1277-5p	hsa-miR-6867-5p	hsa-miR-574-5p	hsa-miR-625-3p	hsa-miR-144-5p
RPL15	0.000897438	0.0113124	0.411408	12	hsa-miR-7-5p	hsa-miR-221-5p	hsa-miR-20a-3p	hsa-miR-503-5p	hsa-miR-342-3p	hsa-miR-221-3p	hsa-miR-10a-5p	hsa-miR-100-5p	hsa-miR-92a-3p	hsa-miR-590-3p	hsa-miR-589-3p	hsa-miR-224-5p
RPL31	0.000927722	0.0113124	0.274272	6	hsa-miR-16-5p	hsa-miR-18a-3p	hsa-miR-324-3p	hsa-miR-100-5p	hsa-miR-20a-5p	hsa-let-7d-5p
RRAGD	0.000910462	0.0113124	0.554813	25	hsa-miR-30b-5p	hsa-miR-484	hsa-miR-23b-3p	hsa-miR-340-5p	hsa-miR-494-3p	hsa-miR-221-5p	hsa-miR-7849-3p	hsa-miR-548t-5p	hsa-miR-548az-5p	hsa-miR-93-5p	hsa-miR-20a-5p	hsa-miR-17-5p	hsa-miR-106a-5p	hsa-miR-106b-5p	hsa-miR-20b-5p	hsa-miR-130b-3p	hsa-miR-130a-3p	hsa-miR-454-3p	hsa-miR-301a-3p	hsa-miR-19b-3p	hsa-miR-19a-3p	hsa-miR-34a-5p	hsa-miR-6501-5p	hsa-miR-335-5p	hsa-miR-342-3p
S100PBP	0.000927722	0.0113124	0.274272	6	hsa-let-7a-5p	hsa-miR-30a-5p	hsa-miR-30c-5p	hsa-miR-30d-5p	hsa-miR-30b-5p	hsa-miR-30e-5p
SALL1	0.000871885	0.0113124	0.5606	26	hsa-miR-103a-3p	hsa-miR-26b-5p	hsa-miR-16-5p	hsa-miR-744-5p	hsa-miR-423-5p	hsa-miR-320a	hsa-let-7e-5p	hsa-miR-1827	hsa-miR-10b-3p	hsa-miR-21-3p	hsa-miR-505-3p	hsa-miR-374b-3p	hsa-miR-3611	hsa-miR-7157-5p	hsa-miR-503-5p	hsa-miR-195-5p	hsa-miR-15b-5p	hsa-miR-497-5p	hsa-miR-424-5p	hsa-miR-15a-5p	hsa-miR-107	hsa-miR-338-3p	hsa-miR-4482-3p	hsa-miR-7159-3p	hsa-miR-548h-3p	hsa-miR-1208
SCAF11	0.000927722	0.0113124	0.274272	6	hsa-miR-29c-3p	hsa-miR-1-3p	hsa-miR-21-5p	hsa-miR-92b-3p	hsa-miR-32-5p	hsa-miR-92a-3p
SMO	0.000927722	0.0113124	0.274272	6	hsa-miR-125b-5p	hsa-miR-326	hsa-miR-324-5p	hsa-miR-338-3p	hsa-miR-331-3p	hsa-miR-20a-3p
SNCG	0.000897438	0.0113124	0.411408	12	hsa-miR-335-5p	hsa-miR-107	hsa-miR-103a-3p	hsa-miR-15a-5p	hsa-miR-15b-5p	hsa-miR-16-5p	hsa-miR-195-5p	hsa-miR-27a-3p	hsa-miR-27b-3p	hsa-miR-424-5p	hsa-miR-497-5p	hsa-miR-7704
SUN1	0.000927722	0.0113124	0.274272	6	hsa-miR-26b-5p	hsa-miR-18a-3p	hsa-miR-15a-5p	hsa-miR-16-5p	hsa-miR-15b-5p	hsa-miR-195-5p
TAF5L	0.000927722	0.0113124	0.274272	6	hsa-miR-155-5p	hsa-miR-98-5p	hsa-miR-877-3p	hsa-miR-181b-5p	hsa-let-7c-5p	hsa-let-7a-5p
TBC1D17	0.000927722	0.0113124	0.274272	6	hsa-miR-335-5p	hsa-miR-17-5p	hsa-miR-20a-5p	hsa-miR-93-5p	hsa-miR-106b-5p	hsa-miR-20b-5p
TMEM123	0.000882741	0.0113124	0.302259	7	hsa-miR-590-3p	hsa-miR-20a-5p	hsa-miR-155-5p	hsa-miR-106b-5p	hsa-miR-93-5p	hsa-miR-17-5p	hsa-miR-20b-5p
TOPORS	0.000927722	0.0113124	0.274272	6	hsa-miR-21-5p	hsa-miR-20a-5p	hsa-miR-106b-5p	hsa-miR-93-5p	hsa-miR-20b-5p	hsa-miR-17-5p
TRPC3	0.000923604	0.0113124	0.470181	16	hsa-miR-130b-3p	hsa-miR-221-3p	hsa-miR-196a-5p	hsa-miR-19b-3p	hsa-miR-7847-3p	hsa-miR-196b-5p	hsa-miR-576-3p	hsa-miR-454-3p	hsa-miR-301a-3p	hsa-miR-130a-3p	hsa-miR-19a-3p	hsa-miR-877-3p	hsa-miR-589-3p	hsa-miR-548h-3p	hsa-miR-4482-3p	hsa-miR-7159-3p
TUBA1A	0.000882741	0.0113124	0.302259	7	hsa-miR-30a-3p	hsa-miR-877-3p	hsa-miR-744-5p	hsa-miR-324-5p	hsa-miR-10a-5p	hsa-miR-16-5p	hsa-miR-412-3p
TUBB3	0.000927722	0.0113124	0.274272	6	hsa-miR-200c-3p	hsa-miR-340-5p	hsa-miR-30a-5p	hsa-miR-16-5p	hsa-miR-505-3p	hsa-miR-92a-3p
TUFM	0.000927722	0.0113124	0.274272	6	hsa-miR-339-5p	hsa-miR-324-5p	hsa-miR-186-5p	hsa-miR-92a-3p	hsa-miR-28-5p	hsa-miR-1260b
UBA52	0.000927722	0.0113124	0.274272	6	hsa-miR-320b	hsa-miR-484	hsa-miR-378a-3p	hsa-miR-320a	hsa-miR-185-5p	hsa-let-7c-5p
UNC45A	0.000927722	0.0113124	0.274272	6	hsa-miR-1-3p	hsa-miR-93-3p	hsa-miR-106b-5p	hsa-miR-125a-5p	hsa-miR-23b-3p	hsa-miR-93-5p
UQCRC1	0.000927722	0.0113124	0.274272	6	hsa-miR-320b	hsa-miR-877-3p	hsa-miR-183-5p	hsa-miR-30c-5p	hsa-miR-93-5p	hsa-miR-20a-5p
VPS26A	0.000882741	0.0113124	0.302259	7	hsa-miR-7-5p	hsa-miR-21-5p	hsa-miR-17-5p	hsa-miR-20a-5p	hsa-miR-93-5p	hsa-miR-106b-5p	hsa-miR-20b-5p
VPS37B	0.000871885	0.0113124	0.5606	26	hsa-miR-378a-3p	hsa-miR-34a-5p	hsa-miR-652-3p	hsa-miR-331-3p	hsa-miR-3928-3p	hsa-miR-6724-5p	hsa-miR-8085	hsa-miR-765	hsa-miR-4645-5p	hsa-miR-708-5p	hsa-miR-3139	hsa-miR-28-5p	hsa-miR-296-5p	hsa-miR-378d	hsa-miR-378c	hsa-miR-152-3p	hsa-miR-148b-3p	hsa-miR-148a-3p	hsa-miR-454-3p	hsa-miR-301a-3p	hsa-miR-130b-3p	hsa-miR-130a-3p	hsa-miR-19a-3p	hsa-miR-19b-3p	hsa-miR-6804-3p	hsa-miR-6852-5p
WDR89	0.000927722	0.0113124	0.274272	6	hsa-miR-30b-5p	hsa-miR-20a-5p	hsa-miR-106b-5p	hsa-miR-93-5p	hsa-miR-20b-5p	hsa-miR-17-5p
ZBTB9	0.000882741	0.0113124	0.302259	7	hsa-miR-1-3p	hsa-miR-505-3p	hsa-miR-17-5p	hsa-miR-20a-5p	hsa-miR-93-5p	hsa-miR-106b-5p	hsa-miR-20b-5p
ZNF417	0.000859661	0.0113124	0.683899	55	hsa-miR-425-5p	hsa-miR-130b-3p	hsa-miR-93-5p	hsa-miR-19b-3p	hsa-miR-25-3p	hsa-miR-32-5p	hsa-miR-92a-3p	hsa-miR-363-3p	hsa-miR-92b-3p	hsa-miR-4288	hsa-miR-4291	hsa-miR-3130-3p	hsa-miR-922	hsa-miR-454-3p	hsa-miR-301a-3p	hsa-miR-130a-3p	hsa-miR-20b-5p	hsa-miR-20a-5p	hsa-miR-17-5p	hsa-miR-106b-5p	hsa-miR-106a-5p	hsa-miR-197-3p	hsa-miR-766-3p	hsa-miR-1307-3p	hsa-miR-1304-3p	hsa-miR-532-5p	hsa-miR-5701	hsa-miR-6823-5p	hsa-miR-8052	hsa-miR-6872-3p	hsa-miR-887-5p	hsa-miR-6779-5p	hsa-miR-30c-1-3p	hsa-miR-149-3p	hsa-miR-98-5p	hsa-let-7i-5p	hsa-let-7g-5p	hsa-let-7f-5p	hsa-let-7e-5p	hsa-let-7d-5p	hsa-let-7c-5p	hsa-let-7b-5p	hsa-let-7a-5p	hsa-miR-3189-3p	hsa-miR-4478
ZYX	0.000882741	0.0113124	0.302259	7	hsa-miR-16-5p	hsa-miR-7-5p	hsa-miR-103a-3p	hsa-miR-96-5p	hsa-miR-423-5p	hsa-miR-330-5p	hsa-miR-221-3p
ANKRD17	0.000948607	0.0114897	0.376145	10	hsa-miR-23b-3p	hsa-miR-1-3p	hsa-miR-16-5p	hsa-miR-424-5p	hsa-miR-186-5p	hsa-let-7c-5p	hsa-let-7b-5p	hsa-let-7a-5p	hsa-miR-582-5p	hsa-miR-101-3p
ARMC12	0.000948607	0.0114897	0.376145	10	hsa-miR-335-5p	hsa-miR-451b	hsa-miR-5197-3p	hsa-miR-548e-5p	hsa-miR-195-5p	hsa-miR-497-5p	hsa-miR-424-5p	hsa-miR-16-5p	hsa-miR-15b-5p	hsa-miR-15a-5p
FBN2	0.000948607	0.0114897	0.376145	10	hsa-miR-101-3p	hsa-miR-335-5p	hsa-miR-9-5p	hsa-miR-744-5p	hsa-miR-92b-3p	hsa-miR-30d-5p	hsa-miR-3613-3p	hsa-miR-23c	hsa-miR-23b-3p	hsa-miR-23a-3p
MYEF2	0.000948607	0.0114897	0.376145	10	hsa-miR-1-3p	hsa-miR-26b-5p	hsa-miR-21-5p	hsa-miR-125b-5p	hsa-miR-10a-5p	hsa-miR-92a-3p	hsa-miR-590-3p	hsa-miR-206	hsa-miR-7-1-3p	hsa-miR-548e-5p
RPA1	0.000948607	0.0114897	0.376145	10	hsa-miR-1301-3p	hsa-miR-339-5p	hsa-miR-31-5p	hsa-let-7e-5p	hsa-miR-145-5p	hsa-miR-30a-5p	hsa-miR-138-5p	hsa-miR-139-3p	hsa-miR-29b-1-5p	hsa-miR-29b-2-5p
SEPT7	0.000948607	0.0114897	0.376145	10	hsa-miR-30a-5p	hsa-miR-200a-3p	hsa-miR-200c-3p	hsa-miR-141-3p	hsa-miR-200b-3p	hsa-miR-26b-5p	hsa-miR-34a-5p	hsa-miR-296-3p	hsa-miR-127-3p	hsa-miR-223-5p
SMARCC1	0.000948607	0.0114897	0.376145	10	hsa-miR-1-3p	hsa-miR-34a-5p	hsa-miR-98-5p	hsa-let-7b-5p	hsa-miR-29b-3p	hsa-let-7f-5p	hsa-let-7c-5p	hsa-miR-320c	hsa-miR-544a	hsa-miR-3130-3p
XPO7	0.000948607	0.0114897	0.376145	10	hsa-miR-103a-3p	hsa-miR-101-3p	hsa-miR-16-5p	hsa-let-7b-5p	hsa-miR-92b-3p	hsa-miR-484	hsa-miR-186-5p	hsa-miR-10b-5p	hsa-miR-10a-5p	hsa-miR-30a-5p
TSC22D2	0.000953981	0.0115451	0.678145	52	hsa-miR-98-5p	hsa-miR-26b-5p	hsa-miR-320a	hsa-miR-221-3p	hsa-miR-7856-5p	hsa-miR-203a-3p	hsa-miR-6832-3p	hsa-miR-548h-3p	hsa-let-7e-5p	hsa-let-7b-5p	hsa-let-7c-5p	hsa-let-7d-5p	hsa-let-7a-5p	hsa-let-7f-5p	hsa-let-7g-5p	hsa-let-7i-5p	hsa-miR-140-5p	hsa-miR-6808-3p	hsa-miR-134-5p	hsa-miR-6855-3p	hsa-miR-186-5p	hsa-miR-146b-3p	hsa-miR-493-5p	hsa-miR-16-5p	hsa-miR-497-5p	hsa-miR-15b-5p	hsa-miR-195-5p	hsa-miR-15a-5p	hsa-miR-503-5p	hsa-miR-424-5p	hsa-miR-4452	hsa-miR-26a-5p	hsa-miR-548t-5p	hsa-miR-548az-5p	hsa-miR-379-5p	hsa-miR-1301-3p	hsa-miR-107	hsa-miR-103a-3p	hsa-miR-574-5p	hsa-miR-5010-3p	hsa-miR-6867-5p	hsa-miR-101-3p	hsa-miR-144-3p	hsa-miR-24-3p	hsa-miR-542-3p
CLDN1	0.000977005	0.0117709	0.48401	17	hsa-miR-155-5p	hsa-miR-335-5p	hsa-miR-29b-3p	hsa-miR-5100	hsa-miR-10b-3p	hsa-miR-376c-3p	hsa-miR-4689	hsa-miR-1224-5p	hsa-miR-642a-5p	hsa-miR-3928-3p	hsa-miR-4667-3p	hsa-miR-141-5p	hsa-miR-4286	hsa-miR-1304-3p	hsa-miR-1243	hsa-miR-142-5p	hsa-miR-29a-3p
FAM103A1	0.000977005	0.0117709	0.48401	17	hsa-let-7c-5p	hsa-miR-101-3p	hsa-miR-548t-5p	hsa-miR-548az-5p	hsa-miR-7157-5p	hsa-miR-15a-5p	hsa-miR-16-5p	hsa-miR-15b-5p	hsa-miR-185-5p	hsa-miR-195-5p	hsa-miR-424-5p	hsa-miR-497-5p	hsa-miR-922	hsa-miR-4257	hsa-miR-103a-3p	hsa-miR-107	hsa-miR-6888-5p
MTPN	0.000977523	0.0117709	0.54173	23	hsa-let-7b-5p	hsa-miR-122-5p	hsa-miR-21-5p	hsa-miR-130b-5p	hsa-miR-20a-3p	hsa-miR-503-5p	hsa-miR-331-3p	hsa-miR-130a-3p	hsa-miR-301a-3p	hsa-miR-130b-3p	hsa-miR-454-3p	hsa-miR-136-5p	hsa-miR-382-5p	hsa-miR-1185-5p	hsa-miR-6855-3p	hsa-miR-203a-3p	hsa-miR-29a-5p	hsa-miR-589-3p	hsa-miR-1228-3p	hsa-miR-329-3p	hsa-miR-6872-3p	hsa-miR-500a-3p	hsa-miR-6804-3p
RAPH1	0.000977523	0.0117709	0.54173	23	hsa-miR-374b-5p	hsa-miR-148b-3p	hsa-miR-21-5p	hsa-miR-324-5p	hsa-miR-186-5p	hsa-miR-185-5p	hsa-miR-155-5p	hsa-miR-203a-3p	hsa-miR-432-5p	hsa-miR-382-5p	hsa-miR-1277-5p	hsa-miR-503-5p	hsa-miR-497-5p	hsa-miR-424-5p	hsa-miR-195-5p	hsa-miR-16-5p	hsa-miR-15b-5p	hsa-miR-15a-5p	hsa-miR-548e-3p	hsa-miR-3613-3p	hsa-miR-548h-3p	hsa-let-7g-3p	hsa-miR-329-3p
SS18	0.000977005	0.0117709	0.48401	17	hsa-miR-140-3p	hsa-miR-215-5p	hsa-miR-192-5p	hsa-miR-331-3p	hsa-miR-222-3p	hsa-miR-142-3p	hsa-miR-197-3p	hsa-miR-6873-3p	hsa-miR-539-3p	hsa-miR-485-3p	hsa-miR-494-3p	hsa-miR-6817-3p	hsa-miR-7110-3p	hsa-miR-329-3p	hsa-miR-7977	hsa-miR-24-3p	hsa-miR-3202
TUBB2A	0.000976017	0.0117709	0.708945	64	hsa-miR-484	hsa-miR-29a-3p	hsa-miR-29b-3p	hsa-miR-29c-3p	hsa-miR-486-3p	hsa-miR-8085	hsa-miR-8059	hsa-miR-7854-3p	hsa-miR-6130	hsa-miR-4510	hsa-miR-4747-5p	hsa-miR-8077	hsa-miR-98-5p	hsa-let-7i-5p	hsa-let-7g-5p	hsa-let-7f-5p	hsa-let-7e-5p	hsa-let-7d-5p	hsa-let-7c-5p	hsa-let-7b-5p	hsa-let-7a-5p	hsa-miR-4739	hsa-miR-708-5p	hsa-miR-3139	hsa-miR-28-5p	hsa-miR-143-3p	hsa-miR-369-3p	hsa-miR-200b-3p	hsa-miR-200c-3p	hsa-miR-625-5p	hsa-miR-4271	hsa-miR-1270	hsa-miR-4732-5p	hsa-miR-432-5p	hsa-miR-3613-3p	hsa-miR-16-2-3p	hsa-miR-497-5p	hsa-miR-424-5p	hsa-miR-195-5p	hsa-miR-16-5p	hsa-miR-15b-5p	hsa-miR-15a-5p	hsa-miR-548e-5p	hsa-miR-421	hsa-miR-505-3p
MYO1D	0.00101087	0.0121421	0.496302	18	hsa-miR-155-5p	hsa-miR-320a	hsa-miR-92a-3p	hsa-miR-31-5p	hsa-miR-2355-3p	hsa-miR-636	hsa-miR-1914-5p	hsa-miR-548t-5p	hsa-miR-548az-5p	hsa-miR-106a-5p	hsa-miR-20a-5p	hsa-miR-20b-5p	hsa-miR-93-5p	hsa-miR-17-5p	hsa-miR-106b-5p	hsa-miR-302c-3p	hsa-miR-32-5p	hsa-miR-92b-3p
PPIG	0.00101087	0.0121421	0.496302	18	hsa-let-7e-5p	hsa-miR-510-3p	hsa-miR-7157-5p	hsa-miR-497-5p	hsa-miR-424-5p	hsa-miR-195-5p	hsa-miR-16-5p	hsa-miR-15b-5p	hsa-miR-15a-5p	hsa-miR-103a-3p	hsa-miR-107	hsa-miR-340-5p	hsa-miR-142-5p	hsa-miR-454-3p	hsa-miR-301a-3p	hsa-miR-130b-3p	hsa-miR-130a-3p	hsa-miR-186-5p
SH3GL1	0.00101087	0.0121421	0.496302	18	hsa-miR-30a-5p	hsa-miR-320b	hsa-miR-744-5p	hsa-miR-296-3p	hsa-miR-320a	hsa-miR-30e-5p	hsa-miR-30d-5p	hsa-miR-30c-5p	hsa-miR-30b-5p	hsa-miR-122-5p	hsa-miR-2110	hsa-miR-3202	hsa-miR-4271	hsa-miR-4747-5p	hsa-miR-485-5p	hsa-miR-491-5p	hsa-miR-642a-3p	hsa-miR-885-3p
BTRC	0.00102165	0.0122513	0.526155	21	hsa-miR-183-5p	hsa-miR-10a-5p	hsa-miR-320a	hsa-miR-92a-3p	hsa-miR-16-5p	hsa-miR-15a-5p	hsa-let-7e-5p	hsa-miR-195-5p	hsa-miR-497-5p	hsa-miR-4271	hsa-miR-765	hsa-miR-4433a-3p	hsa-miR-34b-5p	hsa-miR-3974	hsa-miR-548an	hsa-miR-554	hsa-miR-101-3p	hsa-miR-421	hsa-miR-505-3p	hsa-miR-493-3p	hsa-miR-15b-5p
CD274	0.00102165	0.0122513	0.526155	21	hsa-miR-103a-3p	hsa-miR-16-5p	hsa-miR-885-3p	hsa-miR-708-5p	hsa-miR-34b-5p	hsa-miR-326	hsa-miR-29c-3p	hsa-miR-4782-5p	hsa-miR-1299	hsa-miR-138-5p	hsa-miR-324-5p	hsa-miR-200b-3p	hsa-miR-152-3p	hsa-miR-1273a	hsa-miR-1273c	hsa-miR-15a-5p	hsa-miR-15b-5p	hsa-miR-194-5p	hsa-miR-195-5p	hsa-miR-424-5p	hsa-miR-497-5p
DENND6A	0.00102784	0.012295	0.5073	19	hsa-miR-210-3p	hsa-miR-92a-3p	hsa-miR-1303	hsa-miR-197-3p	hsa-miR-432-5p	hsa-miR-19b-3p	hsa-miR-19a-3p	hsa-miR-15a-5p	hsa-miR-15b-5p	hsa-miR-16-5p	hsa-miR-195-5p	hsa-miR-29a-3p	hsa-miR-29b-3p	hsa-miR-29c-3p	hsa-miR-330-3p	hsa-miR-424-5p	hsa-miR-4686	hsa-miR-4772-3p	hsa-miR-497-5p
HAT1	0.00102784	0.012295	0.5073	19	hsa-miR-32-5p	hsa-miR-10b-3p	hsa-miR-1185-1-3p	hsa-miR-98-3p	hsa-let-7f-1-3p	hsa-let-7b-3p	hsa-let-7a-3p	hsa-miR-3613-3p	hsa-miR-381-3p	hsa-miR-335-3p	hsa-miR-493-5p	hsa-let-7g-3p	hsa-miR-27b-3p	hsa-miR-27a-3p	hsa-miR-1243	hsa-miR-186-5p	hsa-miR-542-3p	hsa-miR-329-3p	hsa-miR-486-5p
TNKS2	0.00102784	0.012295	0.5073	19	hsa-miR-335-5p	hsa-miR-454-5p	hsa-miR-30e-5p	hsa-miR-221-3p	hsa-miR-17-5p	hsa-miR-20a-5p	hsa-miR-93-5p	hsa-miR-106a-5p	hsa-miR-106b-5p	hsa-miR-302c-3p	hsa-miR-20b-5p	hsa-miR-141-3p	hsa-miR-200a-3p	hsa-miR-376a-3p	hsa-miR-6887-3p	hsa-miR-6771-3p	hsa-miR-548as-3p	hsa-miR-3609	hsa-miR-1-3p
CLUH	0.00103059	0.0123177	0.517199	20	hsa-miR-98-5p	hsa-miR-16-5p	hsa-let-7b-5p	hsa-miR-744-5p	hsa-miR-484	hsa-miR-320a	hsa-let-7g-3p	hsa-miR-15a-5p	hsa-miR-15b-5p	hsa-miR-195-5p	hsa-miR-3175	hsa-miR-330-3p	hsa-miR-3928-3p	hsa-miR-424-5p	hsa-miR-4739	hsa-miR-497-5p	hsa-miR-505-3p	hsa-miR-6722-3p	hsa-miR-8085	hsa-miR-885-3p
TXLNA	0.00104825	0.0125184	0.617952	35	hsa-miR-32-5p	hsa-miR-26b-5p	hsa-miR-320b	hsa-miR-877-3p	hsa-miR-484	hsa-miR-423-3p	hsa-miR-196b-5p	hsa-miR-15b-5p	hsa-miR-92a-3p	hsa-miR-17-5p	hsa-let-7b-5p	hsa-let-7a-5p	hsa-let-7c-5p	hsa-let-7d-5p	hsa-let-7e-5p	hsa-let-7f-5p	hsa-miR-98-5p	hsa-let-7g-5p	hsa-let-7i-5p	hsa-miR-20a-5p	hsa-miR-93-5p	hsa-miR-106b-5p	hsa-miR-20b-5p	hsa-miR-25-3p	hsa-miR-363-3p	hsa-miR-92b-3p	hsa-miR-1224-5p	hsa-miR-1185-5p	hsa-miR-3679-5p	hsa-miR-4689	hsa-miR-6766-5p	hsa-miR-486-3p	hsa-miR-491-5p	hsa-miR-1237-5p	hsa-miR-873-5p
APBB2	0.00108044	0.0127868	0.434013	13	hsa-miR-335-5p	hsa-miR-148b-3p	hsa-miR-9-5p	hsa-miR-26b-5p	hsa-miR-424-5p	hsa-miR-93-5p	hsa-miR-27a-3p	hsa-miR-1260b	hsa-miR-4689	hsa-miR-1224-5p	hsa-miR-4784	hsa-miR-3150b-3p	hsa-miR-942-3p
C15orf41	0.00108044	0.0127868	0.434013	13	hsa-miR-17-5p	hsa-miR-574-5p	hsa-miR-340-5p	hsa-miR-6867-5p	hsa-miR-223-5p	hsa-miR-4645-5p	hsa-miR-142-5p	hsa-miR-93-5p	hsa-miR-20b-5p	hsa-miR-20a-5p	hsa-miR-106b-5p	hsa-miR-106a-5p	hsa-miR-3609
HNRNPH1	0.00108044	0.0127868	0.434013	13	hsa-miR-1-3p	hsa-miR-21-5p	hsa-miR-877-3p	hsa-miR-331-3p	hsa-miR-222-3p	hsa-miR-30d-5p	hsa-miR-197-3p	hsa-miR-181a-5p	hsa-miR-181b-5p	hsa-miR-181c-5p	hsa-miR-181d-5p	hsa-miR-4275	hsa-miR-4772-5p
MBNL2	0.00108044	0.0127868	0.434013	13	hsa-miR-335-5p	hsa-miR-101-3p	hsa-miR-98-5p	hsa-miR-19a-3p	hsa-miR-19b-3p	hsa-miR-369-3p	hsa-miR-30a-5p	hsa-miR-30b-5p	hsa-miR-30e-5p	hsa-miR-223-5p	hsa-miR-374a-5p	hsa-miR-374b-5p	hsa-miR-10b-5p
RPLP1	0.00108044	0.0127868	0.434013	13	hsa-miR-26b-5p	hsa-miR-16-5p	hsa-miR-744-5p	hsa-miR-296-3p	hsa-miR-423-3p	hsa-miR-324-3p	hsa-miR-320a	hsa-miR-186-5p	hsa-miR-100-5p	hsa-miR-92a-3p	hsa-miR-32-5p	hsa-miR-3605-3p	hsa-miR-5010-3p
RPS27	0.00108044	0.0127868	0.434013	13	hsa-miR-16-5p	hsa-miR-502-3p	hsa-miR-636	hsa-miR-331-3p	hsa-miR-320a	hsa-miR-100-5p	hsa-miR-20a-5p	hsa-let-7e-5p	hsa-miR-29b-2-5p	hsa-miR-1260b	hsa-miR-1260a	hsa-miR-143-3p	hsa-miR-4301
RRP1B	0.00108044	0.0127868	0.434013	13	hsa-let-7b-5p	hsa-miR-34a-5p	hsa-miR-98-5p	hsa-miR-505-3p	hsa-miR-484	hsa-miR-196b-5p	hsa-miR-331-3p	hsa-miR-186-5p	hsa-miR-125a-5p	hsa-miR-10a-5p	hsa-miR-150-5p	hsa-miR-141-5p	hsa-miR-4772-3p
STARD13	0.00108044	0.0127868	0.434013	13	hsa-miR-125b-5p	hsa-miR-122-5p	hsa-miR-4452	hsa-miR-219a-1-3p	hsa-miR-21-3p	hsa-miR-148b-3p	hsa-miR-152-3p	hsa-miR-148a-3p	hsa-miR-301a-3p	hsa-miR-454-3p	hsa-miR-130b-3p	hsa-miR-130a-3p	hsa-miR-9-5p
TADA2B	0.00108044	0.0127868	0.434013	13	hsa-miR-15a-5p	hsa-miR-16-5p	hsa-miR-15b-5p	hsa-miR-195-5p	hsa-miR-2392	hsa-miR-155-5p	hsa-miR-548an	hsa-miR-20a-5p	hsa-miR-106b-5p	hsa-miR-224-5p	hsa-miR-93-5p	hsa-miR-20b-5p	hsa-miR-17-5p
UBQLN1	0.00108044	0.0127868	0.434013	13	hsa-miR-210-3p	hsa-miR-155-5p	hsa-miR-484	hsa-miR-331-3p	hsa-miR-100-5p	hsa-miR-544a	hsa-miR-200c-3p	hsa-miR-136-5p	hsa-miR-4482-3p	hsa-miR-1914-5p	hsa-miR-148b-5p	hsa-miR-3168	hsa-miR-6771-3p
ZNF180	0.00108044	0.0127868	0.434013	13	hsa-miR-93-5p	hsa-miR-335-3p	hsa-miR-544a	hsa-miR-376a-3p	hsa-miR-4772-3p	hsa-miR-126-5p	hsa-miR-20b-5p	hsa-miR-20a-5p	hsa-miR-17-5p	hsa-miR-106b-5p	hsa-miR-106a-5p	hsa-miR-548t-5p	hsa-miR-548az-5p
MARCKSL1	0.00110094	0.0129975	0.574665	27	hsa-miR-335-5p	hsa-miR-128-3p	hsa-miR-7-5p	hsa-miR-24-3p	hsa-miR-708-5p	hsa-miR-331-3p	hsa-miR-5572	hsa-miR-2110	hsa-miR-30e-5p	hsa-miR-30d-5p	hsa-miR-30c-5p	hsa-miR-30b-5p	hsa-miR-30a-5p	hsa-miR-3175	hsa-miR-1266-5p	hsa-miR-140-3p	hsa-let-7a-5p	hsa-let-7b-5p	hsa-let-7c-5p	hsa-let-7d-5p	hsa-let-7e-5p	hsa-let-7f-5p	hsa-let-7g-5p	hsa-let-7i-5p	hsa-miR-4747-5p	hsa-miR-491-5p	hsa-miR-98-5p
PPP6R3	0.00110094	0.0129975	0.574665	27	hsa-miR-130b-3p	hsa-miR-34a-5p	hsa-miR-103a-3p	hsa-miR-20a-5p	hsa-miR-17-5p	hsa-miR-93-5p	hsa-miR-106a-5p	hsa-miR-130a-3p	hsa-miR-106b-5p	hsa-miR-301a-3p	hsa-miR-20b-5p	hsa-miR-454-3p	hsa-miR-548t-5p	hsa-miR-548az-5p	hsa-miR-7854-3p	hsa-miR-1273h-3p	hsa-miR-542-3p	hsa-miR-107	hsa-miR-2277-3p	hsa-miR-15a-5p	hsa-miR-15b-5p	hsa-miR-16-5p	hsa-miR-195-5p	hsa-miR-424-5p	hsa-miR-4291	hsa-miR-497-5p	hsa-miR-922
RECK	0.00110094	0.0129975	0.574665	27	hsa-miR-15b-5p	hsa-miR-21-5p	hsa-miR-222-3p	hsa-miR-15a-5p	hsa-miR-182-5p	hsa-miR-335-5p	hsa-miR-103a-3p	hsa-miR-16-5p	hsa-miR-25-3p	hsa-miR-374b-5p	hsa-miR-221-3p	hsa-miR-195-5p	hsa-miR-424-5p	hsa-miR-497-5p	hsa-miR-96-5p	hsa-miR-92b-3p	hsa-miR-7847-3p	hsa-miR-765	hsa-miR-7854-3p	hsa-miR-1271-5p	hsa-miR-29b-2-5p	hsa-miR-299-5p	hsa-miR-548h-3p	hsa-miR-503-5p	hsa-miR-15b-3p	hsa-miR-409-3p	hsa-miR-183-5p
NRBP1	0.00111018	0.013096	0.599101	31	hsa-miR-26b-5p	hsa-miR-339-5p	hsa-miR-320a	hsa-miR-181b-5p	hsa-miR-196a-5p	hsa-miR-149-3p	hsa-miR-17-5p	hsa-miR-19a-3p	hsa-miR-19b-3p	hsa-miR-20a-5p	hsa-miR-30a-5p	hsa-miR-93-5p	hsa-miR-106a-5p	hsa-miR-30c-5p	hsa-miR-30d-5p	hsa-miR-200b-3p	hsa-miR-30b-5p	hsa-miR-200c-3p	hsa-miR-106b-5p	hsa-miR-30e-5p	hsa-miR-20b-5p	hsa-miR-625-5p	hsa-miR-3202	hsa-miR-4271	hsa-miR-4747-5p	hsa-miR-27b-3p	hsa-miR-27a-3p	hsa-miR-103a-3p	hsa-miR-107	hsa-miR-4446-3p	hsa-miR-4721
ZBTB5	0.00116196	0.0136956	0.569642	26	hsa-miR-17-5p	hsa-miR-143-5p	hsa-miR-93-5p	hsa-miR-20b-5p	hsa-miR-20a-5p	hsa-miR-106b-5p	hsa-miR-106a-5p	hsa-let-7f-5p	hsa-let-7g-5p	hsa-miR-98-5p	hsa-let-7i-5p	hsa-let-7b-5p	hsa-let-7c-5p	hsa-let-7d-5p	hsa-let-7a-5p	hsa-let-7e-5p	hsa-miR-450b-5p	hsa-miR-222-3p	hsa-miR-221-3p	hsa-miR-29b-3p	hsa-miR-29a-3p	hsa-miR-29c-3p	hsa-miR-195-5p	hsa-miR-16-5p	hsa-miR-15a-5p	hsa-miR-15b-5p
JARID2	0.001189	0.0139915	0.595562	30	hsa-miR-155-5p	hsa-miR-130b-3p	hsa-miR-26b-5p	hsa-miR-24-3p	hsa-miR-19b-3p	hsa-miR-16-5p	hsa-let-7c-5p	hsa-miR-7-5p	hsa-miR-340-5p	hsa-miR-15a-5p	hsa-miR-15b-5p	hsa-miR-424-5p	hsa-miR-497-5p	hsa-miR-195-5p	hsa-miR-576-5p	hsa-miR-505-3p	hsa-miR-421	hsa-miR-342-5p	hsa-miR-503-5p	hsa-miR-197-3p	hsa-miR-34a-5p	hsa-miR-31-5p	hsa-miR-221-5p	hsa-miR-148a-3p	hsa-miR-148b-3p	hsa-miR-152-3p	hsa-miR-130a-3p	hsa-miR-301a-3p	hsa-miR-454-3p	hsa-miR-19a-3p
ZNF551	0.001189	0.0139915	0.595562	30	hsa-miR-26b-5p	hsa-miR-92a-3p	hsa-miR-34a-5p	hsa-miR-484	hsa-miR-329-3p	hsa-miR-1277-5p	hsa-miR-874-3p	hsa-miR-6873-3p	hsa-miR-4279	hsa-miR-197-3p	hsa-miR-146b-3p	hsa-miR-3173-5p	hsa-miR-7976	hsa-miR-6817-3p	hsa-miR-7110-3p	hsa-miR-718	hsa-miR-4772-3p	hsa-miR-1304-3p	hsa-miR-6754-3p	hsa-miR-412-3p	hsa-miR-6842-3p	hsa-miR-8052	hsa-miR-4430	hsa-miR-3652	hsa-miR-1976	hsa-miR-3653-5p	hsa-miR-150-5p	hsa-miR-223-5p	hsa-miR-574-5p	hsa-miR-6867-5p
CDK19	0.00122197	0.0143354	0.564217	25	hsa-miR-18a-5p	hsa-miR-335-5p	hsa-miR-130b-3p	hsa-miR-128-3p	hsa-miR-148a-3p	hsa-miR-26b-5p	hsa-miR-21-5p	hsa-miR-19b-3p	hsa-miR-10a-5p	hsa-miR-20a-5p	hsa-miR-382-3p	hsa-miR-148b-3p	hsa-miR-152-3p	hsa-miR-454-3p	hsa-miR-130a-3p	hsa-miR-301a-3p	hsa-miR-4309	hsa-miR-3198	hsa-miR-7847-3p	hsa-miR-122-5p	hsa-miR-3202	hsa-miR-3614-5p	hsa-miR-485-5p	hsa-miR-1827	hsa-miR-4478
HSPD1	0.00122615	0.0143354	0.453389	14	hsa-miR-1-3p	hsa-miR-16-5p	hsa-miR-744-5p	hsa-miR-324-5p	hsa-miR-331-3p	hsa-miR-125b-5p	hsa-miR-197-3p	hsa-miR-335-3p	hsa-miR-26b-5p	hsa-miR-26a-5p	hsa-miR-134-5p	hsa-miR-876-5p	hsa-miR-6855-3p	hsa-miR-6513-3p
ILF3	0.00122615	0.0143354	0.453389	14	hsa-miR-7-5p	hsa-miR-532-3p	hsa-miR-769-5p	hsa-miR-92b-3p	hsa-miR-484	hsa-miR-200c-3p	hsa-miR-320a	hsa-miR-186-5p	hsa-miR-17-5p	hsa-miR-136-5p	hsa-miR-4646-5p	hsa-miR-4729	hsa-miR-5187-5p	hsa-miR-6728-5p
KPNB1	0.00122615	0.0143354	0.453389	14	hsa-miR-877-3p	hsa-miR-744-5p	hsa-miR-766-3p	hsa-miR-484	hsa-miR-320a	hsa-miR-128-3p	hsa-miR-125b-5p	hsa-miR-222-3p	hsa-miR-181b-5p	hsa-miR-7-5p	hsa-miR-92a-3p	hsa-miR-30d-5p	hsa-miR-4484	hsa-miR-9-5p
RARB	0.00122615	0.0143354	0.453389	14	hsa-miR-16-2-3p	hsa-miR-30c-5p	hsa-miR-15a-5p	hsa-miR-16-5p	hsa-miR-15b-5p	hsa-miR-195-5p	hsa-miR-424-5p	hsa-miR-497-5p	hsa-miR-4307	hsa-let-7c-5p	hsa-miR-1-3p	hsa-miR-106a-5p	hsa-miR-146a-5p	hsa-miR-146b-5p
SQSTM1	0.00122615	0.0143354	0.453389	14	hsa-miR-16-5p	hsa-miR-335-5p	hsa-miR-7-5p	hsa-miR-423-5p	hsa-miR-484	hsa-miR-548e-5p	hsa-miR-8075	hsa-miR-17-5p	hsa-miR-20a-5p	hsa-miR-93-5p	hsa-miR-106b-5p	hsa-miR-20b-5p	hsa-miR-146a-5p	hsa-miR-146b-5p
ZNF326	0.00122615	0.0143354	0.453389	14	hsa-miR-1-3p	hsa-miR-21-5p	hsa-miR-628-5p	hsa-miR-5701	hsa-miR-126-5p	hsa-miR-501-5p	hsa-miR-362-5p	hsa-miR-335-3p	hsa-miR-4782-5p	hsa-miR-1299	hsa-miR-6754-3p	hsa-miR-412-3p	hsa-miR-26a-2-3p	hsa-miR-26a-1-3p
ZNRF3	0.00122197	0.0143354	0.564217	25	hsa-miR-103a-3p	hsa-miR-16-5p	hsa-miR-339-5p	hsa-miR-15a-5p	hsa-miR-15b-5p	hsa-miR-195-5p	hsa-miR-424-5p	hsa-miR-497-5p	hsa-miR-146b-5p	hsa-miR-215-5p	hsa-miR-192-5p	hsa-miR-376a-3p	hsa-miR-103b	hsa-miR-503-5p	hsa-miR-4535	hsa-miR-7854-3p	hsa-miR-1827	hsa-miR-4257	hsa-miR-3614-5p	hsa-miR-92b-3p	hsa-miR-92a-3p	hsa-miR-363-3p	hsa-miR-32-5p	hsa-miR-25-3p	hsa-miR-93-5p
LARP1	0.00126104	0.0147315	0.670258	47	hsa-miR-34a-5p	hsa-miR-16-5p	hsa-miR-877-3p	hsa-miR-744-5p	hsa-miR-484	hsa-miR-128-3p	hsa-miR-183-5p	hsa-miR-92a-3p	hsa-miR-17-5p	hsa-let-7f-5p	hsa-let-7b-5p	hsa-let-7a-5p	hsa-miR-374a-5p	hsa-miR-3609	hsa-miR-7844-5p	hsa-miR-30e-5p	hsa-miR-30d-5p	hsa-miR-30b-5p	hsa-miR-30a-5p	hsa-miR-30c-5p	hsa-miR-1277-5p	hsa-miR-548e-3p	hsa-miR-6873-3p	hsa-miR-7110-3p	hsa-miR-6817-3p	hsa-miR-548e-5p	hsa-miR-503-5p	hsa-miR-642a-5p	hsa-miR-26a-5p	hsa-miR-26b-5p	hsa-miR-1301-3p	hsa-miR-140-5p	hsa-miR-1914-3p	hsa-miR-24-2-5p	hsa-miR-296-3p	hsa-miR-3611	hsa-miR-423-5p	hsa-miR-4446-3p	hsa-miR-491-5p	hsa-miR-6081	hsa-miR-6734-5p	hsa-miR-6766-5p	hsa-miR-6789-5p	hsa-miR-6823-5p	hsa-miR-7976
ACTG1	0.00127104	0.0148244	0.591779	29	hsa-let-7b-5p	hsa-miR-16-5p	hsa-miR-1307-3p	hsa-miR-1226-3p	hsa-miR-935	hsa-miR-877-3p	hsa-miR-744-5p	hsa-miR-423-5p	hsa-miR-99b-3p	hsa-miR-769-3p	hsa-miR-652-3p	hsa-miR-331-3p	hsa-miR-326	hsa-miR-342-3p	hsa-miR-361-5p	hsa-miR-99b-5p	hsa-miR-320a	hsa-miR-222-3p	hsa-miR-221-3p	hsa-miR-34a-5p	hsa-miR-10b-5p	hsa-miR-10a-5p	hsa-miR-197-3p	hsa-miR-6867-5p	hsa-miR-4316	hsa-miR-7854-3p	hsa-miR-485-5p	hsa-miR-3653-3p	hsa-miR-589-3p
RBFOX2	0.00127104	0.0148244	0.591779	29	hsa-miR-320d	hsa-miR-9-5p	hsa-miR-32-5p	hsa-miR-30a-5p	hsa-let-7b-5p	hsa-miR-186-5p	hsa-let-7a-5p	hsa-miR-432-3p	hsa-miR-432-5p	hsa-miR-628-3p	hsa-miR-25-3p	hsa-miR-92a-3p	hsa-miR-92b-3p	hsa-miR-363-3p	hsa-miR-548l	hsa-let-7e-5p	hsa-let-7d-5p	hsa-let-7c-5p	hsa-let-7f-5p	hsa-let-7g-5p	hsa-let-7i-5p	hsa-miR-98-5p	hsa-miR-4326	hsa-miR-4729	hsa-miR-136-5p	hsa-miR-548e-5p	hsa-miR-3928-5p	hsa-miR-4484	hsa-miR-548an
ADAR	0.00127981	0.0148252	0.55834	24	hsa-miR-1-3p	hsa-miR-130b-3p	hsa-miR-93-5p	hsa-miR-1226-3p	hsa-miR-625-5p	hsa-miR-484	hsa-miR-197-3p	hsa-miR-17-5p	hsa-miR-432-5p	hsa-miR-6779-5p	hsa-miR-6842-3p	hsa-miR-3652	hsa-miR-4430	hsa-miR-873-5p	hsa-miR-664a-5p	hsa-miR-2392	hsa-miR-20b-5p	hsa-miR-106a-5p	hsa-miR-20a-5p	hsa-miR-106b-5p	hsa-miR-149-3p	hsa-miR-3609	hsa-miR-27b-3p	hsa-miR-27a-3p
CCDC14	0.00128033	0.0148252	0.406065	11	hsa-miR-215-5p	hsa-miR-192-5p	hsa-miR-21-5p	hsa-miR-29a-3p	hsa-miR-486-5p	hsa-miR-338-3p	hsa-miR-922	hsa-miR-16-2-3p	hsa-miR-1277-5p	hsa-miR-99b-3p	hsa-miR-99a-3p
DYNC2LI1	0.00128033	0.0148252	0.406065	11	hsa-miR-26b-5p	hsa-miR-27a-3p	hsa-miR-27b-3p	hsa-miR-144-3p	hsa-miR-3064-3p	hsa-miR-23c	hsa-miR-23b-3p	hsa-miR-23a-3p	hsa-miR-6754-3p	hsa-miR-412-3p	hsa-miR-128-3p
EPDR1	0.00128033	0.0148252	0.406065	11	hsa-miR-215-5p	hsa-miR-192-5p	hsa-miR-629-3p	hsa-miR-4279	hsa-miR-374b-5p	hsa-miR-374a-5p	hsa-miR-597-5p	hsa-miR-1976	hsa-miR-3653-5p	hsa-miR-369-3p	hsa-miR-1277-5p
MX2	0.00128033	0.0148252	0.406065	11	hsa-miR-146a-5p	hsa-miR-6873-3p	hsa-miR-2117	hsa-miR-223-5p	hsa-miR-6817-3p	hsa-miR-7110-3p	hsa-miR-148a-5p	hsa-miR-3611	hsa-miR-574-5p	hsa-miR-6867-5p	hsa-miR-892c-5p
NFYB	0.00128033	0.0148252	0.406065	11	hsa-miR-485-3p	hsa-miR-181a-5p	hsa-miR-30c-5p	hsa-miR-1273h-3p	hsa-miR-143-3p	hsa-miR-28-3p	hsa-miR-363-3p	hsa-miR-25-3p	hsa-miR-92a-3p	hsa-miR-92b-3p	hsa-miR-32-5p
PRNP	0.00127981	0.0148252	0.55834	24	hsa-miR-148b-3p	hsa-miR-130b-3p	hsa-miR-215-5p	hsa-miR-148a-3p	hsa-miR-192-5p	hsa-miR-16-5p	hsa-miR-892c-5p	hsa-miR-17-5p	hsa-miR-20a-5p	hsa-miR-93-5p	hsa-miR-106a-5p	hsa-miR-130a-3p	hsa-miR-106b-5p	hsa-miR-301a-3p	hsa-miR-20b-5p	hsa-miR-454-3p	hsa-miR-221-5p	hsa-miR-125b-1-3p	hsa-miR-409-3p	hsa-miR-382-5p	hsa-miR-203a-3p	hsa-miR-7-1-3p	hsa-miR-1260b	hsa-miR-1260a
SDR42E1	0.00128033	0.0148252	0.406065	11	hsa-miR-98-5p	hsa-let-7i-5p	hsa-let-7g-5p	hsa-let-7f-5p	hsa-let-7e-5p	hsa-let-7d-5p	hsa-let-7c-5p	hsa-let-7b-5p	hsa-let-7a-5p	hsa-miR-4484	hsa-miR-548an
SOX2	0.00128033	0.0148252	0.406065	11	hsa-miR-145-5p	hsa-miR-126-3p	hsa-miR-34a-5p	hsa-miR-140-5p	hsa-miR-128-3p	hsa-miR-122-5p	hsa-miR-21-5p	hsa-miR-340-5p	hsa-miR-625-5p	hsa-miR-146a-5p	hsa-miR-450b-5p
CPPED1	0.00130634	0.0149944	0.365696	9	hsa-miR-130b-3p	hsa-miR-93-5p	hsa-miR-19b-3p	hsa-miR-27a-3p	hsa-miR-27b-3p	hsa-miR-6888-5p	hsa-miR-574-5p	hsa-miR-6867-5p	hsa-miR-625-3p
DBF4	0.00130634	0.0149944	0.365696	9	hsa-miR-98-5p	hsa-miR-30a-5p	hsa-miR-30c-5p	hsa-miR-30d-5p	hsa-miR-30b-5p	hsa-miR-30e-5p	hsa-miR-24-3p	hsa-miR-4772-3p	hsa-miR-1304-3p
NUP153	0.00130634	0.0149944	0.365696	9	hsa-miR-374b-5p	hsa-miR-26b-5p	hsa-miR-744-5p	hsa-miR-106b-3p	hsa-miR-330-3p	hsa-miR-93-5p	hsa-miR-23a-3p	hsa-let-7b-5p	hsa-miR-6888-5p
PDCD11	0.00130634	0.0149944	0.365696	9	hsa-miR-98-5p	hsa-let-7b-5p	hsa-miR-320b	hsa-miR-361-3p	hsa-miR-17-3p	hsa-let-7e-5p	hsa-miR-4286	hsa-miR-335-3p	hsa-miR-5196-3p
PIK3CA	0.00130634	0.0149944	0.365696	9	hsa-miR-148b-3p	hsa-miR-335-5p	hsa-miR-17-5p	hsa-miR-1-3p	hsa-miR-155-5p	hsa-miR-203a-3p	hsa-miR-139-5p	hsa-miR-19a-3p	hsa-miR-10b-5p
RAB11FIP2	0.00130634	0.0149944	0.365696	9	hsa-miR-1-3p	hsa-miR-155-5p	hsa-miR-215-5p	hsa-miR-192-5p	hsa-miR-21-5p	hsa-miR-16-5p	hsa-miR-195-5p	hsa-miR-15b-5p	hsa-miR-15a-5p
RBBP7	0.00130634	0.0149944	0.365696	9	hsa-miR-421	hsa-miR-93-5p	hsa-miR-30e-3p	hsa-miR-30b-5p	hsa-miR-92a-3p	hsa-miR-20a-5p	hsa-miR-106b-5p	hsa-miR-20b-5p	hsa-miR-17-5p
SLC2A12	0.00130634	0.0149944	0.365696	9	hsa-miR-335-5p	hsa-miR-574-5p	hsa-miR-1277-5p	hsa-miR-6867-5p	hsa-miR-223-5p	hsa-miR-767-5p	hsa-miR-502-3p	hsa-miR-501-3p	hsa-miR-5010-3p
SWAP70	0.00130634	0.0149944	0.365696	9	hsa-miR-145-5p	hsa-miR-23c	hsa-miR-23a-3p	hsa-miR-23b-3p	hsa-miR-186-3p	hsa-miR-320d	hsa-miR-320c	hsa-miR-320b	hsa-miR-320a
TPK1	0.00130634	0.0149944	0.365696	9	hsa-miR-3064-3p	hsa-miR-93-5p	hsa-miR-20b-5p	hsa-miR-20a-5p	hsa-miR-17-5p	hsa-miR-106b-5p	hsa-miR-106a-5p	hsa-miR-548t-5p	hsa-miR-548az-5p
USMG5	0.00130634	0.0149944	0.365696	9	hsa-miR-99b-3p	hsa-miR-425-5p	hsa-miR-423-3p	hsa-miR-378a-3p	hsa-miR-16-5p	hsa-let-7g-3p	hsa-miR-4452	hsa-miR-5701	hsa-miR-493-5p
L2HGDH	0.00131357	0.0150535	0.624669	35	hsa-miR-155-5p	hsa-miR-215-5p	hsa-miR-192-5p	hsa-miR-20a-5p	hsa-miR-126-5p	hsa-miR-1260b	hsa-miR-1260a	hsa-miR-582-5p	hsa-miR-101-3p	hsa-miR-4326	hsa-miR-548t-5p	hsa-miR-548az-5p	hsa-miR-107	hsa-miR-103a-3p	hsa-miR-503-5p	hsa-miR-497-5p	hsa-miR-424-5p	hsa-miR-195-5p	hsa-miR-16-5p	hsa-miR-15b-5p	hsa-miR-15a-5p	hsa-miR-1277-5p	hsa-miR-6728-5p	hsa-miR-6842-3p	hsa-miR-5187-5p	hsa-miR-4430	hsa-miR-3652	hsa-miR-3189-3p	hsa-miR-942-5p	hsa-miR-340-3p	hsa-miR-1306-5p	hsa-miR-126-3p	hsa-miR-1827	hsa-miR-4257	hsa-miR-487b-3p
PURA	0.00131357	0.0150535	0.624669	35	hsa-miR-16-5p	hsa-miR-15a-5p	hsa-miR-15b-5p	hsa-miR-20a-5p	hsa-miR-93-5p	hsa-miR-106b-5p	hsa-miR-192-5p	hsa-miR-103a-3p	hsa-miR-21-5p	hsa-miR-484	hsa-miR-195-5p	hsa-miR-3200-3p	hsa-miR-5701	hsa-miR-1185-1-3p	hsa-miR-6867-5p	hsa-miR-628-3p	hsa-miR-6832-3p	hsa-miR-548h-3p	hsa-miR-223-5p	hsa-miR-1260b	hsa-miR-1260a	hsa-miR-98-3p	hsa-let-7f-1-3p	hsa-let-7b-3p	hsa-let-7a-3p	hsa-miR-1827	hsa-miR-4301	hsa-miR-483-3p	hsa-miR-381-3p	hsa-miR-34b-5p	hsa-miR-6817-3p	hsa-miR-107	hsa-miR-1277-5p	hsa-miR-625-3p	hsa-miR-889-3p
G3BP2	0.00131674	0.015066	0.609766	32	hsa-miR-200a-3p	hsa-miR-361-5p	hsa-miR-1-3p	hsa-miR-34a-5p	hsa-miR-103a-3p	hsa-miR-26b-5p	hsa-miR-16-5p	hsa-miR-484	hsa-miR-92a-3p	hsa-miR-4326	hsa-miR-19a-3p	hsa-miR-19b-3p	hsa-miR-136-5p	hsa-miR-324-3p	hsa-miR-1913	hsa-miR-181c-3p	hsa-miR-1277-5p	hsa-miR-143-5p	hsa-miR-922	hsa-miR-107	hsa-miR-4279	hsa-miR-942-5p	hsa-miR-382-5p	hsa-miR-32-5p	hsa-miR-92b-3p	hsa-miR-181c-5p	hsa-miR-181d-5p	hsa-miR-181b-5p	hsa-miR-181a-5p	hsa-miR-23b-3p	hsa-miR-339-5p	hsa-miR-486-5p
RIF1	0.00131674	0.015066	0.609766	32	hsa-miR-155-5p	hsa-miR-103a-3p	hsa-miR-16-5p	hsa-miR-421	hsa-miR-186-5p	hsa-miR-183-5p	hsa-miR-93-5p	hsa-miR-24-3p	hsa-miR-223-3p	hsa-miR-4747-5p	hsa-miR-494-3p	hsa-miR-935	hsa-miR-7-1-3p	hsa-miR-503-5p	hsa-miR-497-5p	hsa-miR-424-5p	hsa-miR-195-5p	hsa-miR-15b-5p	hsa-miR-15a-5p	hsa-miR-7977	hsa-miR-342-5p	hsa-miR-149-3p	hsa-miR-30a-5p	hsa-miR-30b-5p	hsa-miR-30c-1-3p	hsa-miR-30c-5p	hsa-miR-30d-5p	hsa-miR-30e-5p	hsa-miR-4478	hsa-miR-485-5p	hsa-miR-6779-5p	hsa-miR-887-5p
CTSA	0.00133481	0.0152367	0.470181	15	hsa-miR-155-5p	hsa-miR-503-5p	hsa-miR-130a-3p	hsa-miR-20a-5p	hsa-miR-17-5p	hsa-let-7e-5p	hsa-miR-221-5p	hsa-miR-3202	hsa-miR-326	hsa-miR-330-5p	hsa-miR-4646-5p	hsa-miR-4747-5p	hsa-miR-486-3p	hsa-miR-760	hsa-miR-941
RCAN3	0.00133481	0.0152367	0.470181	15	hsa-miR-3170	hsa-miR-497-5p	hsa-miR-424-5p	hsa-miR-195-5p	hsa-miR-16-5p	hsa-miR-15b-5p	hsa-miR-15a-5p	hsa-miR-451b	hsa-miR-548e-5p	hsa-miR-183-5p	hsa-miR-1260b	hsa-miR-1260a	hsa-miR-532-3p	hsa-miR-532-5p	hsa-miR-186-5p
TULP4	0.00133481	0.0152367	0.470181	15	hsa-miR-335-5p	hsa-miR-186-5p	hsa-miR-32-5p	hsa-miR-484	hsa-miR-28-5p	hsa-miR-25-3p	hsa-miR-92a-3p	hsa-miR-363-3p	hsa-miR-92b-3p	hsa-miR-1301-3p	hsa-miR-877-3p	hsa-miR-107	hsa-miR-103a-3p	hsa-miR-134-5p	hsa-miR-197-3p
B4GALT1	0.00135594	0.0154413	0.587726	28	hsa-miR-155-5p	hsa-miR-128-3p	hsa-miR-122-5p	hsa-miR-1-3p	hsa-miR-16-5p	hsa-miR-484	hsa-miR-15b-5p	hsa-miR-18a-5p	hsa-miR-185-5p	hsa-miR-125a-5p	hsa-miR-6722-3p	hsa-miR-4476	hsa-miR-582-3p	hsa-miR-7-1-3p	hsa-miR-6724-5p	hsa-miR-296-5p	hsa-miR-635	hsa-miR-3189-3p	hsa-miR-598-3p	hsa-miR-30d-5p	hsa-miR-30e-5p	hsa-miR-30c-5p	hsa-miR-30b-5p	hsa-miR-30a-5p	hsa-miR-19b-3p	hsa-miR-19a-3p	hsa-miR-195-5p	hsa-miR-15a-5p
EFCAB14	0.00135594	0.0154413	0.587726	28	hsa-miR-374b-5p	hsa-miR-590-3p	hsa-miR-130b-3p	hsa-miR-106b-5p	hsa-miR-9-5p	hsa-miR-93-5p	hsa-let-7b-5p	hsa-miR-7856-5p	hsa-miR-20a-5p	hsa-miR-1301-3p	hsa-miR-340-5p	hsa-miR-3609	hsa-miR-548t-5p	hsa-miR-548az-5p	hsa-miR-142-5p	hsa-miR-20b-5p	hsa-miR-106a-5p	hsa-miR-17-5p	hsa-miR-26b-5p	hsa-miR-26a-5p	hsa-miR-5001-3p	hsa-miR-4686	hsa-miR-18a-5p	hsa-miR-548l	hsa-miR-181c-5p	hsa-miR-181d-5p	hsa-miR-181b-5p	hsa-miR-181a-5p
STRN	0.00135594	0.0154413	0.587726	28	hsa-miR-30a-5p	hsa-miR-155-5p	hsa-miR-484	hsa-miR-342-3p	hsa-miR-197-3p	hsa-miR-4539	hsa-miR-554	hsa-miR-98-5p	hsa-let-7i-5p	hsa-let-7c-5p	hsa-let-7d-5p	hsa-let-7a-5p	hsa-let-7e-5p	hsa-let-7f-5p	hsa-let-7b-5p	hsa-let-7g-5p	hsa-miR-1277-5p	hsa-miR-584-5p	hsa-miR-299-5p	hsa-miR-30e-5p	hsa-miR-30d-5p	hsa-miR-30c-5p	hsa-miR-30b-5p	hsa-miR-6873-3p	hsa-miR-6817-3p	hsa-miR-7110-3p	hsa-miR-3667-3p	hsa-miR-141-5p
POTEM	0.00137347	0.0156286	0.662528	44	hsa-miR-1275	hsa-miR-625-5p	hsa-miR-149-3p	hsa-miR-942-5p	hsa-miR-136-5p	hsa-let-7a-5p	hsa-let-7b-5p	hsa-let-7c-5p	hsa-let-7d-5p	hsa-let-7e-5p	hsa-let-7f-5p	hsa-let-7g-5p	hsa-let-7i-5p	hsa-miR-1185-5p	hsa-miR-1287-5p	hsa-miR-196a-5p	hsa-miR-196b-5p	hsa-miR-223-3p	hsa-miR-2277-3p	hsa-miR-3138	hsa-miR-3202	hsa-miR-3679-5p	hsa-miR-3692-5p	hsa-miR-376a-3p	hsa-miR-423-3p	hsa-miR-4686	hsa-miR-6071	hsa-miR-628-5p	hsa-miR-6887-3p	hsa-miR-8075	hsa-miR-93-3p	hsa-miR-942-3p	hsa-miR-98-5p	hsa-miR-1237-3p	hsa-miR-1248	hsa-miR-1914-5p	hsa-miR-20a-3p	hsa-miR-324-5p	hsa-miR-544a	hsa-miR-625-3p	hsa-miR-6779-5p	hsa-miR-7641	hsa-miR-765	hsa-miR-885-3p
BCL11B	0.0013828	0.0157101	0.544982	22	hsa-miR-186-5p	hsa-miR-128-3p	hsa-miR-183-5p	hsa-miR-32-5p	hsa-miR-26b-5p	hsa-miR-16-5p	hsa-miR-203a-3p	hsa-miR-378g	hsa-miR-330-5p	hsa-miR-326	hsa-miR-92a-3p	hsa-miR-92b-3p	hsa-miR-25-3p	hsa-miR-363-3p	hsa-miR-544a	hsa-miR-4772-3p	hsa-miR-330-3p	hsa-miR-642a-5p	hsa-miR-532-3p	hsa-miR-150-5p	hsa-miR-6832-3p	hsa-miR-4667-3p
TGFBR1	0.0013828	0.0157101	0.544982	22	hsa-let-7c-5p	hsa-miR-128-3p	hsa-miR-140-5p	hsa-miR-142-3p	hsa-miR-101-3p	hsa-miR-98-5p	hsa-let-7d-5p	hsa-let-7f-5p	hsa-miR-130a-3p	hsa-miR-181a-5p	hsa-let-7g-5p	hsa-let-7b-5p	hsa-miR-27a-3p	hsa-miR-27b-3p	hsa-miR-376c-3p	hsa-miR-6887-3p	hsa-miR-4646-5p	hsa-miR-6852-5p	hsa-miR-379-5p	hsa-miR-20a-5p	hsa-miR-181c-5p	hsa-miR-199a-5p
TGOLN2	0.00138622	0.0157366	0.63538	37	hsa-miR-7-5p	hsa-miR-33a-5p	hsa-miR-935	hsa-miR-186-5p	hsa-miR-15b-5p	hsa-miR-16-5p	hsa-miR-499a-5p	hsa-miR-20a-5p	hsa-miR-106b-5p	hsa-miR-19b-3p	hsa-miR-19a-3p	hsa-miR-1266-5p	hsa-miR-101-3p	hsa-miR-27b-3p	hsa-miR-27a-3p	hsa-miR-128-3p	hsa-miR-4279	hsa-miR-370-3p	hsa-miR-877-3p	hsa-miR-6771-3p	hsa-miR-548l	hsa-miR-4482-3p	hsa-miR-7159-3p	hsa-miR-98-5p	hsa-let-7i-5p	hsa-let-7g-5p	hsa-let-7f-5p	hsa-let-7e-5p	hsa-let-7d-5p	hsa-let-7c-5p	hsa-let-7b-5p	hsa-let-7a-5p	hsa-miR-1976	hsa-miR-3653-5p	hsa-miR-20b-5p	hsa-miR-93-5p	hsa-miR-17-5p
FAM177A1	0.00140947	0.0159754	0.484874	16	hsa-miR-155-5p	hsa-miR-142-3p	hsa-miR-186-5p	hsa-miR-574-5p	hsa-miR-1303	hsa-miR-6867-5p	hsa-miR-329-3p	hsa-miR-1277-5p	hsa-miR-223-5p	hsa-miR-26b-5p	hsa-miR-26a-5p	hsa-miR-4772-3p	hsa-miR-1306-5p	hsa-miR-24-3p	hsa-miR-1304-3p	hsa-miR-6513-3p
SSFA2	0.00140947	0.0159754	0.484874	16	hsa-miR-128-3p	hsa-miR-101-3p	hsa-miR-32-5p	hsa-miR-21-5p	hsa-miR-25-3p	hsa-miR-92a-3p	hsa-miR-146a-3p	hsa-miR-363-3p	hsa-miR-92b-3p	hsa-miR-935	hsa-miR-875-5p	hsa-miR-15b-3p	hsa-miR-136-5p	hsa-miR-4647	hsa-miR-494-3p	hsa-miR-7856-5p
HSP90B1	0.00141735	0.0160397	0.606685	31	hsa-miR-15a-5p	hsa-miR-192-5p	hsa-miR-16-5p	hsa-miR-223-3p	hsa-miR-335-5p	hsa-miR-130b-3p	hsa-miR-1-3p	hsa-miR-148a-3p	hsa-miR-484	hsa-miR-128-3p	hsa-miR-92a-3p	hsa-miR-25-5p	hsa-miR-485-5p	hsa-miR-1827	hsa-miR-6125	hsa-miR-4433a-3p	hsa-miR-4478	hsa-miR-512-5p	hsa-miR-3928-3p	hsa-miR-181b-5p	hsa-miR-181d-5p	hsa-miR-181a-5p	hsa-miR-181c-5p	hsa-miR-206	hsa-miR-101-3p	hsa-miR-148b-3p	hsa-miR-152-3p	hsa-miR-3175	hsa-miR-582-5p	hsa-miR-6722-3p	hsa-miR-6789-5p
NDRG1	0.00141735	0.0160397	0.606685	31	hsa-miR-335-5p	hsa-miR-34a-5p	hsa-miR-423-5p	hsa-miR-505-3p	hsa-let-7b-5p	hsa-miR-182-5p	hsa-miR-876-5p	hsa-miR-378j	hsa-miR-1243	hsa-miR-548e-3p	hsa-miR-19b-3p	hsa-miR-19a-3p	hsa-miR-3202	hsa-miR-1287-5p	hsa-miR-3135b	hsa-miR-152-3p	hsa-miR-148b-3p	hsa-miR-148a-3p	hsa-miR-548t-5p	hsa-miR-548az-5p	hsa-miR-7977	hsa-miR-24-3p	hsa-miR-342-3p	hsa-miR-1228-3p	hsa-miR-1237-5p	hsa-miR-1827	hsa-miR-3150b-3p	hsa-miR-4784	hsa-miR-6722-3p	hsa-miR-765	hsa-miR-7847-3p
ARIH1	0.00142233	0.0160399	0.622298	34	hsa-miR-425-5p	hsa-miR-17-5p	hsa-miR-15a-5p	hsa-miR-16-5p	hsa-miR-15b-5p	hsa-miR-195-5p	hsa-miR-424-5p	hsa-miR-497-5p	hsa-miR-548e-5p	hsa-miR-103a-3p	hsa-miR-107	hsa-miR-140-5p	hsa-miR-1273c	hsa-miR-4729	hsa-miR-7157-5p	hsa-miR-7856-5p	hsa-miR-512-5p	hsa-miR-299-5p	hsa-miR-625-5p	hsa-miR-1275	hsa-miR-4271	hsa-miR-3175	hsa-miR-8085	hsa-miR-185-5p	hsa-miR-98-5p	hsa-let-7i-5p	hsa-let-7g-5p	hsa-let-7f-5p	hsa-let-7e-5p	hsa-let-7d-5p	hsa-let-7c-5p	hsa-let-7b-5p	hsa-let-7a-5p	hsa-miR-501-5p
BNIP2	0.00142402	0.0160399	0.53735	21	hsa-miR-20a-5p	hsa-miR-130b-3p	hsa-miR-132-3p	hsa-miR-93-5p	hsa-miR-877-3p	hsa-miR-21-5p	hsa-miR-106b-5p	hsa-miR-194-5p	hsa-miR-143-5p	hsa-miR-8075	hsa-miR-548t-5p	hsa-miR-548az-5p	hsa-miR-106a-5p	hsa-miR-20b-5p	hsa-miR-17-5p	hsa-miR-3609	hsa-miR-548e-5p	hsa-miR-3691-3p	hsa-miR-34a-5p	hsa-miR-1827	hsa-miR-4257
CNOT6	0.00142402	0.0160399	0.53735	21	hsa-miR-1-3p	hsa-miR-130b-3p	hsa-miR-9-5p	hsa-miR-96-5p	hsa-miR-19b-3p	hsa-miR-769-5p	hsa-miR-106b-5p	hsa-miR-183-5p	hsa-miR-23c	hsa-miR-23b-3p	hsa-miR-23a-3p	hsa-miR-186-5p	hsa-miR-155-5p	hsa-miR-10a-5p	hsa-miR-10b-5p	hsa-miR-1270	hsa-miR-4782-5p	hsa-miR-1299	hsa-miR-4729	hsa-miR-19a-3p	hsa-miR-29c-3p
CTNNB1	0.00142402	0.0160399	0.53735	21	hsa-miR-200a-3p	hsa-miR-155-5p	hsa-miR-221-3p	hsa-miR-34a-5p	hsa-miR-30a-5p	hsa-miR-1226-3p	hsa-miR-744-5p	hsa-miR-532-3p	hsa-miR-331-3p	hsa-miR-512-5p	hsa-miR-34b-5p	hsa-miR-548l	hsa-miR-7849-3p	hsa-miR-142-3p	hsa-miR-5010-3p	hsa-miR-875-5p	hsa-miR-370-3p	hsa-miR-150-3p	hsa-miR-181a-5p	hsa-miR-320a	hsa-miR-101-3p
DEPDC1	0.00142402	0.0160399	0.53735	21	hsa-miR-340-5p	hsa-miR-186-5p	hsa-miR-215-5p	hsa-miR-192-5p	hsa-miR-331-3p	hsa-miR-24-3p	hsa-miR-17-5p	hsa-miR-590-3p	hsa-miR-142-3p	hsa-miR-374b-3p	hsa-miR-26b-5p	hsa-miR-26a-5p	hsa-miR-5682	hsa-miR-493-5p	hsa-miR-19b-3p	hsa-miR-19a-3p	hsa-miR-323a-3p	hsa-miR-130a-3p	hsa-miR-130b-3p	hsa-miR-301a-3p	hsa-miR-454-3p
RDX	0.00142402	0.0160399	0.53735	21	hsa-miR-31-5p	hsa-miR-409-3p	hsa-let-7b-5p	hsa-miR-331-3p	hsa-let-7e-5p	hsa-miR-196a-5p	hsa-miR-196b-5p	hsa-miR-6873-3p	hsa-miR-7110-3p	hsa-miR-4433b-5p	hsa-miR-6073	hsa-miR-98-5p	hsa-let-7i-5p	hsa-let-7g-5p	hsa-let-7a-5p	hsa-let-7d-5p	hsa-let-7c-5p	hsa-let-7f-5p	hsa-miR-6887-3p	hsa-miR-6817-3p	hsa-miR-329-3p
ACTC1	0.00144315	0.0161924	0.583373	27	hsa-miR-1-3p	hsa-miR-139-5p	hsa-miR-142-5p	hsa-miR-25-3p	hsa-miR-299-5p	hsa-miR-29b-1-5p	hsa-miR-30a-5p	hsa-miR-30b-5p	hsa-miR-30c-5p	hsa-miR-30d-5p	hsa-miR-30e-5p	hsa-miR-3202	hsa-miR-32-5p	hsa-miR-340-5p	hsa-miR-363-3p	hsa-miR-369-3p	hsa-miR-378a-5p	hsa-miR-4510	hsa-miR-4703-5p	hsa-miR-4747-5p	hsa-miR-5196-3p	hsa-miR-6130	hsa-miR-6503-5p	hsa-miR-7-1-3p	hsa-miR-7-5p	hsa-miR-92a-3p	hsa-miR-92b-3p
PIK3R1	0.00144315	0.0161924	0.583373	27	hsa-miR-29a-3p	hsa-miR-376a-3p	hsa-miR-29b-3p	hsa-miR-21-5p	hsa-let-7a-5p	hsa-miR-155-5p	hsa-miR-503-5p	hsa-miR-15a-5p	hsa-miR-16-5p	hsa-miR-15b-5p	hsa-miR-195-5p	hsa-miR-424-5p	hsa-miR-497-5p	hsa-miR-103a-3p	hsa-miR-107	hsa-miR-221-3p	hsa-miR-1277-5p	hsa-miR-6852-5p	hsa-miR-329-3p	hsa-miR-542-3p	hsa-miR-143-3p	hsa-miR-128-3p	hsa-miR-486-5p	hsa-miR-126-3p	hsa-miR-23a-3p	hsa-miR-23b-3p	hsa-miR-7856-5p
PLPP3	0.00144315	0.0161924	0.583373	27	hsa-miR-335-5p	hsa-miR-7-5p	hsa-miR-98-5p	hsa-miR-1270	hsa-miR-181b-5p	hsa-miR-181d-5p	hsa-miR-181c-5p	hsa-miR-181a-5p	hsa-miR-185-5p	hsa-miR-451b	hsa-miR-15a-5p	hsa-miR-424-5p	hsa-miR-15b-5p	hsa-miR-16-5p	hsa-miR-497-5p	hsa-miR-195-5p	hsa-miR-6873-3p	hsa-miR-6817-3p	hsa-miR-7110-3p	hsa-miR-340-3p	hsa-miR-4279	hsa-miR-8052	hsa-miR-1976	hsa-miR-3653-5p	hsa-miR-150-5p	hsa-miR-625-3p	hsa-miR-6887-3p
SIX1	0.00144315	0.0161924	0.583373	27	hsa-miR-185-5p	hsa-miR-26b-5p	hsa-miR-324-3p	hsa-miR-30b-5p	hsa-miR-6873-3p	hsa-miR-203a-3p	hsa-miR-146a-3p	hsa-miR-6817-3p	hsa-miR-7110-3p	hsa-miR-3613-3p	hsa-miR-33a-5p	hsa-miR-4301	hsa-miR-7641	hsa-miR-125b-5p	hsa-miR-125a-5p	hsa-miR-4507	hsa-miR-629-5p	hsa-miR-4677-5p	hsa-miR-4279	hsa-miR-2117	hsa-miR-3667-3p	hsa-miR-6832-3p	hsa-miR-362-5p	hsa-miR-4482-3p	hsa-miR-7159-3p	hsa-miR-501-5p	hsa-miR-20a-3p
TRAPPC10	0.00144315	0.0161924	0.583373	27	hsa-miR-186-5p	hsa-miR-330-5p	hsa-miR-18a-3p	hsa-miR-17-5p	hsa-miR-20a-5p	hsa-miR-93-5p	hsa-miR-106b-5p	hsa-miR-20b-5p	hsa-miR-532-3p	hsa-miR-150-5p	hsa-miR-130b-5p	hsa-let-7a-5p	hsa-let-7b-5p	hsa-let-7c-5p	hsa-let-7d-5p	hsa-let-7e-5p	hsa-let-7f-5p	hsa-let-7g-5p	hsa-let-7i-5p	hsa-miR-149-3p	hsa-miR-4316	hsa-miR-4510	hsa-miR-4739	hsa-miR-503-5p	hsa-miR-6130	hsa-miR-760	hsa-miR-98-5p
ANG	0.00145509	0.0162633	0.528953	20	hsa-miR-409-3p	hsa-miR-335-5p	hsa-miR-215-5p	hsa-miR-192-5p	hsa-miR-874-3p	hsa-miR-6790-5p	hsa-miR-454-5p	hsa-miR-574-5p	hsa-miR-223-5p	hsa-miR-378j	hsa-miR-4309	hsa-miR-3198	hsa-miR-7641	hsa-miR-143-5p	hsa-miR-4430	hsa-miR-3652	hsa-miR-122-5p	hsa-miR-3135b	hsa-miR-6867-5p	hsa-miR-93-5p
FAM129A	0.00145509	0.0162633	0.528953	20	hsa-miR-130b-3p	hsa-miR-93-5p	hsa-miR-484	hsa-miR-106b-5p	hsa-miR-20a-5p	hsa-miR-92b-3p	hsa-miR-92a-3p	hsa-miR-363-3p	hsa-miR-32-5p	hsa-miR-25-3p	hsa-miR-7849-3p	hsa-miR-3609	hsa-miR-548t-5p	hsa-miR-548az-5p	hsa-miR-106a-5p	hsa-miR-20b-5p	hsa-miR-17-5p	hsa-miR-1273a	hsa-miR-766-3p	hsa-miR-1228-3p
KIAA0232	0.00145436	0.0162633	0.497839	17	hsa-miR-26b-5p	hsa-miR-106b-3p	hsa-miR-125a-5p	hsa-miR-17-5p	hsa-miR-20a-5p	hsa-miR-93-5p	hsa-miR-106a-5p	hsa-miR-106b-5p	hsa-miR-20b-5p	hsa-miR-3609	hsa-miR-152-3p	hsa-miR-329-3p	hsa-miR-142-3p	hsa-miR-6073	hsa-miR-190a-5p	hsa-miR-190b	hsa-miR-1208
LAMP2	0.00145436	0.0162633	0.497839	17	hsa-miR-103a-3p	hsa-miR-21-5p	hsa-miR-16-5p	hsa-miR-4279	hsa-miR-497-5p	hsa-miR-424-5p	hsa-miR-195-5p	hsa-miR-15b-5p	hsa-miR-15a-5p	hsa-miR-451b	hsa-miR-1276	hsa-miR-32-5p	hsa-miR-92b-3p	hsa-miR-92a-3p	hsa-miR-27a-3p	hsa-miR-140-3p	hsa-miR-873-5p
RNF2	0.00145436	0.0162633	0.497839	17	hsa-miR-200b-3p	hsa-miR-200c-3p	hsa-miR-181a-5p	hsa-miR-181b-5p	hsa-miR-155-5p	hsa-miR-186-5p	hsa-miR-26b-5p	hsa-miR-24-3p	hsa-miR-92a-3p	hsa-miR-664a-5p	hsa-miR-7844-5p	hsa-miR-3607-3p	hsa-miR-10b-5p	hsa-miR-10a-5p	hsa-miR-548as-3p	hsa-miR-548h-3p	hsa-miR-3613-3p
MDM2	0.00146634	0.0163764	0.723081	66	hsa-miR-32-5p	hsa-miR-25-3p	hsa-miR-143-3p	hsa-miR-145-5p	hsa-miR-26b-5p	hsa-miR-484	hsa-miR-92a-3p	hsa-miR-17-5p	hsa-miR-221-3p	hsa-miR-500a-3p	hsa-miR-767-5p	hsa-miR-92b-3p	hsa-miR-363-3p	hsa-miR-223-3p	hsa-miR-935	hsa-miR-330-3p	hsa-miR-26a-5p	hsa-miR-222-3p	hsa-miR-432-5p	hsa-miR-335-5p	hsa-miR-6126	hsa-miR-483-3p	hsa-miR-335-3p	hsa-miR-93-5p	hsa-miR-20b-5p	hsa-miR-20a-5p	hsa-miR-106b-5p	hsa-miR-106a-5p	hsa-miR-3609	hsa-miR-5682	hsa-miR-29c-3p	hsa-miR-29b-3p	hsa-miR-29a-3p	hsa-miR-376c-3p	hsa-miR-6817-3p	hsa-miR-7110-3p	hsa-miR-1270	hsa-miR-185-5p	hsa-miR-590-3p	hsa-miR-6808-3p	hsa-miR-542-3p	hsa-miR-4307	hsa-miR-4729	hsa-miR-499a-5p	hsa-miR-1255a
PEX13	0.00147404	0.0164371	0.509363	18	hsa-miR-197-3p	hsa-miR-196a-5p	hsa-miR-15a-5p	hsa-miR-16-5p	hsa-miR-15b-5p	hsa-miR-195-5p	hsa-miR-590-3p	hsa-miR-4452	hsa-miR-3925-3p	hsa-miR-766-3p	hsa-miR-554	hsa-miR-1248	hsa-miR-1237-3p	hsa-miR-454-3p	hsa-miR-301a-3p	hsa-miR-130b-3p	hsa-miR-130a-3p	hsa-miR-4478
WDR33	0.00147295	0.0164371	0.519674	19	hsa-miR-130b-3p	hsa-miR-186-5p	hsa-miR-1-3p	hsa-miR-98-5p	hsa-miR-93-5p	hsa-miR-19b-3p	hsa-let-7b-5p	hsa-miR-1914-3p	hsa-miR-877-3p	hsa-miR-106b-5p	hsa-miR-324-3p	hsa-miR-1913	hsa-miR-96-5p	hsa-miR-1271-5p	hsa-miR-183-5p	hsa-miR-378d	hsa-miR-378c	hsa-miR-378a-3p	hsa-miR-146a-3p
TNPO1	0.00150208	0.0167368	0.661534	43	hsa-miR-210-3p	hsa-miR-155-5p	hsa-miR-34a-5p	hsa-miR-21-5p	hsa-miR-16-5p	hsa-miR-92a-3p	hsa-miR-18a-5p	hsa-let-7b-5p	hsa-miR-23a-3p	hsa-miR-27a-3p	hsa-miR-101-3p	hsa-miR-181a-5p	hsa-miR-181b-5p	hsa-miR-181c-5p	hsa-miR-23b-3p	hsa-miR-27b-3p	hsa-miR-144-3p	hsa-miR-181d-5p	hsa-miR-23c	hsa-miR-7157-5p	hsa-miR-6081	hsa-miR-32-5p	hsa-miR-92b-3p	hsa-miR-139-5p	hsa-miR-1277-5p	hsa-miR-151a-3p	hsa-miR-4647	hsa-miR-374a-5p	hsa-miR-548h-3p	hsa-miR-3613-3p	hsa-miR-20a-3p	hsa-miR-128-3p	hsa-miR-142-3p	hsa-miR-802	hsa-miR-7-1-3p	hsa-miR-505-3p	hsa-miR-140-3p	hsa-miR-16-2-3p	hsa-miR-4677-5p	hsa-miR-22-5p	hsa-miR-942-5p	hsa-miR-1273g-3p	hsa-miR-766-3p
RAB11FIP1	0.00150625	0.0167703	0.633438	36	hsa-miR-122-5p	hsa-miR-335-5p	hsa-miR-101-3p	hsa-miR-93-5p	hsa-miR-26b-5p	hsa-miR-421	hsa-miR-324-3p	hsa-miR-324-5p	hsa-miR-130a-3p	hsa-miR-301a-3p	hsa-miR-130b-3p	hsa-miR-454-3p	hsa-miR-106b-5p	hsa-miR-20a-5p	hsa-miR-5100	hsa-miR-10b-3p	hsa-miR-3609	hsa-miR-20b-5p	hsa-miR-17-5p	hsa-miR-106a-5p	hsa-miR-302c-3p	hsa-miR-3064-3p	hsa-miR-7641	hsa-miR-24-3p	hsa-miR-4772-3p	hsa-miR-1304-3p	hsa-miR-1306-5p	hsa-miR-4430	hsa-miR-3652	hsa-miR-3135b	hsa-miR-4667-3p	hsa-miR-194-5p	hsa-miR-4729	hsa-miR-29c-3p	hsa-miR-29b-3p	hsa-miR-29a-3p
PSAT1	0.00152353	0.0169366	0.603399	30	hsa-miR-16-5p	hsa-miR-155-5p	hsa-miR-1-3p	hsa-miR-26b-5p	hsa-miR-342-3p	hsa-miR-125b-5p	hsa-miR-1260b	hsa-miR-1260a	hsa-miR-548e-5p	hsa-miR-15a-5p	hsa-miR-15b-5p	hsa-miR-126-5p	hsa-miR-195-5p	hsa-miR-424-5p	hsa-miR-497-5p	hsa-miR-510-3p	hsa-miR-708-3p	hsa-miR-548an	hsa-miR-6867-5p	hsa-miR-3200-3p	hsa-miR-186-5p	hsa-miR-26a-5p	hsa-miR-18a-5p	hsa-miR-145-5p	hsa-miR-33a-5p	hsa-miR-203a-3p	hsa-miR-140-3p	hsa-miR-503-5p	hsa-miR-1277-5p	hsa-miR-548h-3p
SERPINH1	0.00152353	0.0169366	0.603399	30	hsa-miR-26b-5p	hsa-miR-484	hsa-miR-29b-3p	hsa-miR-5197-3p	hsa-miR-664a-5p	hsa-miR-1827	hsa-miR-4446-3p	hsa-miR-4721	hsa-miR-29a-3p	hsa-miR-29c-3p	hsa-miR-767-5p	hsa-miR-96-5p	hsa-miR-1271-5p	hsa-miR-182-5p	hsa-miR-378a-5p	hsa-miR-9-5p	hsa-miR-3667-3p	hsa-miR-361-3p	hsa-miR-1304-5p	hsa-miR-200c-3p	hsa-miR-200b-3p	hsa-miR-199b-5p	hsa-miR-199a-5p	hsa-miR-1262	hsa-miR-222-3p	hsa-miR-221-3p	hsa-miR-331-3p	hsa-miR-133b	hsa-miR-133a-3p	hsa-miR-142-3p
BMP7	0.00155813	0.0172287	0.430999	12	hsa-miR-22-3p	hsa-miR-342-3p	hsa-miR-34a-5p	hsa-miR-1-3p	hsa-let-7b-5p	hsa-miR-542-3p	hsa-miR-3170	hsa-miR-24-3p	hsa-miR-4772-3p	hsa-miR-330-5p	hsa-miR-326	hsa-miR-1304-3p
CCNK	0.00155813	0.0172287	0.430999	12	hsa-let-7b-5p	hsa-miR-296-3p	hsa-miR-484	hsa-miR-27a-3p	hsa-miR-181a-5p	hsa-miR-181b-5p	hsa-miR-181c-5p	hsa-miR-27b-3p	hsa-miR-144-3p	hsa-miR-181d-5p	hsa-miR-4647	hsa-miR-128-3p
CDON	0.00155813	0.0172287	0.430999	12	hsa-miR-335-5p	hsa-miR-34a-5p	hsa-miR-192-5p	hsa-miR-96-5p	hsa-miR-574-5p	hsa-miR-1277-5p	hsa-miR-6867-5p	hsa-miR-4484	hsa-miR-548an	hsa-miR-889-3p	hsa-miR-942-5p	hsa-miR-130b-5p
DMTF1	0.00155813	0.0172287	0.430999	12	hsa-miR-15a-5p	hsa-miR-103a-3p	hsa-miR-21-5p	hsa-miR-16-5p	hsa-miR-15b-5p	hsa-miR-195-5p	hsa-miR-424-5p	hsa-miR-497-5p	hsa-miR-6867-5p	hsa-miR-155-5p	hsa-miR-103b	hsa-miR-503-5p
OTUB2	0.00155813	0.0172287	0.430999	12	hsa-miR-335-5p	hsa-miR-215-5p	hsa-miR-192-5p	hsa-miR-125a-5p	hsa-miR-3186-5p	hsa-miR-4773	hsa-miR-181b-2-3p	hsa-miR-1304-3p	hsa-miR-6887-3p	hsa-miR-3943	hsa-miR-4279	hsa-miR-629-3p
PGD	0.00155813	0.0172287	0.430999	12	hsa-miR-1-3p	hsa-miR-484	hsa-miR-339-5p	hsa-miR-15b-5p	hsa-miR-181a-5p	hsa-let-7e-5p	hsa-miR-206	hsa-miR-6867-5p	hsa-miR-4433a-3p	hsa-miR-195-5p	hsa-miR-16-5p	hsa-miR-15a-5p
VCP	0.00155813	0.0172287	0.430999	12	hsa-miR-26b-5p	hsa-miR-1301-3p	hsa-miR-935	hsa-miR-361-3p	hsa-miR-296-3p	hsa-miR-361-5p	hsa-miR-222-3p	hsa-miR-196a-5p	hsa-miR-100-5p	hsa-miR-4772-5p	hsa-miR-4433a-3p	hsa-miR-18a-5p
TRIM71	0.00156974	0.0173438	0.643405	38	hsa-let-7c-5p	hsa-let-7a-5p	hsa-miR-125b-5p	hsa-miR-17-5p	hsa-let-7b-5p	hsa-let-7d-5p	hsa-let-7e-5p	hsa-let-7f-5p	hsa-miR-98-5p	hsa-let-7g-5p	hsa-let-7i-5p	hsa-miR-3607-3p	hsa-miR-378j	hsa-miR-1243	hsa-miR-182-5p	hsa-miR-1271-5p	hsa-miR-96-5p	hsa-miR-183-5p	hsa-miR-5572	hsa-miR-3170	hsa-miR-4689	hsa-miR-1224-5p	hsa-miR-4784	hsa-miR-3150b-3p	hsa-miR-3614-5p	hsa-miR-454-3p	hsa-miR-301a-3p	hsa-miR-130b-3p	hsa-miR-130a-3p	hsa-miR-2110	hsa-miR-4271	hsa-miR-1276	hsa-miR-203a-3p	hsa-miR-3667-3p	hsa-miR-133b	hsa-miR-133a-3p	hsa-miR-5587-5p	hsa-miR-143-3p
CDKN1A	0.00161369	0.017811	0.778149	100	hsa-miR-942-5p	hsa-miR-145-5p	hsa-miR-182-5p	hsa-miR-93-5p	hsa-miR-654-3p	hsa-miR-423-3p	hsa-miR-363-3p	hsa-miR-345-5p	hsa-miR-299-5p	hsa-miR-28-5p	hsa-miR-20b-5p	hsa-miR-20a-5p	hsa-miR-17-5p	hsa-miR-132-3p	hsa-miR-125a-5p	hsa-miR-106b-5p	hsa-miR-503-5p	hsa-miR-106a-5p	hsa-miR-96-5p	hsa-miR-146a-5p	hsa-miR-146b-5p	hsa-miR-10b-5p	hsa-miR-335-5p	hsa-miR-98-5p	hsa-let-7f-5p	hsa-let-7a-5p	hsa-miR-505-5p	hsa-miR-1260b	hsa-miR-22-3p	hsa-miR-15a-5p	hsa-miR-16-5p	hsa-miR-15b-5p	hsa-miR-195-5p	hsa-miR-493-5p	hsa-miR-4689	hsa-miR-6790-5p	hsa-let-7b-5p	hsa-let-7c-5p	hsa-let-7d-5p	hsa-let-7e-5p	hsa-let-7g-5p	hsa-let-7i-5p	hsa-miR-101-3p	hsa-miR-589-3p	hsa-miR-4773
ZC3HAV1L	0.00161448	0.017811	0.652376	40	hsa-miR-548e-3p	hsa-miR-183-5p	hsa-miR-4316	hsa-miR-4476	hsa-let-7g-5p	hsa-let-7f-5p	hsa-let-7d-5p	hsa-miR-98-5p	hsa-let-7e-5p	hsa-let-7c-5p	hsa-let-7b-5p	hsa-let-7a-5p	hsa-let-7i-5p	hsa-miR-510-3p	hsa-miR-873-5p	hsa-miR-494-3p	hsa-miR-1272	hsa-miR-486-3p	hsa-miR-4732-5p	hsa-miR-3202	hsa-miR-4739	hsa-miR-584-5p	hsa-miR-25-5p	hsa-miR-143-3p	hsa-miR-92b-3p	hsa-miR-92a-3p	hsa-miR-363-3p	hsa-miR-32-5p	hsa-miR-25-3p	hsa-miR-154-5p	hsa-miR-3064-3p	hsa-miR-7977	hsa-miR-4257	hsa-miR-892c-5p	hsa-miR-181d-5p	hsa-miR-181c-5p	hsa-miR-181b-5p	hsa-miR-181a-5p	hsa-miR-340-3p	hsa-miR-6771-3p
DCAF8	0.00162133	0.0178322	0.573621	25	hsa-miR-130b-3p	hsa-miR-93-5p	hsa-miR-26b-5p	hsa-miR-21-5p	hsa-miR-19b-3p	hsa-miR-877-3p	hsa-miR-296-3p	hsa-let-7g-5p	hsa-let-7e-5p	hsa-miR-6728-5p	hsa-miR-5187-5p	hsa-miR-18a-5p	hsa-miR-3609	hsa-miR-3691-3p	hsa-miR-3200-3p	hsa-miR-544a	hsa-miR-6071	hsa-miR-3692-5p	hsa-miR-93-3p	hsa-miR-20a-5p	hsa-miR-106a-5p	hsa-miR-20b-5p	hsa-miR-17-5p	hsa-miR-106b-5p	hsa-miR-6867-5p
MSH6	0.00162133	0.0178322	0.573621	25	hsa-miR-155-5p	hsa-miR-21-5p	hsa-miR-1-3p	hsa-miR-215-5p	hsa-miR-192-5p	hsa-miR-877-3p	hsa-miR-484	hsa-miR-196b-5p	hsa-miR-324-3p	hsa-miR-324-5p	hsa-miR-106b-5p	hsa-miR-23b-3p	hsa-miR-26a-5p	hsa-miR-142-5p	hsa-miR-409-3p	hsa-miR-5694	hsa-miR-6126	hsa-miR-4288	hsa-miR-1185-1-3p	hsa-miR-98-3p	hsa-let-7f-1-3p	hsa-let-7b-3p	hsa-let-7a-3p	hsa-miR-381-3p	hsa-miR-7849-3p
RBM27	0.00162133	0.0178322	0.573621	25	hsa-miR-1226-3p	hsa-miR-186-5p	hsa-miR-15b-5p	hsa-miR-92a-3p	hsa-miR-25-3p	hsa-let-7g-3p	hsa-miR-143-3p	hsa-miR-576-3p	hsa-miR-582-5p	hsa-miR-142-3p	hsa-miR-889-3p	hsa-miR-3611	hsa-miR-92b-3p	hsa-miR-363-3p	hsa-miR-32-5p	hsa-miR-197-3p	hsa-miR-942-5p	hsa-miR-130b-5p	hsa-miR-454-3p	hsa-miR-301a-3p	hsa-miR-130b-3p	hsa-miR-130a-3p	hsa-miR-628-5p	hsa-miR-8075	hsa-miR-4772-5p
ULK1	0.00162133	0.0178322	0.573621	25	hsa-miR-335-5p	hsa-miR-423-5p	hsa-miR-320a	hsa-miR-186-5p	hsa-miR-16-5p	hsa-miR-17-5p	hsa-miR-20a-5p	hsa-miR-93-5p	hsa-miR-106a-5p	hsa-miR-142-5p	hsa-miR-106b-5p	hsa-miR-302c-3p	hsa-miR-20b-5p	hsa-miR-636	hsa-miR-320b	hsa-miR-320c	hsa-miR-1262	hsa-miR-320d	hsa-miR-3609	hsa-miR-6766-5p	hsa-miR-651-5p	hsa-miR-181d-5p	hsa-miR-181c-5p	hsa-miR-181b-5p	hsa-miR-181a-5p
FKBP1A	0.00163513	0.0179488	0.599886	29	hsa-miR-103a-3p	hsa-miR-505-5p	hsa-miR-320a	hsa-miR-92a-3p	hsa-miR-181a-5p	hsa-miR-181b-5p	hsa-miR-181c-5p	hsa-miR-181d-5p	hsa-miR-543	hsa-miR-548e-3p	hsa-miR-25-3p	hsa-miR-32-5p	hsa-miR-363-3p	hsa-miR-92b-3p	hsa-miR-4271	hsa-miR-4784	hsa-miR-3150b-3p	hsa-miR-374b-5p	hsa-miR-374a-5p	hsa-miR-889-3p	hsa-miR-369-3p	hsa-miR-451b	hsa-miR-1277-5p	hsa-miR-15a-5p	hsa-miR-16-5p	hsa-miR-195-5p	hsa-miR-424-5p	hsa-miR-15b-5p	hsa-miR-497-5p
SET	0.00163513	0.0179488	0.599886	29	hsa-miR-199b-5p	hsa-miR-122-5p	hsa-miR-877-3p	hsa-miR-505-5p	hsa-miR-296-3p	hsa-miR-18a-3p	hsa-miR-484	hsa-miR-423-3p	hsa-miR-378a-5p	hsa-miR-185-5p	hsa-miR-100-5p	hsa-miR-93-5p	hsa-miR-26a-5p	hsa-miR-1260b	hsa-miR-3202	hsa-miR-4476	hsa-miR-4515	hsa-miR-8052	hsa-miR-1185-1-3p	hsa-miR-125b-5p	hsa-miR-582-5p	hsa-miR-21-5p	hsa-miR-374a-3p	hsa-miR-4729	hsa-miR-1208	hsa-miR-7159-3p	hsa-miR-145-5p	hsa-miR-502-3p	hsa-miR-4772-3p
TP53INP1	0.00163566	0.0179488	0.631386	35	hsa-miR-93-5p	hsa-miR-130b-3p	hsa-miR-155-5p	hsa-miR-125b-5p	hsa-miR-335-5p	hsa-miR-26a-5p	hsa-miR-17-5p	hsa-miR-20a-5p	hsa-miR-142-5p	hsa-miR-182-5p	hsa-miR-26b-3p	hsa-miR-6501-5p	hsa-miR-802	hsa-let-7a-3p	hsa-let-7b-3p	hsa-let-7f-1-3p	hsa-miR-98-3p	hsa-miR-1185-1-3p	hsa-miR-134-5p	hsa-miR-27a-3p	hsa-miR-27b-3p	hsa-miR-128-3p	hsa-let-7g-3p	hsa-miR-3609	hsa-miR-106b-5p	hsa-miR-20b-5p	hsa-miR-106a-5p	hsa-miR-125a-5p	hsa-miR-7-1-3p	hsa-miR-200c-3p	hsa-miR-200b-3p	hsa-miR-664a-5p	hsa-miR-19b-3p	hsa-miR-19a-3p	hsa-miR-96-5p
ITGA3	0.00170941	0.018723	0.641733	37	hsa-miR-1-3p	hsa-miR-26b-5p	hsa-miR-4433a-3p	hsa-miR-887-5p	hsa-miR-6779-5p	hsa-miR-30c-1-3p	hsa-miR-149-3p	hsa-miR-98-5p	hsa-let-7i-5p	hsa-let-7g-5p	hsa-let-7f-5p	hsa-let-7e-5p	hsa-let-7d-5p	hsa-let-7c-5p	hsa-let-7b-5p	hsa-let-7a-5p	hsa-miR-485-5p	hsa-miR-4478	hsa-miR-98-3p	hsa-let-7f-1-3p	hsa-let-7b-3p	hsa-let-7a-3p	hsa-miR-381-3p	hsa-miR-199a-5p	hsa-miR-199b-5p	hsa-miR-199a-3p	hsa-miR-199b-3p	hsa-miR-101-3p	hsa-miR-1255a	hsa-miR-1287-5p	hsa-miR-136-3p	hsa-miR-144-5p	hsa-miR-192-5p	hsa-miR-215-5p	hsa-miR-3652	hsa-miR-4430	hsa-miR-6842-3p
PLXNA1	0.00171009	0.018723	0.568135	24	hsa-miR-335-5p	hsa-miR-146a-3p	hsa-miR-484	hsa-miR-186-5p	hsa-miR-20a-5p	hsa-miR-17-5p	hsa-miR-30a-5p	hsa-miR-93-5p	hsa-miR-30c-5p	hsa-miR-30d-5p	hsa-miR-30b-5p	hsa-miR-106b-5p	hsa-miR-30e-5p	hsa-miR-20b-5p	hsa-miR-4316	hsa-miR-6722-3p	hsa-miR-1827	hsa-miR-1307-5p	hsa-miR-1287-5p	hsa-miR-149-3p	hsa-miR-3135b	hsa-miR-4510	hsa-miR-4739	hsa-miR-6130
UNC13A	0.00171009	0.018723	0.568135	24	hsa-miR-26b-5p	hsa-miR-432-5p	hsa-miR-409-3p	hsa-miR-1260b	hsa-miR-1260a	hsa-miR-3175	hsa-miR-6852-5p	hsa-miR-331-3p	hsa-miR-6501-5p	hsa-miR-143-5p	hsa-miR-3652	hsa-miR-4430	hsa-miR-122-5p	hsa-miR-3135b	hsa-miR-1267	hsa-miR-1908-5p	hsa-miR-136-5p	hsa-miR-5196-3p	hsa-miR-3141	hsa-miR-744-5p	hsa-miR-4539	hsa-miR-3974	hsa-miR-505-5p	hsa-miR-3943
ARL2BP	0.0017726	0.0191821	0.352636	8	hsa-miR-215-5p	hsa-miR-192-5p	hsa-miR-16-5p	hsa-miR-369-3p	hsa-miR-30e-3p	hsa-miR-30d-3p	hsa-miR-30a-3p	hsa-miR-4291
CCNI	0.0017726	0.0191821	0.352636	8	hsa-miR-374b-5p	hsa-miR-26b-5p	hsa-miR-423-5p	hsa-miR-320a	hsa-miR-148a-3p	hsa-miR-92a-3p	hsa-miR-133b	hsa-miR-133a-3p
CENPF	0.0017726	0.0191821	0.352636	8	hsa-miR-122-5p	hsa-miR-1-3p	hsa-miR-215-5p	hsa-miR-192-5p	hsa-miR-16-5p	hsa-miR-1226-3p	hsa-miR-93-3p	hsa-miR-148a-5p
GRHL1	0.0017726	0.0191821	0.352636	8	hsa-miR-192-5p	hsa-miR-125a-5p	hsa-miR-99a-5p	hsa-miR-99b-5p	hsa-miR-100-5p	hsa-miR-539-3p	hsa-miR-485-3p	hsa-miR-29a-5p
HERC2	0.0017726	0.0191821	0.352636	8	hsa-miR-1-3p	hsa-miR-192-5p	hsa-miR-877-3p	hsa-miR-196b-5p	hsa-miR-1185-1-3p	hsa-miR-544a	hsa-miR-382-5p	hsa-miR-382-3p
HES1	0.0017726	0.0191821	0.352636	8	hsa-miR-199b-5p	hsa-miR-23a-3p	hsa-miR-296-3p	hsa-miR-222-3p	hsa-miR-92a-3p	hsa-let-7b-5p	hsa-miR-9-5p	hsa-miR-765
HIC1	0.0017726	0.0191821	0.352636	8	hsa-miR-335-5p	hsa-miR-3175	hsa-miR-4749-5p	hsa-miR-18a-3p	hsa-miR-324-3p	hsa-miR-1913	hsa-miR-19b-3p	hsa-miR-19a-3p
IRF4	0.00177455	0.0191821	0.452097	13	hsa-miR-125b-5p	hsa-miR-26a-5p	hsa-miR-26b-5p	hsa-miR-15a-5p	hsa-miR-16-5p	hsa-miR-15b-5p	hsa-miR-125a-5p	hsa-miR-195-5p	hsa-miR-497-3p	hsa-miR-1199-5p	hsa-miR-3943	hsa-miR-574-3p	hsa-miR-320c
MREG	0.00177455	0.0191821	0.452097	13	hsa-miR-130b-3p	hsa-miR-26b-5p	hsa-miR-19b-3p	hsa-miR-122-5p	hsa-miR-1307-3p	hsa-miR-130a-3p	hsa-miR-144-5p	hsa-miR-301a-3p	hsa-miR-3135b	hsa-miR-3652	hsa-miR-4430	hsa-miR-454-3p	hsa-miR-589-5p
PARP16	0.00177455	0.0191821	0.452097	13	hsa-miR-590-3p	hsa-miR-215-5p	hsa-miR-192-5p	hsa-miR-98-5p	hsa-let-7i-5p	hsa-let-7g-5p	hsa-let-7f-5p	hsa-let-7e-5p	hsa-let-7d-5p	hsa-let-7c-5p	hsa-let-7b-5p	hsa-let-7a-5p	hsa-miR-3943
PHLDB2	0.0017726	0.0191821	0.352636	8	hsa-miR-16-5p	hsa-miR-1-3p	hsa-miR-432-5p	hsa-miR-382-3p	hsa-miR-29c-3p	hsa-miR-148a-3p	hsa-miR-148b-3p	hsa-miR-152-3p
PLS3	0.0017726	0.0191821	0.352636	8	hsa-miR-1-3p	hsa-miR-215-5p	hsa-miR-192-5p	hsa-miR-148b-5p	hsa-miR-320a	hsa-miR-125a-5p	hsa-miR-186-5p	hsa-miR-3653-3p
POU5F1	0.0017726	0.0191821	0.352636	8	hsa-miR-145-5p	hsa-miR-128-3p	hsa-miR-335-5p	hsa-miR-34a-5p	hsa-miR-642a-5p	hsa-miR-6754-3p	hsa-miR-412-3p	hsa-miR-4667-3p
SACM1L	0.0017726	0.0191821	0.352636	8	hsa-miR-155-5p	hsa-miR-101-3p	hsa-miR-26b-5p	hsa-miR-21-5p	hsa-miR-16-5p	hsa-miR-324-3p	hsa-miR-92a-3p	hsa-miR-141-5p
STK24	0.0017726	0.0191821	0.352636	8	hsa-miR-155-5p	hsa-miR-1-3p	hsa-miR-877-3p	hsa-miR-186-5p	hsa-miR-29b-2-5p	hsa-miR-3925-3p	hsa-miR-766-3p	hsa-miR-140-5p
TNIP1	0.0017726	0.0191821	0.352636	8	hsa-miR-221-3p	hsa-miR-324-3p	hsa-miR-181a-5p	hsa-miR-1277-5p	hsa-miR-625-3p	hsa-miR-582-3p	hsa-miR-19b-3p	hsa-miR-19a-3p
UBE2D3	0.00176191	0.0191821	0.65102	39	hsa-miR-155-5p	hsa-miR-101-3p	hsa-miR-98-5p	hsa-let-7b-5p	hsa-miR-877-3p	hsa-miR-423-5p	hsa-miR-136-5p	hsa-miR-6126	hsa-miR-493-3p	hsa-miR-4433a-3p	hsa-miR-7847-3p	hsa-miR-765	hsa-miR-130b-3p	hsa-miR-301a-3p	hsa-miR-454-3p	hsa-miR-130a-3p	hsa-miR-19b-3p	hsa-miR-19a-3p	hsa-miR-152-3p	hsa-miR-148b-3p	hsa-miR-148a-3p	hsa-miR-16-2-3p	hsa-miR-376c-3p	hsa-miR-421	hsa-miR-505-3p	hsa-miR-769-5p	hsa-miR-664a-5p	hsa-miR-6771-3p	hsa-miR-30a-5p	hsa-miR-30b-5p	hsa-miR-30c-5p	hsa-miR-30d-5p	hsa-miR-30e-5p	hsa-miR-3613-3p	hsa-miR-4510	hsa-miR-4739	hsa-miR-6081	hsa-miR-6130	hsa-miR-942-5p
PAWR	0.0017966	0.0194059	0.562173	23	hsa-miR-215-5p	hsa-miR-192-5p	hsa-miR-1301-3p	hsa-miR-25-3p	hsa-miR-92a-3p	hsa-miR-363-3p	hsa-miR-32-5p	hsa-miR-92b-3p	hsa-miR-103a-3p	hsa-miR-107	hsa-miR-101-5p	hsa-miR-590-3p	hsa-miR-3611	hsa-miR-493-3p	hsa-miR-186-3p	hsa-miR-548l	hsa-miR-1267	hsa-miR-4307	hsa-miR-30e-5p	hsa-miR-30c-5p	hsa-miR-30d-5p	hsa-miR-30b-5p	hsa-miR-30a-5p
BCL11A	0.00182374	0.0195677	0.399654	10	hsa-miR-148b-3p	hsa-miR-340-5p	hsa-miR-29c-3p	hsa-miR-196a-5p	hsa-miR-32-5p	hsa-miR-486-3p	hsa-miR-30a-5p	hsa-miR-2110	hsa-miR-376c-3p	hsa-miR-138-5p
GLRX5	0.00182374	0.0195677	0.399654	10	hsa-miR-222-3p	hsa-miR-18a-5p	hsa-miR-148a-3p	hsa-miR-140-5p	hsa-miR-143-5p	hsa-miR-152-3p	hsa-miR-148b-3p	hsa-miR-582-5p	hsa-miR-15b-3p	hsa-miR-101-3p
GPCPD1	0.00182374	0.0195677	0.399654	10	hsa-miR-769-5p	hsa-miR-203a-3p	hsa-miR-510-3p	hsa-miR-7157-5p	hsa-miR-590-3p	hsa-miR-543	hsa-miR-10b-5p	hsa-miR-10a-5p	hsa-miR-103a-3p	hsa-miR-107
PLEKHO2	0.00182374	0.0195677	0.399654	10	hsa-miR-17-5p	hsa-miR-20a-5p	hsa-miR-30a-5p	hsa-miR-93-5p	hsa-miR-30c-5p	hsa-miR-30d-5p	hsa-miR-30b-5p	hsa-miR-106b-5p	hsa-miR-30e-5p	hsa-miR-20b-5p
PPP1R12C	0.00182374	0.0195677	0.399654	10	hsa-miR-103a-3p	hsa-miR-32-5p	hsa-miR-130b-5p	hsa-let-7b-5p	hsa-miR-1260b	hsa-miR-1260a	hsa-miR-532-3p	hsa-miR-1306-5p	hsa-miR-92b-3p	hsa-miR-92a-3p
PSME4	0.00182374	0.0195677	0.399654	10	hsa-miR-155-5p	hsa-miR-98-5p	hsa-miR-30a-5p	hsa-miR-16-5p	hsa-miR-1303	hsa-let-7e-5p	hsa-miR-7856-5p	hsa-miR-142-3p	hsa-miR-4326	hsa-miR-6073
PSPH	0.00182374	0.0195677	0.399654	10	hsa-miR-122-5p	hsa-miR-16-5p	hsa-miR-296-3p	hsa-miR-340-5p	hsa-miR-3691-3p	hsa-miR-4729	hsa-miR-1208	hsa-miR-1303	hsa-miR-1304-3p	hsa-miR-7856-5p
SCAF4	0.00182374	0.0195677	0.399654	10	hsa-miR-16-5p	hsa-let-7b-5p	hsa-miR-331-3p	hsa-miR-25-3p	hsa-miR-374a-5p	hsa-miR-374b-5p	hsa-miR-185-3p	hsa-miR-744-5p	hsa-miR-17-3p	hsa-miR-369-3p
ZNF215	0.00182374	0.0195677	0.399654	10	hsa-miR-215-5p	hsa-miR-192-5p	hsa-miR-100-5p	hsa-miR-5572	hsa-miR-206	hsa-miR-1-3p	hsa-miR-3925-3p	hsa-miR-766-3p	hsa-miR-199b-5p	hsa-miR-199a-5p
IGF1	0.00186064	0.0199488	0.639968	36	hsa-miR-1-3p	hsa-miR-27a-3p	hsa-miR-483-3p	hsa-let-7e-5p	hsa-miR-190b	hsa-let-7i-5p	hsa-miR-199a-3p	hsa-miR-190a-5p	hsa-miR-29a-3p	hsa-miR-576-5p	hsa-miR-7641	hsa-miR-7847-3p	hsa-miR-6771-3p	hsa-miR-1277-5p	hsa-miR-421	hsa-miR-505-3p	hsa-miR-130b-5p	hsa-miR-887-5p	hsa-miR-6779-5p	hsa-miR-30c-1-3p	hsa-miR-7977	hsa-miR-149-3p	hsa-miR-24-3p	hsa-miR-485-5p	hsa-miR-3197	hsa-miR-4478	hsa-miR-574-5p	hsa-miR-6867-5p	hsa-miR-223-5p	hsa-miR-133a-3p	hsa-miR-28-5p	hsa-miR-130b-3p	hsa-miR-98-5p	hsa-miR-26b-5p	hsa-miR-128-3p	hsa-miR-26a-5p
PNRC2	0.00187339	0.0200707	0.59208	27	hsa-miR-27a-3p	hsa-miR-27b-3p	hsa-miR-23a-3p	hsa-miR-181a-5p	hsa-miR-181b-5p	hsa-miR-181c-5p	hsa-miR-23b-3p	hsa-miR-181d-5p	hsa-miR-23c	hsa-miR-186-3p	hsa-miR-15a-5p	hsa-miR-16-5p	hsa-miR-15b-5p	hsa-miR-195-5p	hsa-miR-424-5p	hsa-miR-497-5p	hsa-miR-503-5p	hsa-miR-374b-3p	hsa-miR-27a-5p	hsa-miR-330-3p	hsa-miR-6882-5p	hsa-miR-9-5p	hsa-miR-340-5p	hsa-miR-101-5p	hsa-miR-548e-3p	hsa-miR-221-3p	hsa-miR-222-3p
CHEK1	0.00187883	0.0201141	0.555668	22	hsa-miR-503-5p	hsa-miR-424-5p	hsa-miR-24-3p	hsa-miR-99b-5p	hsa-miR-15b-5p	hsa-miR-92a-3p	hsa-miR-497-5p	hsa-miR-19a-3p	hsa-miR-19b-3p	hsa-miR-15a-5p	hsa-miR-16-5p	hsa-miR-195-5p	hsa-miR-26a-5p	hsa-miR-329-3p	hsa-miR-1270	hsa-miR-139-3p	hsa-miR-766-3p	hsa-miR-1273g-3p	hsa-miR-323a-3p	hsa-miR-197-3p	hsa-miR-1226-3p	hsa-miR-505-3p
ABL2	0.00192214	0.0205264	0.649592	38	hsa-miR-140-3p	hsa-miR-103a-3p	hsa-miR-16-5p	hsa-miR-92a-3p	hsa-miR-20a-5p	hsa-miR-195-5p	hsa-miR-424-5p	hsa-miR-497-5p	hsa-miR-15b-5p	hsa-miR-15a-5p	hsa-miR-139-5p	hsa-miR-548e-5p	hsa-miR-107	hsa-miR-6081	hsa-miR-143-5p	hsa-miR-4430	hsa-miR-3652	hsa-miR-122-5p	hsa-miR-3135b	hsa-miR-1208	hsa-miR-4279	hsa-miR-1976	hsa-miR-3653-5p	hsa-miR-642a-5p	hsa-miR-6887-3p	hsa-miR-378a-5p	hsa-miR-4454	hsa-miR-6513-3p	hsa-miR-6861-3p	hsa-miR-1248	hsa-miR-1237-3p	hsa-miR-5196-3p	hsa-miR-27b-3p	hsa-miR-27a-3p	hsa-miR-125a-5p	hsa-miR-26a-1-3p	hsa-miR-7849-3p	hsa-miR-1304-3p
GRAMD2B	0.00193153	0.0205264	0.470181	14	hsa-miR-15a-5p	hsa-miR-16-5p	hsa-miR-32-5p	hsa-miR-92a-3p	hsa-miR-15b-5p	hsa-miR-141-5p	hsa-miR-195-5p	hsa-miR-424-5p	hsa-miR-497-5p	hsa-miR-92b-3p	hsa-miR-548e-5p	hsa-miR-3145-3p	hsa-miR-3200-3p	hsa-miR-409-3p
KLHDC8B	0.00193153	0.0205264	0.470181	14	hsa-miR-4316	hsa-miR-146b-3p	hsa-miR-4476	hsa-let-7f-5p	hsa-let-7i-5p	hsa-let-7b-5p	hsa-miR-98-5p	hsa-let-7c-5p	hsa-let-7d-5p	hsa-let-7e-5p	hsa-let-7g-5p	hsa-let-7a-5p	hsa-miR-196b-5p	hsa-miR-196a-5p
RABL2A	0.00193153	0.0205264	0.470181	14	hsa-miR-1-3p	hsa-miR-629-3p	hsa-miR-873-5p	hsa-miR-98-5p	hsa-let-7i-5p	hsa-let-7g-5p	hsa-let-7f-5p	hsa-let-7e-5p	hsa-let-7d-5p	hsa-let-7b-5p	hsa-let-7c-5p	hsa-let-7a-5p	hsa-miR-136-5p	hsa-miR-5197-3p
RABL2B	0.00193153	0.0205264	0.470181	14	hsa-miR-1-3p	hsa-miR-629-3p	hsa-miR-873-5p	hsa-miR-98-5p	hsa-let-7i-5p	hsa-let-7g-5p	hsa-let-7f-5p	hsa-let-7e-5p	hsa-let-7d-5p	hsa-let-7c-5p	hsa-let-7b-5p	hsa-let-7a-5p	hsa-miR-136-5p	hsa-miR-5197-3p
RPS9	0.00193153	0.0205264	0.470181	14	hsa-miR-935	hsa-miR-423-5p	hsa-miR-766-3p	hsa-miR-484	hsa-miR-331-3p	hsa-miR-342-3p	hsa-miR-328-3p	hsa-miR-10b-5p	hsa-miR-10a-5p	hsa-miR-6888-5p	hsa-miR-1248	hsa-miR-877-3p	hsa-miR-6754-3p	hsa-miR-412-3p
RRM1	0.00193153	0.0205264	0.470181	14	hsa-miR-192-5p	hsa-miR-1-3p	hsa-miR-877-3p	hsa-let-7i-5p	hsa-miR-92a-3p	hsa-miR-379-5p	hsa-miR-98-5p	hsa-let-7g-5p	hsa-let-7f-5p	hsa-let-7e-5p	hsa-let-7d-5p	hsa-let-7c-5p	hsa-let-7b-5p	hsa-let-7a-5p
SNX17	0.00193153	0.0205264	0.470181	14	hsa-miR-18a-3p	hsa-miR-4257	hsa-miR-34b-5p	hsa-let-7i-5p	hsa-let-7g-5p	hsa-let-7f-5p	hsa-let-7e-5p	hsa-miR-98-5p	hsa-let-7d-5p	hsa-let-7c-5p	hsa-let-7b-5p	hsa-let-7a-5p	hsa-miR-19b-3p	hsa-miR-19a-3p
YPEL1	0.00193153	0.0205264	0.470181	14	hsa-miR-148b-3p	hsa-miR-128-3p	hsa-miR-378a-5p	hsa-miR-4757-5p	hsa-miR-3653-5p	hsa-miR-150-5p	hsa-miR-186-3p	hsa-miR-6071	hsa-miR-24-3p	hsa-miR-3692-5p	hsa-miR-93-3p	hsa-miR-152-3p	hsa-miR-148a-3p	hsa-miR-4686
ZNF667	0.00193153	0.0205264	0.470181	14	hsa-miR-21-5p	hsa-miR-345-5p	hsa-miR-6873-3p	hsa-miR-376a-3p	hsa-miR-664a-3p	hsa-miR-296-3p	hsa-miR-181c-5p	hsa-miR-181a-5p	hsa-miR-181b-5p	hsa-miR-181d-5p	hsa-miR-3925-3p	hsa-miR-766-3p	hsa-miR-1976	hsa-miR-3653-5p
GPBP1L1	0.00195427	0.0206619	0.548544	21	hsa-miR-9-5p	hsa-miR-32-5p	hsa-miR-26b-5p	hsa-miR-1226-3p	hsa-miR-30e-5p	hsa-miR-409-5p	hsa-miR-664b-5p	hsa-miR-6790-5p	hsa-miR-6867-5p	hsa-miR-223-5p	hsa-miR-609	hsa-miR-574-5p	hsa-miR-544a	hsa-miR-20a-3p	hsa-miR-92b-3p	hsa-miR-92a-3p	hsa-miR-363-3p	hsa-miR-25-3p	hsa-miR-3613-3p	hsa-miR-4686	hsa-miR-548l
NPM1	0.00195427	0.0206619	0.548544	21	hsa-miR-296-3p	hsa-miR-93-3p	hsa-miR-421	hsa-miR-625-5p	hsa-miR-598-3p	hsa-miR-92b-3p	hsa-miR-320a	hsa-miR-125a-5p	hsa-miR-125b-5p	hsa-miR-23b-3p	hsa-miR-15b-5p	hsa-miR-93-5p	hsa-miR-92a-3p	hsa-miR-25-3p	hsa-miR-6888-5p	hsa-miR-4484	hsa-miR-5197-3p	hsa-miR-134-5p	hsa-miR-144-3p	hsa-miR-182-5p	hsa-miR-31-5p
RAB14	0.00195427	0.0206619	0.548544	21	hsa-miR-451a	hsa-miR-155-5p	hsa-miR-30a-5p	hsa-miR-19a-3p	hsa-miR-19b-3p	hsa-miR-544a	hsa-miR-4647	hsa-miR-454-3p	hsa-miR-130a-3p	hsa-miR-130b-3p	hsa-miR-301a-3p	hsa-miR-148a-3p	hsa-miR-148b-3p	hsa-miR-152-3p	hsa-miR-409-5p	hsa-miR-4703-5p	hsa-miR-181c-3p	hsa-miR-27a-3p	hsa-miR-27b-3p	hsa-miR-6832-3p	hsa-miR-320a
SENP1	0.00195427	0.0206619	0.548544	21	hsa-miR-133a-3p	hsa-miR-183-5p	hsa-miR-34a-5p	hsa-miR-192-5p	hsa-miR-18a-3p	hsa-miR-138-5p	hsa-miR-20a-5p	hsa-miR-106b-5p	hsa-miR-1277-5p	hsa-miR-1185-1-3p	hsa-miR-98-3p	hsa-let-7f-1-3p	hsa-let-7b-3p	hsa-let-7a-3p	hsa-miR-223-5p	hsa-miR-590-3p	hsa-miR-4694-5p	hsa-miR-93-5p	hsa-miR-20b-5p	hsa-miR-17-5p	hsa-miR-145-5p
TWIST1	0.00195427	0.0206619	0.548544	21	hsa-miR-543	hsa-miR-106b-5p	hsa-miR-33a-5p	hsa-miR-181a-5p	hsa-miR-4316	hsa-miR-3679-5p	hsa-miR-1185-5p	hsa-miR-4257	hsa-miR-2392	hsa-miR-361-5p	hsa-miR-329-3p	hsa-miR-7-1-3p	hsa-miR-151a-3p	hsa-miR-32-5p	hsa-miR-1-3p	hsa-miR-186-5p	hsa-miR-206	hsa-miR-381-3p	hsa-miR-210-3p	hsa-miR-98-3p	hsa-miR-497-5p
UBC	0.00195427	0.0206619	0.548544	21	hsa-miR-24-3p	hsa-miR-296-3p	hsa-miR-769-3p	hsa-miR-324-3p	hsa-miR-221-3p	hsa-miR-18a-5p	hsa-miR-20a-5p	hsa-miR-106b-5p	hsa-miR-20b-5p	hsa-miR-93-5p	hsa-miR-17-5p	hsa-miR-106a-5p	hsa-miR-130a-3p	hsa-miR-130b-3p	hsa-miR-301a-3p	hsa-miR-454-3p	hsa-miR-510-3p	hsa-miR-1273a	hsa-miR-1273g-3p	hsa-miR-4649-5p	hsa-miR-766-3p
ZNF611	0.00195427	0.0206619	0.548544	21	hsa-miR-155-5p	hsa-miR-215-5p	hsa-miR-192-5p	hsa-miR-7847-3p	hsa-miR-1276	hsa-miR-98-5p	hsa-let-7i-5p	hsa-let-7g-5p	hsa-let-7f-5p	hsa-let-7e-5p	hsa-let-7d-5p	hsa-let-7c-5p	hsa-let-7b-5p	hsa-let-7a-5p	hsa-miR-6888-5p	hsa-miR-3611	hsa-miR-6873-3p	hsa-miR-3925-3p	hsa-miR-766-3p	hsa-miR-199b-5p	hsa-miR-199a-5p
NSD2	0.00201978	0.0213078	0.540708	20	hsa-miR-215-5p	hsa-miR-192-5p	hsa-miR-21-5p	hsa-miR-423-3p	hsa-miR-339-5p	hsa-miR-324-5p	hsa-miR-92a-3p	hsa-miR-17-5p	hsa-miR-20a-5p	hsa-miR-93-5p	hsa-miR-106b-5p	hsa-miR-20b-5p	hsa-miR-181a-5p	hsa-miR-181b-5p	hsa-miR-181c-5p	hsa-miR-181d-5p	hsa-miR-6826-5p	hsa-miR-95-3p	hsa-miR-4732-5p	hsa-miR-142-3p
RCOR1	0.00201978	0.0213078	0.540708	20	hsa-miR-155-5p	hsa-miR-22-3p	hsa-miR-25-3p	hsa-miR-15a-5p	hsa-miR-16-5p	hsa-miR-15b-5p	hsa-miR-195-5p	hsa-miR-19a-3p	hsa-miR-19b-3p	hsa-miR-26a-5p	hsa-miR-26b-5p	hsa-miR-181a-5p	hsa-miR-181b-5p	hsa-miR-181c-5p	hsa-miR-181d-5p	hsa-miR-432-5p	hsa-miR-1272	hsa-miR-1292-5p	hsa-miR-143-3p	hsa-miR-221-5p
SYPL1	0.00201978	0.0213078	0.540708	20	hsa-miR-155-5p	hsa-miR-30a-5p	hsa-miR-340-5p	hsa-miR-9-5p	hsa-miR-30b-5p	hsa-miR-1-3p	hsa-miR-18a-5p	hsa-miR-16-5p	hsa-miR-744-5p	hsa-miR-142-3p	hsa-miR-4476	hsa-miR-6771-3p	hsa-miR-548e-5p	hsa-miR-497-5p	hsa-miR-15a-5p	hsa-miR-15b-5p	hsa-miR-195-5p	hsa-miR-424-5p	hsa-miR-1277-5p	hsa-miR-548an
AKT2	0.00203532	0.0214249	0.485854	15	hsa-miR-203a-3p	hsa-miR-708-5p	hsa-miR-21-5p	hsa-miR-877-3p	hsa-miR-744-5p	hsa-miR-423-3p	hsa-miR-29a-3p	hsa-miR-29b-3p	hsa-miR-29c-3p	hsa-let-7g-5p	hsa-let-7b-5p	hsa-miR-92b-5p	hsa-miR-126-3p	hsa-miR-148a-5p	hsa-miR-143-3p
KANK2	0.00203532	0.0214249	0.485854	15	hsa-miR-155-5p	hsa-miR-1-3p	hsa-miR-26b-5p	hsa-miR-106b-5p	hsa-miR-92a-3p	hsa-miR-370-3p	hsa-miR-664a-3p	hsa-miR-26a-2-3p	hsa-miR-26a-1-3p	hsa-miR-139-3p	hsa-miR-3150b-3p	hsa-miR-3928-3p	hsa-miR-4739	hsa-miR-4784	hsa-miR-765
PIK3CD	0.00203532	0.0214249	0.485854	15	hsa-miR-7-5p	hsa-miR-30a-5p	hsa-miR-10b-5p	hsa-miR-125b-5p	hsa-miR-199a-5p	hsa-miR-101-3p	hsa-miR-25-3p	hsa-miR-25-5p	hsa-miR-32-5p	hsa-miR-363-3p	hsa-miR-500a-3p	hsa-miR-582-5p	hsa-miR-92a-3p	hsa-miR-92b-3p	hsa-miR-4433a-3p
PIM1	0.00207154	0.0217745	0.532047	19	hsa-miR-210-3p	hsa-miR-1-3p	hsa-miR-192-5p	hsa-miR-16-5p	hsa-miR-335-5p	hsa-miR-215-5p	hsa-miR-33a-5p	hsa-miR-15a-5p	hsa-miR-15b-5p	hsa-miR-195-5p	hsa-miR-424-5p	hsa-miR-497-5p	hsa-miR-26a-5p	hsa-miR-26b-5p	hsa-miR-542-3p	hsa-miR-101-3p	hsa-miR-486-5p	hsa-miR-1270	hsa-miR-1272
TRAM2	0.00207154	0.0217745	0.532047	19	hsa-miR-122-5p	hsa-miR-7-5p	hsa-miR-98-5p	hsa-miR-26b-5p	hsa-miR-4454	hsa-miR-6888-5p	hsa-miR-29c-3p	hsa-miR-29a-3p	hsa-miR-29b-3p	hsa-miR-6842-3p	hsa-miR-30c-1-3p	hsa-miR-8085	hsa-miR-4430	hsa-miR-3652	hsa-miR-92a-3p	hsa-miR-92b-3p	hsa-miR-363-3p	hsa-miR-25-3p	hsa-miR-32-5p
NARS	0.00208583	0.0218771	0.607992	29	hsa-miR-155-5p	hsa-miR-16-5p	hsa-miR-331-3p	hsa-miR-222-3p	hsa-let-7f-5p	hsa-miR-136-5p	hsa-miR-543	hsa-miR-584-5p	hsa-miR-411-5p	hsa-miR-323b-3p	hsa-miR-203a-3p	hsa-miR-142-5p	hsa-miR-93-5p	hsa-miR-20b-5p	hsa-miR-20a-5p	hsa-miR-17-5p	hsa-miR-106b-5p	hsa-miR-106a-5p	hsa-miR-3609	hsa-miR-4430	hsa-miR-3652	hsa-miR-24-3p	hsa-miR-122-5p	hsa-miR-3135b	hsa-miR-454-3p	hsa-miR-301a-3p	hsa-miR-130b-3p	hsa-miR-130a-3p	hsa-miR-5001-3p
[truncated: 10,276 more rows]
[truncated: 59 more columns]

## Sheet: 3B
	The significant miRNA–mRNA target interactions network retrieved from MIENTURNET. Data corresponding to Fig. 3B
	microRNA	microRNA Target Gene
[truncated: 6,220 more rows]

## Sheet: 3C
	Dot plots resulting from functional enrichment analysis indicating the pathways that are significantly deregulated in T1D. Data corresponds to Fig.3C
[truncated: 173 more rows]

[truncated: 1 more sheets: 3D]
