# Supplementary material for: Circulating hsa-miR-320a and its regulatory network in type 1 diabetes mellitus
Source: Front Immunol. 2024 Oct 11;15:1376416. doi: 10.3389/fimmu.2024.1376416 (PMC11502356; doi:10.3389/fimmu.2024.1376416)
Supplement: Supplementary file 6 [file Table5.xlsx]

## Sheet: moduleEigengene
Supplementary Table S5: Weighted gene co-expression network analysis, data pertaining to Figure 4A-F.
S3	S6	S2	S4	S8	S5	S11	S15	S16	S9	S12	S19	S31	S29	S32	S28	S27	S35	S1	S7	S26	S36	S25	S14	S17	S24	S13	S10	S18	S22	S23	S21	S33	S30
-0.152001	-0.176217	-0.134311	-0.208706	-0.1727	-0.203272	-0.0706118	-0.103248	-0.0483205	0.193519	0.177312	0.0739575	0.139018	0.125254	0.174572	0.105676	0.200372	-0.200964	-0.186591	-0.210236	-0.198376	-0.138232	-0.194152	-0.111785	-0.0758349	-0.112814	0.243026	0.133635	0.00277733	0.2199	0.220595	0.154139	0.17564	0.358983
-0.0570193	-0.0836333	-0.0233362	-0.0997007	-0.08774	-0.0892171	-0.0719915	-0.0884989	-0.0631289	0.00162442	-0.0625515	-0.059964	-0.0669223	0.365513	-0.0411168	0.484638	0.384842	-0.0980931	-0.0666313	-0.0978386	-0.10117	-0.0536342	-0.0844791	-0.0679721	-0.071287	-0.085675	-0.029414	-0.0480063	-0.0768424	0.0132099	0.0117029	-0.0147697	-0.0562675	0.585371
0.176829	-0.16243	0.363416	-0.0732448	0.0745128	-0.0855892	0.277843	-0.0440567	-0.0973376	0.179175	0.204683	-0.0132654	-0.19169	-0.155657	-0.207188	-0.162144	-0.122864	-0.174325	0.290906	-0.0880327	-0.0135532	-0.143971	-0.0275933	0.131898	-0.128323	-0.115876	0.456311	0.14467	-0.0274234	-0.102786	-0.0452786	0.0162073	-0.209207	0.0753847
-0.159201	-0.0507605	-0.0336041	-0.0753834	-0.0652163	-0.158761	0.224042	0.0473038	0.303878	-0.00839143	0.293349	-0.0304781	-0.155194	-0.103891	-0.0740191	-0.119352	-0.0458567	-0.0355841	-0.172248	-0.0542979	0.00431782	-0.143296	-0.202275	0.456554	0.205062	0.094634	0.395974	0.215753	0.0811139	-0.147734	-0.10737	-0.0969124	-0.140932	-0.141225
0.384045	0.0551749	0.333985	0.0821989	-0.00220053	0.105124	-0.0264125	-0.0171091	-0.0575955	-0.121927	-0.149475	-0.183629	-0.118381	-0.137113	-0.091714	-0.0325263	-0.068933	0.157115	0.580565	0.0443317	-0.0173651	0.31531	0.0196027	0.0577875	-0.0770424	-0.149496	-0.120756	-0.0808257	-0.122674	-0.12109	-0.121643	-0.0595294	-0.127917	-0.129884

## Sheet: geneModule
	ID	module
	hsa-let-7a-3p	blue
	hsa-let-7b-3p	blue
	hsa-let-7f-1-3p	blue
	hsa-miR-101-5p	blue
	hsa-miR-103b	blue
	hsa-miR-1237-5p	blue
	hsa-miR-1249-3p	blue
	hsa-miR-1250-5p	blue
	hsa-miR-1262	blue
	hsa-miR-1273a	blue
	hsa-miR-1273c	blue
	hsa-miR-1276	blue
	hsa-miR-1291	blue
	hsa-miR-1307-5p	blue
	hsa-miR-132-3p	blue
	hsa-miR-133b	blue
	hsa-miR-140-5p	blue
	hsa-miR-1827	blue
	hsa-miR-1914-3p	blue
	hsa-miR-203a-3p	blue
	hsa-miR-219b-5p	blue
	hsa-miR-223-3p	blue
	hsa-miR-2392	blue
	hsa-miR-24-2-5p	blue
	hsa-miR-27a-5p	blue
	hsa-miR-296-3p	blue
	hsa-miR-3197	blue
	hsa-miR-3198	blue
	hsa-miR-3202	blue
	hsa-miR-3653-3p	blue
	hsa-miR-3691-3p	blue
	hsa-miR-374b-3p	blue
	hsa-miR-378d	blue
	hsa-miR-378g	blue
	hsa-miR-378j	blue
	hsa-miR-3925-3p	blue
	hsa-miR-3974	blue
	hsa-miR-4271	blue
	hsa-miR-4433a-3p	blue
	hsa-miR-4510	blue
	hsa-miR-4671-5p	blue
	hsa-miR-4694-5p	blue
	hsa-miR-4721	blue
	hsa-miR-4729	blue
	hsa-miR-4739	blue
	hsa-miR-4772-5p	blue
	hsa-miR-483-3p	blue
	hsa-miR-497-5p	blue
	hsa-miR-500a-5p	blue
	hsa-miR-508-3p	blue
	hsa-miR-548e-5p	blue
	hsa-miR-548h-3p	blue
	hsa-miR-5572	blue
	hsa-miR-576-3p	blue
	hsa-miR-589-3p	blue
	hsa-miR-6073	blue
	hsa-miR-609	blue
	hsa-miR-6130	blue
	hsa-miR-629-3p	blue
	hsa-miR-642a-3p	blue
	hsa-miR-6513-3p	blue
	hsa-miR-6718-5p	blue
	hsa-miR-6722-3p	blue
	hsa-miR-6723-5p	blue
	hsa-miR-6734-5p	blue
	hsa-miR-6784-3p	blue
	hsa-miR-6790-5p	blue
	hsa-miR-6804-3p	blue
	hsa-miR-6826-5p	blue
	hsa-miR-6861-3p	blue
	hsa-miR-6880-3p	blue
	hsa-miR-708-3p	blue
	hsa-miR-7847-3p	blue
	hsa-miR-8075	blue
	hsa-miR-8077	blue
	hsa-miR-8085	blue
	hsa-miR-876-5p	blue
	hsa-miR-942-3p	blue
	hsa-miR-99a-3p	blue
	hsa_piR_000586/gb/DQ570728/Homo	blue
	hsa_piR_000765/gb/DQ570956/Homo	blue
	hsa_piR_002852/gb/DQ573835/Homo	blue
	hsa_piR_004153/gb/DQ575660/Homo	blue
	hsa_piR_004271/gb/DQ575827/Homo	blue
	hsa_piR_008112/gb/DQ581031/Homo	blue
	hsa_piR_008113/gb/DQ581032/Homo	blue
	hsa_piR_009265/gb/DQ582536/Homo	blue
	hsa_piR_015026/gb/DQ590548/Homo	blue
	hsa_piR_017178/gb/DQ593744/Homo	blue
	hsa_piR_017458/gb/DQ594126/Homo	blue
	hsa_piR_017723/gb/DQ594464/Homo	blue
	hsa_piR_019179/gb/DQ596327/Homo	blue
	hsa_piR_019825/gb/DQ597218/Homo	blue
	hsa_piR_020326/gb/DQ597916/Homo	blue
	hsa_piR_020657/gb/DQ598428/Homo	blue
	hsa_piR_021032/gb/DQ598918/Homo	blue
	hsa-let-7d-3p	brown
	hsa-miR-10b-3p	brown
	hsa-miR-1243	brown
	hsa-miR-136-5p	brown
	hsa-miR-144-5p	brown
	hsa-miR-146a-3p	brown
	hsa-miR-16-2-3p	brown
	hsa-miR-183-5p	brown
	hsa-miR-20b-5p	brown
	hsa-miR-219a-1-3p	brown
	hsa-miR-26b-5p	brown
	hsa-miR-3130-3p	brown
	hsa-miR-3139	brown
	hsa-miR-3145-3p	brown
	hsa-miR-3186-5p	brown
	hsa-miR-3189-3p	brown
	hsa-miR-3200-3p	brown
	hsa-miR-338-3p	brown
	hsa-miR-34b-5p	brown
	hsa-miR-3611	brown
	hsa-miR-3613-3p	brown
	hsa-miR-363-3p	brown
	hsa-miR-3649	brown
	hsa-miR-3907	brown
	hsa-miR-412-3p	brown
	hsa-miR-424-5p	brown
	hsa-miR-4257	brown
	hsa-miR-4279	brown
	hsa-miR-4288	brown
	hsa-miR-4290	brown
	hsa-miR-4291	brown
	hsa-miR-4307	brown
	hsa-miR-4309	brown
	hsa-miR-4316	brown
	hsa-miR-432-3p	brown
	hsa-miR-4425	brown
	hsa-miR-4446-3p	brown
	hsa-miR-4460	brown
	hsa-miR-4476	brown
	hsa-miR-4478	brown
	hsa-miR-4482-3p	brown
	hsa-miR-450b-5p	brown
	hsa-miR-451a	brown
	hsa-miR-451b	brown
	hsa-miR-4535	brown
	hsa-miR-4539	brown
	hsa-miR-4645-5p	brown
	hsa-miR-4646-5p	brown
	hsa-miR-4647	brown
	hsa-miR-4689	brown
	hsa-miR-4747-5p	brown
	hsa-miR-4749-5p	brown
	hsa-miR-4757-5p	brown
	hsa-miR-4782-5p	brown
	hsa-miR-5197-3p	brown
	hsa-miR-542-3p	brown
	hsa-miR-554	brown
	hsa-miR-5587-5p	brown
	hsa-miR-5682	brown
	hsa-miR-589-5p	brown
	hsa-miR-611	brown
	hsa-miR-625-5p	brown
	hsa-miR-626	brown
	hsa-miR-6717-5p	brown
	hsa-miR-6730-3p	brown
	hsa-miR-6767-5p	brown
	hsa-miR-6867-5p	brown
	hsa-miR-6888-5p	brown
	hsa-miR-7110-3p	brown
	hsa-miR-7159-3p	brown
	hsa-miR-7844-5p	brown
	hsa-miR-7854-3p	brown
	hsa-miR-885-3p	brown
	hsa-miR-887-5p	brown
	hsa-miR-892c-5p	brown
	hsa-miR-922	brown
	hsa-miR-92b-5p	brown
	hsa-miR-96-5p	brown
	hsa_piR_008984/gb/DQ582176/Homo	brown
	hsa_piR_016735/gb/DQ593039/Homo	brown
	hsa_piR_020329/gb/DQ597919/Homo	brown
	hsa-let-7a-5p	grey
	hsa-let-7b-5p	grey
	hsa-let-7c-5p	grey
	hsa-let-7d-5p	grey
	hsa-let-7e-5p	grey
	hsa-let-7f-5p	grey
	hsa-let-7g-5p	grey
	hsa-let-7i-3p	grey
	hsa-miR-1-3p	grey
	hsa-miR-100-5p	grey
	hsa-miR-101-3p	grey
	hsa-miR-106a-5p	grey
	hsa-miR-106b-3p	grey
	hsa-miR-106b-5p	grey
	hsa-miR-10a-5p	grey
	hsa-miR-1185-5p	grey
	hsa-miR-1199-5p	grey
	hsa-miR-1203	grey
	hsa-miR-1208	grey
	hsa-miR-1224-5p	grey
	hsa-miR-1226-3p	grey
	hsa-miR-1228-3p	grey
	hsa-miR-1237-3p	grey
	hsa-miR-1255a	grey
	hsa-miR-125a-5p	grey
	hsa-miR-125b-1-3p	grey
	hsa-miR-125b-5p	grey
	hsa-miR-1260a	grey
	hsa-miR-1260b	grey
	hsa-miR-1266-5p	grey
	hsa-miR-1270	grey
	hsa-miR-1271-5p	grey
	hsa-miR-1272	grey
	hsa-miR-1273g-3p	grey
	hsa-miR-1273h-3p	grey
	hsa-miR-1275	grey
	hsa-miR-1277-5p	grey
	hsa-miR-128-3p	grey
	hsa-miR-1287-5p	grey
	hsa-miR-1292-5p	grey
	hsa-miR-1299	grey
	hsa-miR-1303	grey
	hsa-miR-1304-3p	grey
	hsa-miR-1304-5p	grey
	hsa-miR-1307-3p	grey
	hsa-miR-130b-3p	grey
	hsa-miR-130b-5p	grey
	hsa-miR-132-5p	grey
	hsa-miR-139-5p	grey
	hsa-miR-140-3p	grey
	hsa-miR-141-3p	grey
	hsa-miR-141-5p	grey
	hsa-miR-142-3p	grey
	hsa-miR-142-5p	grey
	hsa-miR-143-3p	grey
	hsa-miR-143-5p	grey
	hsa-miR-146a-5p	grey
	hsa-miR-146b-3p	grey
	hsa-miR-146b-5p	grey
	hsa-miR-148a-3p	grey
	hsa-miR-148a-5p	grey
	hsa-miR-148b-5p	grey
	hsa-miR-149-3p	grey
	hsa-miR-150-3p	grey
	hsa-miR-150-5p	grey
	hsa-miR-152-3p	grey
	hsa-miR-1539	grey
	hsa-miR-155-5p	grey
	hsa-miR-16-5p	grey
	hsa-miR-17-3p	grey
	hsa-miR-17-5p	grey
	hsa-miR-181a-3p	grey
	hsa-miR-181a-5p	grey
	hsa-miR-181b-2-3p	grey
	hsa-miR-181b-5p	grey
	hsa-miR-181c-3p	grey
	hsa-miR-181c-5p	grey
	hsa-miR-181d-5p	grey
	hsa-miR-182-5p	grey
	hsa-miR-185-3p	grey
	hsa-miR-186-3p	grey
	hsa-miR-18a-3p	grey
	hsa-miR-18a-5p	grey
	hsa-miR-1908-5p	grey
	hsa-miR-190b	grey
	hsa-miR-191-3p	grey
	hsa-miR-191-5p	grey
	hsa-miR-1913	grey
	hsa-miR-192-5p	grey
	hsa-miR-193a-5p	grey
	hsa-miR-194-5p	grey
	hsa-miR-195-5p	grey
	hsa-miR-196a-5p	grey
	hsa-miR-196b-5p	grey
	hsa-miR-197-3p	grey
	hsa-miR-1976	grey
	hsa-miR-199b-5p	grey
	hsa-miR-19a-3p	grey
	hsa-miR-200a-3p	grey
	hsa-miR-200b-3p	grey
	hsa-miR-200c-3p	grey
	hsa-miR-20a-3p	grey
	hsa-miR-21-3p	grey
	hsa-miR-21-5p	grey
	hsa-miR-2110	grey
	hsa-miR-212-3p	grey
	hsa-miR-215-5p	grey
	hsa-miR-22-3p	grey
	hsa-miR-22-5p	grey
	hsa-miR-221-5p	grey
	hsa-miR-222-3p	grey
	hsa-miR-223-5p	grey
	hsa-miR-2277-3p	grey
	hsa-miR-2355-3p	grey
	hsa-miR-23a-3p	grey
	hsa-miR-23a-5p	grey
	hsa-miR-23c	grey
	hsa-miR-24-3p	grey
	hsa-miR-25-3p	grey
	hsa-miR-25-5p	grey
	hsa-miR-26a-2-3p	grey
	hsa-miR-26a-5p	grey
	hsa-miR-26b-3p	grey
	hsa-miR-28-3p	grey
	hsa-miR-28-5p	grey
	hsa-miR-296-5p	grey
	hsa-miR-29a-3p	grey
	hsa-miR-29a-5p	grey
	hsa-miR-29b-1-5p	grey
	hsa-miR-29b-2-5p	grey
	hsa-miR-29b-3p	grey
	hsa-miR-29c-3p	grey
	hsa-miR-29c-5p	grey
	hsa-miR-301a-3p	grey
	hsa-miR-302c-3p	grey
	hsa-miR-3064-3p	grey
	hsa-miR-30a-3p	grey
	hsa-miR-30a-5p	grey
	hsa-miR-30c-1-3p	grey
	hsa-miR-30d-3p	grey
	hsa-miR-30e-3p	grey
	hsa-miR-30e-5p	grey
	hsa-miR-31-5p	grey
	hsa-miR-3126-3p	grey
	hsa-miR-3141	grey
	hsa-miR-3150b-3p	grey
	hsa-miR-3168	grey
	hsa-miR-3170	grey
	hsa-miR-3173-5p	grey
	hsa-miR-3182	grey
	hsa-miR-32-5p	grey
	hsa-miR-320a	grey
	hsa-miR-320b	grey
	hsa-miR-320c	grey
	hsa-miR-320d	grey
	hsa-miR-324-3p	grey
	hsa-miR-328-3p	grey
	hsa-miR-329-3p	grey
	hsa-miR-330-3p	grey
	hsa-miR-335-3p	grey
	hsa-miR-335-5p	grey
	hsa-miR-33a-5p	grey
	hsa-miR-340-3p	grey
	hsa-miR-340-5p	grey
	hsa-miR-342-3p	grey
	hsa-miR-342-5p	grey
	hsa-miR-345-5p	grey
	hsa-miR-3605-3p	grey
	hsa-miR-3607-3p	grey
	hsa-miR-361-5p	grey
	hsa-miR-3613-5p	grey
	hsa-miR-3614-5p	grey
	hsa-miR-3615	grey
	hsa-miR-362-5p	grey
	hsa-miR-3652	grey
	hsa-miR-365b-3p	grey
	hsa-miR-3675-3p	grey
	hsa-miR-3679-5p	grey
	hsa-miR-3692-5p	grey
	hsa-miR-374a-3p	grey
	hsa-miR-374a-5p	grey
	hsa-miR-378a-3p	grey
	hsa-miR-378a-5p	grey
	hsa-miR-378c	grey
	hsa-miR-382-3p	grey
	hsa-miR-384	grey
	hsa-miR-3928-3p	grey
	hsa-miR-3928-5p	grey
	hsa-miR-409-5p	grey
	hsa-miR-421	grey
	hsa-miR-423-3p	grey
	hsa-miR-423-5p	grey
	hsa-miR-425-5p	grey
	hsa-miR-4286	grey
	hsa-miR-4298	grey
	hsa-miR-4301	grey
	hsa-miR-4304	grey
	hsa-miR-4326	grey
	hsa-miR-4430	grey
	hsa-miR-4433b-5p	grey
	hsa-miR-4452	grey
	hsa-miR-4501	grey
	hsa-miR-4507	grey
	hsa-miR-4515	grey
	hsa-miR-454-3p	grey
	hsa-miR-454-5p	grey
	hsa-miR-4649-5p	grey
	hsa-miR-4662a-5p	grey
	hsa-miR-4667-3p	grey
	hsa-miR-4677-5p	grey
	hsa-miR-4686	grey
	hsa-miR-4732-5p	grey
	hsa-miR-4772-3p	grey
	hsa-miR-4773	grey
	hsa-miR-4784	grey
	hsa-miR-484	grey
	hsa-miR-491-5p	grey
	hsa-miR-4999-3p	grey
	hsa-miR-4999-5p	grey
	hsa-miR-499a-5p	grey
	hsa-miR-5001-3p	grey
	hsa-miR-500a-3p	grey
	hsa-miR-501-3p	grey
	hsa-miR-501-5p	grey
	hsa-miR-5010-3p	grey
	hsa-miR-502-3p	grey
	hsa-miR-503-5p	grey
	hsa-miR-505-3p	grey
	hsa-miR-505-5p	grey
	hsa-miR-509-3p	grey
	hsa-miR-5100	grey
	hsa-miR-514a-5p	grey
	hsa-miR-5187-5p	grey
	hsa-miR-5188	grey
	hsa-miR-5196-3p	grey
	hsa-miR-532-3p	grey
	hsa-miR-532-5p	grey
	hsa-miR-539-3p	grey
	hsa-miR-542-5p	grey
	hsa-miR-543	grey
	hsa-miR-544a	grey
	hsa-miR-548an	grey
	hsa-miR-548ao-3p	grey
	hsa-miR-548ap-3p/548t-3p/548aa	grey
	hsa-miR-548ap-5p/548j-5p	grey
	hsa-miR-548as-3p	grey
	hsa-miR-548au-5p/548c-5p/548o-5p/548am-5p	grey
	hsa-miR-548az-5p	grey
	hsa-miR-548e-3p	grey
	hsa-miR-5694	grey
	hsa-miR-5701	grey
	hsa-miR-574-3p	grey
	hsa-miR-574-5p	grey
	hsa-miR-576-5p	grey
	hsa-miR-582-3p	grey
	hsa-miR-582-5p	grey
	hsa-miR-590-3p	grey
	hsa-miR-597-5p	grey
	hsa-miR-6071	grey
	hsa-miR-6081	grey
	hsa-miR-6125	grey
	hsa-miR-6126	grey
	hsa-miR-625-3p	grey
	hsa-miR-628-5p	grey
	hsa-miR-629-5p	grey
	hsa-miR-636	grey
	hsa-miR-642a-5p	grey
	hsa-miR-6503-3p	grey
	hsa-miR-6503-5p	grey
	hsa-miR-651-5p	grey
	hsa-miR-652-3p	grey
	hsa-miR-660-5p	grey
	hsa-miR-664a-3p	grey
	hsa-miR-664a-5p	grey
	hsa-miR-664b-5p	grey
	hsa-miR-671-3p	grey
	hsa-miR-671-5p	grey
	hsa-miR-6724-5p	grey
	hsa-miR-6749-5p	grey
	hsa-miR-6754-3p	grey
	hsa-miR-6766-5p	grey
	hsa-miR-6779-5p	grey
	hsa-miR-6803-3p	grey
	hsa-miR-6842-3p	grey
	hsa-miR-6852-3p	grey
	hsa-miR-6855-3p	grey
	hsa-miR-6865-5p	grey
	hsa-miR-6872-3p	grey
	hsa-miR-6873-3p	grey
	hsa-miR-6882-5p	grey
	hsa-miR-6887-3p	grey
	hsa-miR-7-1-3p	grey
	hsa-miR-7-5p	grey
	hsa-miR-7157-5p	grey
	hsa-miR-718	grey
	hsa-miR-744-5p	grey
	hsa-miR-766-3p	grey
	hsa-miR-767-5p	grey
	hsa-miR-769-3p	grey
	hsa-miR-7704	grey
	hsa-miR-7706	grey
	hsa-miR-7849-3p	grey
	hsa-miR-7977	grey
	hsa-miR-802	grey
	hsa-miR-8052	grey
	hsa-miR-8059	grey
	hsa-miR-873-5p	grey
	hsa-miR-874-3p	grey
	hsa-miR-874-5p	grey
	hsa-miR-875-5p	grey
	hsa-miR-891a-5p	grey
	hsa-miR-9-5p	grey
	hsa-miR-92a-3p	grey
	hsa-miR-92b-3p	grey
	hsa-miR-93-3p	grey
	hsa-miR-93-5p	grey
	hsa-miR-936	grey
	hsa-miR-941	grey
	hsa-miR-942-5p	grey
	hsa-miR-95-3p	grey
	hsa-miR-98-3p	grey
	hsa-miR-98-5p	grey
	hsa-miR-99a-5p	grey
	hsa-miR-99b-3p	grey
	hsa_piR_000045/gb/DQ569993/Homo	grey
	hsa_piR_000441/gb/DQ570540/Homo	grey
	hsa_piR_000552/gb/DQ570687/Homo	grey
	hsa_piR_000560/gb/DQ570698/Homo	grey
	hsa_piR_000794/gb/DQ570992/Homo	grey
	hsa_piR_000805/gb/DQ571003/Homo	grey
	hsa_piR_001101/gb/DQ571419/Homo	grey
	hsa_piR_001159/gb/DQ571511/Homo	grey
	hsa_piR_001207/gb/DQ571591/Homo	grey
	hsa_piR_001311/gb/DQ571812/Homo	grey
	hsa_piR_001312/gb/DQ571813/Homo	grey
	hsa_piR_001318/gb/DQ571823/Homo	grey
	hsa_piR_001346/gb/DQ571858/Homo	grey
	hsa_piR_002158/gb/DQ572892/Homo	grey
	hsa_piR_002973/gb/DQ573999/Homo	grey
	hsa_piR_004721/gb/DQ576479/Homo	grey
	hsa_piR_004801/gb/DQ576605/Homo	grey
	hsa_piR_005799/gb/DQ577967/Homo	grey
	hsa_piR_006426/gb/DQ578783/Homo	grey
	hsa_piR_008114/gb/DQ581033/Homo	grey
	hsa_piR_009228/gb/DQ582496/Homo	grey
	hsa_piR_010431/gb/DQ584049/Homo	grey
	hsa_piR_013306/gb/DQ588040/Homo	grey
	hsa_piR_015150/gb/DQ590704/Homo	grey
	hsa_piR_015800/gb/DQ591595/Homo	grey
	hsa_piR_016659/gb/DQ592932/Homo	grey
	hsa_piR_016677/gb/DQ592953/Homo	grey
	hsa_piR_016946/gb/DQ593358/Homo	grey
	hsa_piR_017716/gb/DQ594453/Homo	grey
	hsa_piR_017724/gb/DQ594465/Homo	grey
	hsa_piR_017791/gb/DQ594556/Homo	grey
	hsa_piR_018165/gb/DQ595023/Homo	grey
	hsa_piR_018573/gb/DQ595539/Homo	grey
	hsa_piR_018780/gb/DQ595807/Homo	grey
	hsa_piR_018849/gb/DQ595899/Homo	grey
	hsa_piR_019050/gb/DQ596155/Homo	grey
	hsa_piR_019354/gb/DQ596587/Homo	grey
	hsa_piR_019675/gb/DQ596992/Homo	grey
	hsa_piR_019911/gb/DQ597340/Homo	grey
	hsa_piR_020439/gb/DQ598084/Homo	grey
	hsa_piR_020450/gb/DQ598104/Homo	grey
	hsa_piR_020490/gb/DQ598167/Homo	grey
	hsa_piR_020497/gb/DQ598177/Homo	grey
	hsa_piR_020499/gb/DQ598183/Homo	grey
	hsa_piR_020500/gb/DQ598190/Homo	grey
	hsa_piR_020548/gb/DQ598263/Homo	grey
	hsa_piR_020619/gb/DQ598378/Homo	grey
	hsa_piR_020814/gb/DQ598650/Homo	grey
	hsa_piR_020815/gb/DQ598651/Homo	grey
	hsa-let-7g-3p	turquoise
	hsa-miR-105-3p	turquoise
	hsa-miR-10b-5p	turquoise
	hsa-miR-122-5p	turquoise
	hsa-miR-1248	turquoise
	hsa-miR-1267	turquoise
	hsa-miR-1268a	turquoise
	hsa-miR-1268b	turquoise
	hsa-miR-1306-5p	turquoise
	hsa-miR-133a-3p	turquoise
	hsa-miR-138-5p	turquoise
	hsa-miR-144-3p	turquoise
	hsa-miR-145-5p	turquoise
	hsa-miR-1468-5p	turquoise
	hsa-miR-15a-5p	turquoise
	hsa-miR-15b-5p	turquoise
	hsa-miR-181a-2-3p	turquoise
	hsa-miR-1914-5p	turquoise
	hsa-miR-19b-3p	turquoise
	hsa-miR-206	turquoise
	hsa-miR-20a-5p	turquoise
	hsa-miR-210-3p	turquoise
	hsa-miR-2117	turquoise
	hsa-miR-27a-3p	turquoise
	hsa-miR-30b-5p	turquoise
	hsa-miR-30c-5p	turquoise
	hsa-miR-3175	turquoise
	hsa-miR-324-5p	turquoise
	hsa-miR-325	turquoise
	hsa-miR-330-5p	turquoise
	hsa-miR-339-3p	turquoise
	hsa-miR-34a-5p	turquoise
	hsa-miR-3609	turquoise
	hsa-miR-361-3p	turquoise
	hsa-miR-3620-3p	turquoise
	hsa-miR-3653-5p	turquoise
	hsa-miR-3667-3p	turquoise
	hsa-miR-374b-5p	turquoise
	hsa-miR-3943	turquoise
	hsa-miR-4275	turquoise
	hsa-miR-4484	turquoise
	hsa-miR-4485-3p	turquoise
	hsa-miR-4703-5p	turquoise
	hsa-miR-4804-5p	turquoise
	hsa-miR-497-3p	turquoise
	hsa-miR-510-3p	turquoise
	hsa-miR-512-5p	turquoise
	hsa-miR-548l	turquoise
	hsa-miR-548t-5p	turquoise
	hsa-miR-598-3p	turquoise
	hsa-miR-628-3p	turquoise
	hsa-miR-635	turquoise
	hsa-miR-6728-5p	turquoise
	hsa-miR-6771-3p	turquoise
	hsa-miR-6789-5p	turquoise
	hsa-miR-6808-3p	turquoise
	hsa-miR-6817-3p	turquoise
	hsa-miR-6823-5p	turquoise
	hsa-miR-6832-3p	turquoise
	hsa-miR-708-5p	turquoise
	hsa-miR-760	turquoise
	hsa-miR-7641	turquoise
	hsa-miR-765	turquoise
	hsa-miR-769-5p	turquoise
	hsa-miR-7856-5p	turquoise
	hsa-miR-7976	turquoise
	hsa-miR-877-3p	turquoise
	hsa-miR-935	turquoise
	hsa_piR_000753/gb/DQ570940/Homo	turquoise
	hsa_piR_001042/gb/DQ571335/Homo	turquoise
	hsa_piR_001152/gb/DQ571500/Homo	turquoise
	hsa_piR_001168/gb/DQ571524/Homo	turquoise
	hsa_piR_001170/gb/DQ571526/Homo	turquoise
	hsa_piR_004307/gb/DQ575881/Homo	turquoise
	hsa_piR_004308/gb/DQ575882/Homo	turquoise
	hsa_piR_004987/gb/DQ576872/Homo	turquoise
	hsa_piR_005271/gb/DQ577259/Homo	turquoise
	hsa_piR_007635/gb/DQ580405/Homo	turquoise
	hsa_piR_009051/gb/DQ582264/Homo	turquoise
	hsa_piR_009154/gb/DQ582400/Homo	turquoise
	hsa_piR_009294/gb/DQ582566/Homo	turquoise
	hsa_piR_009981/gb/DQ583434/Homo	turquoise
	hsa_piR_010024/gb/DQ583491/Homo	turquoise
	hsa_piR_010894/gb/DQ584698/Homo	turquoise
	hsa_piR_011188/gb/DQ585095/Homo	turquoise
	hsa_piR_012681/gb/DQ587153/Homo	turquoise
	hsa_piR_012753/gb/DQ587269/Homo	turquoise
	hsa_piR_014620/gb/DQ590013/Homo	turquoise
	hsa_piR_015249/gb/DQ590830/Homo	turquoise
	hsa_piR_016374/gb/DQ592313/Homo	turquoise
	hsa_piR_016742/gb/DQ593049/Homo	turquoise
	hsa_piR_016945/gb/DQ593356/Homo	turquoise
	hsa_piR_016975/gb/DQ593415/Homo	turquoise
	hsa_piR_017033/gb/DQ593538/Homo	turquoise
	hsa_piR_017061/gb/DQ593574/Homo	turquoise
	hsa_piR_017104/gb/DQ593636/Homo	turquoise
	hsa_piR_017184/gb/DQ593752/Homo	turquoise
	hsa_piR_017194/gb/DQ593767/Homo	turquoise
	hsa_piR_017936/gb/DQ594740/Homo	turquoise
	hsa_piR_018292/gb/DQ595186/Homo	turquoise
	hsa_piR_018570/gb/DQ595536/Homo	turquoise
	hsa_piR_019420/gb/DQ596670/Homo	turquoise
	hsa_piR_019521/gb/DQ596805/Homo	turquoise
	hsa_piR_019544/gb/DQ596830/Homo	turquoise
	hsa_piR_019676/gb/DQ596993/Homo	turquoise
	hsa_piR_019912/gb/DQ597341/Homo	turquoise
	hsa_piR_019914/gb/DQ597347/Homo	turquoise
	hsa_piR_019951/gb/DQ597403/Homo	turquoise
	hsa_piR_020008/gb/DQ597482/Homo	turquoise
	hsa_piR_020009/gb/DQ597484/Homo	turquoise
	hsa_piR_020365/gb/DQ597975/Homo	turquoise
	hsa_piR_020381/gb/DQ597997/Homo	turquoise
	hsa_piR_020388/gb/DQ598008/Homo	turquoise
	hsa_piR_020485/gb/DQ598159/Homo	turquoise
	hsa_piR_020541/gb/DQ598252/Homo	turquoise
	hsa_piR_020813/gb/DQ598646/Homo	turquoise
	hsa_piR_020828/gb/DQ598675/Homo	turquoise
	hsa_piR_020829/gb/DQ598677/Homo	turquoise
	hsa-let-7i-5p	yellow
	hsa-miR-103a-3p	yellow
	hsa-miR-107	yellow
	hsa-miR-1185-1-3p	yellow
	hsa-miR-126-3p	yellow
	hsa-miR-126-5p	yellow
	hsa-miR-127-3p	yellow
	hsa-miR-1301-3p	yellow
	hsa-miR-130a-3p	yellow
	hsa-miR-134-5p	yellow
	hsa-miR-136-3p	yellow
	hsa-miR-139-3p	yellow
	hsa-miR-148b-3p	yellow
	hsa-miR-151a-3p	yellow
	hsa-miR-151b/151a-5p	yellow
	hsa-miR-154-5p	yellow
	hsa-miR-15b-3p	yellow
	hsa-miR-185-5p	yellow
	hsa-miR-186-5p	yellow
	hsa-miR-190a-5p	yellow
	hsa-miR-199a-3p	yellow
	hsa-miR-199a-5p	yellow
	hsa-miR-199b-3p	yellow
	hsa-miR-221-3p	yellow
	hsa-miR-224-5p	yellow
	hsa-miR-23b-3p	yellow
	hsa-miR-26a-1-3p	yellow
	hsa-miR-27b-3p	yellow
	hsa-miR-299-5p	yellow
	hsa-miR-30d-5p	yellow
	hsa-miR-3135b	yellow
	hsa-miR-3138	yellow
	hsa-miR-323a-3p	yellow
	hsa-miR-323b-3p	yellow
	hsa-miR-326	yellow
	hsa-miR-331-3p	yellow
	hsa-miR-337-5p	yellow
	hsa-miR-339-5p	yellow
	hsa-miR-369-3p	yellow
	hsa-miR-369-5p	yellow
	hsa-miR-370-3p	yellow
	hsa-miR-376a-3p	yellow
	hsa-miR-376c-3p	yellow
	hsa-miR-379-5p	yellow
	hsa-miR-381-3p	yellow
	hsa-miR-382-5p	yellow
	hsa-miR-409-3p	yellow
	hsa-miR-411-5p	yellow
	hsa-miR-425-3p	yellow
	hsa-miR-431-5p	yellow
	hsa-miR-432-5p	yellow
	hsa-miR-4454	yellow
	hsa-miR-485-3p	yellow
	hsa-miR-485-5p	yellow
	hsa-miR-486-3p	yellow
	hsa-miR-486-5p	yellow
	hsa-miR-487b-3p	yellow
	hsa-miR-493-3p	yellow
	hsa-miR-493-5p	yellow
	hsa-miR-494-3p	yellow
	hsa-miR-584-5p	yellow
	hsa-miR-6501-5p	yellow
	hsa-miR-654-3p	yellow
	hsa-miR-6852-5p	yellow
	hsa-miR-889-3p	yellow
	hsa-miR-99b-5p	yellow
	hsa_piR_016658/gb/DQ592931/Homo	yellow
	hsa_piR_020496/gb/DQ598175/Homo	yellow

## Sheet: mTraitCorrelationValue
Age	BMI	HbA1C (%)	ALT (u/l)	AST (u/l)	T. Chol. (mmol/l)	LDL (mmol/l)	HDL (mmol/l)	Ca (mmol/l)	ID
0.00845466	-0.0307106	0.0250204	-0.0943716	-0.0965784	-0.0193202	-0.0306222	0.0597442	-0.0626699	MEblue
-0.016595	-0.0737139	-0.0401575	-0.124302	-0.105404	-0.0608227	-0.0997903	-0.066385	-0.0817343	MEbrown
0.205351	0.215727	-0.0259672	0.166462	0.117529	-0.0258142	-0.0227327	-0.0788886	-0.0659171	MEturquoise
0.196257	0.318847	-0.0540035	0.126225	0.151716	-0.0819419	-0.0472516	-0.0587182	-0.0886017	MEyellow
0.00983908	-0.0751475	0.0335133	0.0605161	0.0866797	0.0938227	0.0374118	-0.022523	0.1306	MEgrey

## Sheet: mTraitPersonCorrelationValue
Age	BMI	HbA1C (%)	ALT (u/l)	AST (u/l)	T. Chol. (mmol/l)	LDL (mmol/l)	HDL (mmol/l)	Ca (mmol/l)	ID
0.96215	0.863112	0.888298	0.595501	0.592884	0.913638	0.865665	0.737146	0.724761	MEblue
0.925783	0.678647	0.821599	0.48367	0.559366	0.732573	0.580585	0.709133	0.645852	MEbrown
0.243989	0.220448	0.8841	0.346749	0.514798	0.884778	0.900072	0.657417	0.711095	MEturquoise
0.265957	0.0660708	0.761634	0.476876	0.399323	0.645011	0.794	0.741505	0.61828	MEyellow
0.955958	0.672741	0.850753	0.733872	0.631482	0.597653	0.836244	0.899388	0.461608	MEgrey

## Sheet: mTraitCorrelationPvalue
Module	Trait	PersonCorrelationValue	Pvalue
MEblue	Age	0.00845466	0.96215
MEblue	ALT (u/l)	-0.0943716	0.595501
MEblue	AST (u/l)	-0.0965784	0.592884
MEblue	BMI	-0.0307106	0.863112
MEblue	Ca (mmol/l)	-0.0626699	0.724761
MEblue	HbA1C (%)	0.0250204	0.888298
MEblue	HDL (mmol/l)	0.0597442	0.737146
MEblue	LDL (mmol/l)	-0.0306222	0.865665
MEblue	T. Chol. (mmol/l)	-0.0193202	0.913638
MEbrown	Age	-0.016595	0.925783
MEbrown	ALT (u/l)	-0.124302	0.48367
MEbrown	AST (u/l)	-0.105404	0.559366
MEbrown	BMI	-0.0737139	0.678647
MEbrown	Ca (mmol/l)	-0.0817343	0.645852
MEbrown	HbA1C (%)	-0.0401575	0.821599
MEbrown	HDL (mmol/l)	-0.066385	0.709133
MEbrown	LDL (mmol/l)	-0.0997903	0.580585
MEbrown	T. Chol. (mmol/l)	-0.0608227	0.732573
MEgrey	Age	0.00983908	0.955958
MEgrey	ALT (u/l)	0.0605161	0.733872
MEgrey	AST (u/l)	0.0866797	0.631482
MEgrey	BMI	-0.0751475	0.672741
MEgrey	Ca (mmol/l)	0.1306	0.461608
MEgrey	HbA1C (%)	0.0335133	0.850753
MEgrey	HDL (mmol/l)	-0.022523	0.899388
MEgrey	LDL (mmol/l)	0.0374118	0.836244
MEgrey	T. Chol. (mmol/l)	0.0938227	0.597653
MEturquoise	Age	0.205351	0.243989
MEturquoise	ALT (u/l)	0.166462	0.346749
MEturquoise	AST (u/l)	0.117529	0.514798
MEturquoise	BMI	0.215727	0.220448
MEturquoise	Ca (mmol/l)	-0.0659171	0.711095
MEturquoise	HbA1C (%)	-0.0259672	0.8841
MEturquoise	HDL (mmol/l)	-0.0788886	0.657417
MEturquoise	LDL (mmol/l)	-0.0227327	0.900072
MEturquoise	T. Chol. (mmol/l)	-0.0258142	0.884778
MEyellow	Age	0.196257	0.265957
MEyellow	ALT (u/l)	0.126225	0.476876
MEyellow	AST (u/l)	0.151716	0.399323
MEyellow	BMI	0.318847	0.0660708
MEyellow	Ca (mmol/l)	-0.0886017	0.61828
MEyellow	HbA1C (%)	-0.0540035	0.761634
MEyellow	HDL (mmol/l)	-0.0587182	0.741505
MEyellow	LDL (mmol/l)	-0.0472516	0.794
MEyellow	T. Chol. (mmol/l)	-0.0819419	0.645011

## Sheet: network.edges
fromNode	toNode	weight	direction	fromAltName	toAltName
hsa-let-7a-3p	hsa-let-7b-3p	0.348676	undirected
hsa-let-7a-3p	hsa-let-7f-1-3p	0.0202191	undirected
hsa-let-7a-3p	hsa-miR-101-5p	0.117283	undirected
hsa-let-7a-3p	hsa-miR-103b	0.290063	undirected
hsa-let-7a-3p	hsa-miR-1237-3p	0.0387764	undirected
hsa-let-7a-3p	hsa-miR-1237-5p	0.0558093	undirected
hsa-let-7a-3p	hsa-miR-1249-3p	0.029192	undirected
hsa-let-7a-3p	hsa-miR-1262	0.0134926	undirected
hsa-let-7a-3p	hsa-miR-1273c	0.123105	undirected
hsa-let-7a-3p	hsa-miR-1276	0.301106	undirected
hsa-let-7a-3p	hsa-miR-1291	0.0382244	undirected
hsa-let-7a-3p	hsa-miR-1307-5p	0.0152335	undirected
hsa-let-7a-3p	hsa-miR-132-3p	0.0119017	undirected
hsa-let-7a-3p	hsa-miR-140-5p	0.293874	undirected
hsa-let-7a-3p	hsa-miR-146b-5p	0.0287529	undirected
hsa-let-7a-3p	hsa-miR-1827	0.307518	undirected
hsa-let-7a-3p	hsa-miR-18a-3p	0.058721	undirected
hsa-let-7a-3p	hsa-miR-1914-3p	0.0399475	undirected
hsa-let-7a-3p	hsa-miR-199b-3p	0.0154829	undirected
hsa-let-7a-3p	hsa-miR-203a-3p	0.0779637	undirected
hsa-let-7a-3p	hsa-miR-219b-5p	0.0277995	undirected
hsa-let-7a-3p	hsa-miR-223-5p	0.010547	undirected
hsa-let-7a-3p	hsa-miR-2277-3p	0.0248296	undirected
hsa-let-7a-3p	hsa-miR-2392	0.0309504	undirected
hsa-let-7a-3p	hsa-miR-24-2-5p	0.0201261	undirected
hsa-let-7a-3p	hsa-miR-27a-5p	0.0125367	undirected
hsa-let-7a-3p	hsa-miR-296-3p	0.0152845	undirected
hsa-let-7a-3p	hsa-miR-296-5p	0.0382531	undirected
hsa-let-7a-3p	hsa-miR-30c-1-3p	0.0170614	undirected
hsa-let-7a-3p	hsa-miR-329-3p	0.0114083	undirected
hsa-let-7a-3p	hsa-miR-3607-3p	0.0189244	undirected
hsa-let-7a-3p	hsa-miR-3613-3p	0.0239628	undirected
hsa-let-7a-3p	hsa-miR-3653-3p	0.0211691	undirected
hsa-let-7a-3p	hsa-miR-3653-5p	0.0101328	undirected
hsa-let-7a-3p	hsa-miR-3667-3p	0.0178498	undirected
hsa-let-7a-3p	hsa-miR-3679-5p	0.0295225	undirected
hsa-let-7a-3p	hsa-miR-3691-3p	0.0705178	undirected
hsa-let-7a-3p	hsa-miR-374b-3p	0.151476	undirected
hsa-let-7a-3p	hsa-miR-378d	0.199773	undirected
hsa-let-7a-3p	hsa-miR-378g	0.329919	undirected
hsa-let-7a-3p	hsa-miR-378j	0.24639	undirected
hsa-let-7a-3p	hsa-miR-382-3p	0.0201064	undirected
hsa-let-7a-3p	hsa-miR-3974	0.0592063	undirected
hsa-let-7a-3p	hsa-miR-4290	0.0134232	undirected
hsa-let-7a-3p	hsa-miR-4430	0.0399578	undirected
hsa-let-7a-3p	hsa-miR-4433a-3p	0.0912413	undirected
hsa-let-7a-3p	hsa-miR-4501	0.0602089	undirected
hsa-let-7a-3p	hsa-miR-4510	0.299537	undirected
hsa-let-7a-3p	hsa-miR-4721	0.0290732	undirected
hsa-let-7a-3p	hsa-miR-4729	0.0143973	undirected
hsa-let-7a-3p	hsa-miR-4772-5p	0.0116141	undirected
hsa-let-7a-3p	hsa-miR-483-3p	0.226854	undirected
hsa-let-7a-3p	hsa-miR-497-5p	0.0377904	undirected
hsa-let-7a-3p	hsa-miR-500a-5p	0.0290401	undirected
hsa-let-7a-3p	hsa-miR-548e-3p	0.0489393	undirected
hsa-let-7a-3p	hsa-miR-548e-5p	0.0147213	undirected
hsa-let-7a-3p	hsa-miR-548h-3p	0.107158	undirected
hsa-let-7a-3p	hsa-miR-576-3p	0.0264099	undirected
hsa-let-7a-3p	hsa-miR-589-3p	0.0418887	undirected
hsa-let-7a-3p	hsa-miR-6073	0.0186213	undirected
hsa-let-7a-3p	hsa-miR-6130	0.307801	undirected
hsa-let-7a-3p	hsa-miR-628-5p	0.0120673	undirected
hsa-let-7a-3p	hsa-miR-629-3p	0.0404521	undirected
hsa-let-7a-3p	hsa-miR-636	0.0137176	undirected
hsa-let-7a-3p	hsa-miR-642a-3p	0.0161678	undirected
hsa-let-7a-3p	hsa-miR-6513-3p	0.0806857	undirected
hsa-let-7a-3p	hsa-miR-6718-5p	0.0234751	undirected
hsa-let-7a-3p	hsa-miR-6724-5p	0.0134681	undirected
hsa-let-7a-3p	hsa-miR-6734-5p	0.0814009	undirected
hsa-let-7a-3p	hsa-miR-6779-5p	0.0156831	undirected
hsa-let-7a-3p	hsa-miR-6784-3p	0.0159407	undirected
hsa-let-7a-3p	hsa-miR-6803-3p	0.0531439	undirected
hsa-let-7a-3p	hsa-miR-6804-3p	0.257779	undirected
hsa-let-7a-3p	hsa-miR-6861-3p	0.0334604	undirected
hsa-let-7a-3p	hsa-miR-6873-3p	0.0375509	undirected
hsa-let-7a-3p	hsa-miR-6880-3p	0.0896447	undirected
hsa-let-7a-3p	hsa-miR-708-3p	0.130155	undirected
hsa-let-7a-3p	hsa-miR-7641	0.0136868	undirected
hsa-let-7a-3p	hsa-miR-7704	0.0594187	undirected
hsa-let-7a-3p	hsa-miR-7847-3p	0.0112593	undirected
hsa-let-7a-3p	hsa-miR-8075	0.013744	undirected
hsa-let-7a-3p	hsa-miR-8085	0.234138	undirected
hsa-let-7a-3p	hsa-miR-936	0.0114787	undirected
hsa-let-7a-3p	hsa-miR-942-3p	0.0550702	undirected
hsa-let-7a-3p	hsa-miR-98-3p	0.04653	undirected
hsa-let-7a-3p	hsa-miR-99a-3p	0.0994671	undirected
hsa-let-7a-3p	hsa_piR_002852/gb/DQ573835/Homo	0.0185703	undirected
hsa-let-7a-3p	hsa_piR_004153/gb/DQ575660/Homo	0.0191113	undirected
hsa-let-7a-3p	hsa_piR_004271/gb/DQ575827/Homo	0.0103153	undirected
hsa-let-7a-3p	hsa_piR_005799/gb/DQ577967/Homo	0.0439306	undirected
hsa-let-7a-3p	hsa_piR_008112/gb/DQ581031/Homo	0.313999	undirected
hsa-let-7a-3p	hsa_piR_008113/gb/DQ581032/Homo	0.306155	undirected
hsa-let-7a-3p	hsa_piR_009294/gb/DQ582566/Homo	0.0106327	undirected
hsa-let-7a-3p	hsa_piR_017178/gb/DQ593744/Homo	0.0197605	undirected
hsa-let-7a-3p	hsa_piR_017458/gb/DQ594126/Homo	0.118871	undirected
hsa-let-7a-3p	hsa_piR_017723/gb/DQ594464/Homo	0.025456	undirected
hsa-let-7a-3p	hsa_piR_018780/gb/DQ595807/Homo	0.113681	undirected
hsa-let-7a-3p	hsa_piR_019354/gb/DQ596587/Homo	0.0111002	undirected
hsa-let-7a-3p	hsa_piR_019825/gb/DQ597218/Homo	0.0180359	undirected
hsa-let-7a-3p	hsa_piR_019951/gb/DQ597403/Homo	0.0111172	undirected
hsa-let-7a-3p	hsa_piR_020548/gb/DQ598263/Homo	0.0180387	undirected
hsa-let-7a-3p	hsa_piR_020619/gb/DQ598378/Homo	0.0853436	undirected
hsa-let-7a-3p	hsa_piR_020657/gb/DQ598428/Homo	0.0195594	undirected
hsa-let-7a-3p	hsa_piR_021032/gb/DQ598918/Homo	0.0405113	undirected
hsa-let-7a-5p	hsa-let-7b-5p	0.118239	undirected
hsa-let-7a-5p	hsa-let-7c-5p	0.0643504	undirected
hsa-let-7a-5p	hsa-let-7d-5p	0.013263	undirected
hsa-let-7a-5p	hsa-let-7f-5p	0.14982	undirected
hsa-let-7a-5p	hsa-let-7i-5p	0.0170041	undirected
hsa-let-7a-5p	hsa-miR-101-3p	0.0310292	undirected
hsa-let-7a-5p	hsa-miR-101-5p	0.0178405	undirected
hsa-let-7a-5p	hsa-miR-1275	0.0178374	undirected
hsa-let-7a-5p	hsa-miR-1307-5p	0.0137654	undirected
hsa-let-7a-5p	hsa-miR-142-5p	0.0503178	undirected
hsa-let-7a-5p	hsa-miR-150-3p	0.0177719	undirected
hsa-let-7a-5p	hsa-miR-152-3p	0.020584	undirected
hsa-let-7a-5p	hsa-miR-155-5p	0.0401066	undirected
hsa-let-7a-5p	hsa-miR-15a-5p	0.0188851	undirected
hsa-let-7a-5p	hsa-miR-16-5p	0.0137947	undirected
hsa-let-7a-5p	hsa-miR-185-5p	0.0133877	undirected
hsa-let-7a-5p	hsa-miR-186-5p	0.110441	undirected
hsa-let-7a-5p	hsa-miR-197-3p	0.0179934	undirected
hsa-let-7a-5p	hsa-miR-19a-3p	0.0250534	undirected
hsa-let-7a-5p	hsa-miR-19b-3p	0.0502209	undirected
hsa-let-7a-5p	hsa-miR-200a-3p	0.030458	undirected
hsa-let-7a-5p	hsa-miR-200c-3p	0.0229113	undirected
hsa-let-7a-5p	hsa-miR-20a-5p	0.0295943	undirected
hsa-let-7a-5p	hsa-miR-20b-5p	0.0205169	undirected
hsa-let-7a-5p	hsa-miR-23b-3p	0.011673	undirected
hsa-let-7a-5p	hsa-miR-26b-5p	0.0487149	undirected
hsa-let-7a-5p	hsa-miR-27a-3p	0.0202083	undirected
hsa-let-7a-5p	hsa-miR-27b-3p	0.0181456	undirected
hsa-let-7a-5p	hsa-miR-29c-5p	0.017562	undirected
hsa-let-7a-5p	hsa-miR-301a-3p	0.0211985	undirected
hsa-let-7a-5p	hsa-miR-30e-5p	0.0700882	undirected
hsa-let-7a-5p	hsa-miR-32-5p	0.0122562	undirected
hsa-let-7a-5p	hsa-miR-320b	0.0145972	undirected
hsa-let-7a-5p	hsa-miR-320c	0.0145202	undirected
hsa-let-7a-5p	hsa-miR-338-3p	0.0159912	undirected
hsa-let-7a-5p	hsa-miR-340-5p	0.0228538	undirected
hsa-let-7a-5p	hsa-miR-342-5p	0.0393869	undirected
hsa-let-7a-5p	hsa-miR-374a-3p	0.0157374	undirected
hsa-let-7a-5p	hsa-miR-374a-5p	0.0296285	undirected
hsa-let-7a-5p	hsa-miR-423-5p	0.0917201	undirected
hsa-let-7a-5p	hsa-miR-424-5p	0.0127727	undirected
hsa-let-7a-5p	hsa-miR-548au-5p/548c-5p/548o-5p/548am-5p	0.0236391	undirected
hsa-let-7a-5p	hsa-miR-590-3p	0.0553427	undirected
hsa-let-7a-5p	hsa-miR-660-5p	0.0140236	undirected
hsa-let-7a-5p	hsa-miR-664a-5p	0.0305432	undirected
hsa-let-7a-5p	hsa-miR-671-3p	0.011137	undirected
hsa-let-7a-5p	hsa-miR-6803-3p	0.0107442	undirected
hsa-let-7a-5p	hsa-miR-92a-3p	0.0138078	undirected
hsa-let-7a-5p	hsa_piR_008114/gb/DQ581033/Homo	0.0404253	undirected
hsa-let-7a-5p	hsa_piR_016677/gb/DQ592953/Homo	0.052369	undirected
hsa-let-7a-5p	hsa_piR_020450/gb/DQ598104/Homo	0.012324	undirected
hsa-let-7b-3p	hsa-let-7f-1-3p	0.0175433	undirected
hsa-let-7b-3p	hsa-miR-101-5p	0.133826	undirected
hsa-let-7b-3p	hsa-miR-103b	0.337808	undirected
hsa-let-7b-3p	hsa-miR-1237-3p	0.0504379	undirected
hsa-let-7b-3p	hsa-miR-1237-5p	0.0452286	undirected
hsa-let-7b-3p	hsa-miR-1249-3p	0.0213372	undirected
hsa-let-7b-3p	hsa-miR-1262	0.0116018	undirected
hsa-let-7b-3p	hsa-miR-1273c	0.0895554	undirected
hsa-let-7b-3p	hsa-miR-1276	0.294305	undirected
hsa-let-7b-3p	hsa-miR-1291	0.0266516	undirected
hsa-let-7b-3p	hsa-miR-1307-5p	0.0192182	undirected
hsa-let-7b-3p	hsa-miR-140-5p	0.309407	undirected
hsa-let-7b-3p	hsa-miR-146b-5p	0.0411073	undirected
hsa-let-7b-3p	hsa-miR-1827	0.32784	undirected
hsa-let-7b-3p	hsa-miR-18a-3p	0.0719182	undirected
hsa-let-7b-3p	hsa-miR-1914-3p	0.0318245	undirected
hsa-let-7b-3p	hsa-miR-199b-3p	0.0210171	undirected
hsa-let-7b-3p	hsa-miR-203a-3p	0.0861804	undirected
hsa-let-7b-3p	hsa-miR-20a-3p	0.0119154	undirected
hsa-let-7b-3p	hsa-miR-219b-5p	0.0205176	undirected
hsa-let-7b-3p	hsa-miR-223-5p	0.0116593	undirected
hsa-let-7b-3p	hsa-miR-2277-3p	0.0271099	undirected
hsa-let-7b-3p	hsa-miR-2392	0.0218267	undirected
hsa-let-7b-3p	hsa-miR-24-2-5p	0.013307	undirected
hsa-let-7b-3p	hsa-miR-27a-5p	0.011431	undirected
hsa-let-7b-3p	hsa-miR-296-3p	0.0105866	undirected
hsa-let-7b-3p	hsa-miR-296-5p	0.0468591	undirected
hsa-let-7b-3p	hsa-miR-30c-1-3p	0.0203709	undirected
hsa-let-7b-3p	hsa-miR-329-3p	0.0165435	undirected
hsa-let-7b-3p	hsa-miR-3607-3p	0.024098	undirected
hsa-let-7b-3p	hsa-miR-3613-3p	0.0155638	undirected
hsa-let-7b-3p	hsa-miR-3653-3p	0.0160121	undirected
hsa-let-7b-3p	hsa-miR-3653-5p	0.0117779	undirected
hsa-let-7b-3p	hsa-miR-3667-3p	0.0198698	undirected
hsa-let-7b-3p	hsa-miR-3679-5p	0.0363327	undirected
hsa-let-7b-3p	hsa-miR-3691-3p	0.0845841	undirected
hsa-let-7b-3p	hsa-miR-374b-3p	0.183613	undirected
hsa-let-7b-3p	hsa-miR-378d	0.247712	undirected
hsa-let-7b-3p	hsa-miR-378g	0.291424	undirected
hsa-let-7b-3p	hsa-miR-378j	0.223822	undirected
hsa-let-7b-3p	hsa-miR-382-3p	0.0240621	undirected
hsa-let-7b-3p	hsa-miR-3974	0.0456546	undirected
hsa-let-7b-3p	hsa-miR-425-5p	0.011276	undirected
hsa-let-7b-3p	hsa-miR-4290	0.0110061	undirected
hsa-let-7b-3p	hsa-miR-4430	0.0541003	undirected
hsa-let-7b-3p	hsa-miR-4433a-3p	0.10772	undirected
hsa-let-7b-3p	hsa-miR-4501	0.0826852	undirected
hsa-let-7b-3p	hsa-miR-4510	0.396785	undirected
hsa-let-7b-3p	hsa-miR-4721	0.0223766	undirected
hsa-let-7b-3p	hsa-miR-4772-5p	0.013481	undirected
hsa-let-7b-3p	hsa-miR-483-3p	0.226619	undirected
hsa-let-7b-3p	hsa-miR-497-5p	0.0284118	undirected
hsa-let-7b-3p	hsa-miR-500a-5p	0.0197326	undirected
hsa-let-7b-3p	hsa-miR-548e-3p	0.0609557	undirected
hsa-let-7b-3p	hsa-miR-548e-5p	0.0111832	undirected
hsa-let-7b-3p	hsa-miR-548h-3p	0.105229	undirected
hsa-let-7b-3p	hsa-miR-576-3p	0.0187231	undirected
hsa-let-7b-3p	hsa-miR-589-3p	0.0318185	undirected
hsa-let-7b-3p	hsa-miR-6073	0.0155422	undirected
hsa-let-7b-3p	hsa-miR-6130	0.356137	undirected
hsa-let-7b-3p	hsa-miR-628-5p	0.0100575	undirected
hsa-let-7b-3p	hsa-miR-629-3p	0.0538851	undirected
hsa-let-7b-3p	hsa-miR-636	0.0178987	undirected
hsa-let-7b-3p	hsa-miR-642a-3p	0.0117895	undirected
hsa-let-7b-3p	hsa-miR-6513-3p	0.0621585	undirected
hsa-let-7b-3p	hsa-miR-6718-5p	0.0153818	undirected
hsa-let-7b-3p	hsa-miR-6724-5p	0.0149865	undirected
hsa-let-7b-3p	hsa-miR-6734-5p	0.0583844	undirected
hsa-let-7b-3p	hsa-miR-6754-3p	0.0105972	undirected
hsa-let-7b-3p	hsa-miR-6779-5p	0.0215729	undirected
hsa-let-7b-3p	hsa-miR-6803-3p	0.0675433	undirected
hsa-let-7b-3p	hsa-miR-6804-3p	0.299745	undirected
hsa-let-7b-3p	hsa-miR-6861-3p	0.022485	undirected
hsa-let-7b-3p	hsa-miR-6873-3p	0.0477807	undirected
hsa-let-7b-3p	hsa-miR-6880-3p	0.0698137	undirected
hsa-let-7b-3p	hsa-miR-708-3p	0.140166	undirected
hsa-let-7b-3p	hsa-miR-7641	0.0123222	undirected
hsa-let-7b-3p	hsa-miR-7704	0.0718458	undirected
hsa-let-7b-3p	hsa-miR-7847-3p	0.010921	undirected
hsa-let-7b-3p	hsa-miR-8052	0.0124201	undirected
hsa-let-7b-3p	hsa-miR-8075	0.0100194	undirected
hsa-let-7b-3p	hsa-miR-8085	0.278238	undirected
hsa-let-7b-3p	hsa-miR-936	0.0150579	undirected
hsa-let-7b-3p	hsa-miR-942-3p	0.067307	undirected
hsa-let-7b-3p	hsa-miR-98-3p	0.0602339	undirected
hsa-let-7b-3p	hsa-miR-99a-3p	0.102541	undirected
hsa-let-7b-3p	hsa_piR_002852/gb/DQ573835/Homo	0.0134062	undirected
hsa-let-7b-3p	hsa_piR_004153/gb/DQ575660/Homo	0.022123	undirected
hsa-let-7b-3p	hsa_piR_005799/gb/DQ577967/Homo	0.052661	undirected
hsa-let-7b-3p	hsa_piR_008112/gb/DQ581031/Homo	0.247648	undirected
hsa-let-7b-3p	hsa_piR_008113/gb/DQ581032/Homo	0.259111	undirected
hsa-let-7b-3p	hsa_piR_009294/gb/DQ582566/Homo	0.0110305	undirected
hsa-let-7b-3p	hsa_piR_017178/gb/DQ593744/Homo	0.0166565	undirected
hsa-let-7b-3p	hsa_piR_017458/gb/DQ594126/Homo	0.129531	undirected
hsa-let-7b-3p	hsa_piR_017723/gb/DQ594464/Homo	0.020643	undirected
hsa-let-7b-3p	hsa_piR_018573/gb/DQ595539/Homo	0.0112771	undirected
hsa-let-7b-3p	hsa_piR_018780/gb/DQ595807/Homo	0.169766	undirected
hsa-let-7b-3p	hsa_piR_019354/gb/DQ596587/Homo	0.0183667	undirected
hsa-let-7b-3p	hsa_piR_019825/gb/DQ597218/Homo	0.01662	undirected
hsa-let-7b-3p	hsa_piR_020541/gb/DQ598252/Homo	0.0120266	undirected
hsa-let-7b-3p	hsa_piR_020548/gb/DQ598263/Homo	0.0217325	undirected
hsa-let-7b-3p	hsa_piR_020619/gb/DQ598378/Homo	0.113143	undirected
hsa-let-7b-3p	hsa_piR_020657/gb/DQ598428/Homo	0.0143821	undirected
hsa-let-7b-3p	hsa_piR_021032/gb/DQ598918/Homo	0.0270571	undirected
hsa-let-7b-5p	hsa-let-7c-5p	0.0187416	undirected
hsa-let-7b-5p	hsa-let-7f-5p	0.0268487	undirected
hsa-let-7b-5p	hsa-let-7i-5p	0.0201907	undirected
hsa-let-7b-5p	hsa-miR-101-3p	0.0262118	undirected
hsa-let-7b-5p	hsa-miR-1307-3p	0.0255102	undirected
hsa-let-7b-5p	hsa-miR-141-3p	0.0123315	undirected
hsa-let-7b-5p	hsa-miR-142-5p	0.0687988	undirected
hsa-let-7b-5p	hsa-miR-155-5p	0.0113504	undirected
hsa-let-7b-5p	hsa-miR-15a-5p	0.0123011	undirected
hsa-let-7b-5p	hsa-miR-186-5p	0.0383316	undirected
hsa-let-7b-5p	hsa-miR-19a-3p	0.0173073	undirected
hsa-let-7b-5p	hsa-miR-19b-3p	0.0388411	undirected
hsa-let-7b-5p	hsa-miR-200a-3p	0.015127	undirected
hsa-let-7b-5p	hsa-miR-20a-5p	0.0172181	undirected
hsa-let-7b-5p	hsa-miR-20b-5p	0.0323644	undirected
hsa-let-7b-5p	hsa-miR-26b-5p	0.0272812	undirected
hsa-let-7b-5p	hsa-miR-30e-5p	0.0495194	undirected
hsa-let-7b-5p	hsa-miR-32-5p	0.0187817	undirected
hsa-let-7b-5p	hsa-miR-374a-5p	0.0250807	undirected
hsa-let-7b-5p	hsa-miR-423-3p	0.012134	undirected
hsa-let-7b-5p	hsa-miR-423-5p	0.0747977	undirected
hsa-let-7b-5p	hsa-miR-424-5p	0.0101282	undirected
hsa-let-7b-5p	hsa-miR-4507	0.0110468	undirected
hsa-let-7b-5p	hsa-miR-548au-5p/548c-5p/548o-5p/548am-5p	0.0139126	undirected
hsa-let-7b-5p	hsa-miR-590-3p	0.0540707	undirected
hsa-let-7b-5p	hsa-miR-664a-5p	0.0339008	undirected
hsa-let-7b-5p	hsa-miR-664b-5p	0.0112188	undirected
hsa-let-7b-5p	hsa-miR-671-3p	0.0160716	undirected
hsa-let-7b-5p	hsa_piR_008114/gb/DQ581033/Homo	0.0166761	undirected
hsa-let-7c-5p	hsa-let-7f-5p	0.0313256	undirected
hsa-let-7c-5p	hsa-let-7g-5p	0.023594	undirected
hsa-let-7c-5p	hsa-miR-103a-3p	0.010985	undirected
hsa-let-7c-5p	hsa-miR-107	0.0101044	undirected
hsa-let-7c-5p	hsa-miR-125b-5p	0.0287775	undirected
hsa-let-7c-5p	hsa-miR-146b-3p	0.0173488	undirected
hsa-let-7c-5p	hsa-miR-150-3p	0.0136594	undirected
hsa-let-7c-5p	hsa-miR-150-5p	0.0309125	undirected
hsa-let-7c-5p	hsa-miR-16-5p	0.0283224	undirected
hsa-let-7c-5p	hsa-miR-186-5p	0.0357599	undirected
hsa-let-7c-5p	hsa-miR-199b-5p	0.0185995	undirected
hsa-let-7c-5p	hsa-miR-19b-3p	0.0144364	undirected
hsa-let-7c-5p	hsa-miR-200c-3p	0.0136314	undirected
hsa-let-7c-5p	hsa-miR-21-3p	0.0138481	undirected
hsa-let-7c-5p	hsa-miR-30e-5p	0.0208203	undirected
hsa-let-7c-5p	hsa-miR-320c	0.0224467	undirected
hsa-let-7c-5p	hsa-miR-320d	0.010951	undirected
hsa-let-7c-5p	hsa-miR-338-3p	0.0140665	undirected
hsa-let-7c-5p	hsa-miR-340-5p	0.0666684	undirected
hsa-let-7c-5p	hsa-miR-342-3p	0.0209476	undirected
hsa-let-7c-5p	hsa-miR-342-5p	0.0300627	undirected
hsa-let-7c-5p	hsa-miR-423-5p	0.0206532	undirected
hsa-let-7c-5p	hsa-miR-425-3p	0.0108	undirected
hsa-let-7c-5p	hsa-miR-425-5p	0.0133435	undirected
hsa-let-7c-5p	hsa-miR-590-3p	0.0133709	undirected
hsa-let-7c-5p	hsa-miR-660-5p	0.0205557	undirected
hsa-let-7c-5p	hsa-miR-93-5p	0.029902	undirected
hsa-let-7c-5p	hsa_piR_008114/gb/DQ581033/Homo	0.0300618	undirected
hsa-let-7c-5p	hsa_piR_016677/gb/DQ592953/Homo	0.0140401	undirected
hsa-let-7d-3p	hsa-miR-1243	0.0405227	undirected
hsa-let-7d-3p	hsa-miR-1307-3p	0.015455	undirected
hsa-let-7d-3p	hsa-miR-3139	0.0278304	undirected
hsa-let-7d-3p	hsa-miR-3145-3p	0.0412116	undirected
hsa-let-7d-3p	hsa-miR-3186-5p	0.0385769	undirected
hsa-let-7d-3p	hsa-miR-3189-3p	0.0412116	undirected
hsa-let-7d-3p	hsa-miR-3200-3p	0.0145572	undirected
hsa-let-7d-3p	hsa-miR-3649	0.0312444	undirected
hsa-let-7d-3p	hsa-miR-4288	0.0128504	undirected
hsa-let-7d-3p	hsa-miR-4291	0.0172795	undirected
hsa-let-7d-3p	hsa-miR-432-3p	0.0412116	undirected
hsa-let-7d-3p	hsa-miR-4425	0.0342723	undirected
hsa-let-7d-3p	hsa-miR-4460	0.0407385	undirected
hsa-let-7d-3p	hsa-miR-4539	0.0412116	undirected
hsa-let-7d-3p	hsa-miR-4645-5p	0.0193516	undirected
hsa-let-7d-3p	hsa-miR-4647	0.0164688	undirected
hsa-let-7d-3p	hsa-miR-4689	0.0207802	undirected
hsa-let-7d-3p	hsa-miR-4694-5p	0.0123029	undirected
hsa-let-7d-3p	hsa-miR-4749-5p	0.0141586	undirected
hsa-let-7d-3p	hsa-miR-4757-5p	0.0414205	undirected
hsa-let-7d-3p	hsa-miR-4782-5p	0.0313287	undirected
hsa-let-7d-3p	hsa-miR-484	0.0209631	undirected
hsa-let-7d-3p	hsa-miR-5197-3p	0.0258563	undirected
hsa-let-7d-3p	hsa-miR-554	0.0407385	undirected
hsa-let-7d-3p	hsa-miR-5587-5p	0.0412116	undirected
hsa-let-7d-3p	hsa-miR-5682	0.0281321	undirected
hsa-let-7d-3p	hsa-miR-611	0.010898	undirected
hsa-let-7d-3p	hsa-miR-626	0.0261527	undirected
hsa-let-7d-3p	hsa-miR-6730-3p	0.0130217	undirected
hsa-let-7d-3p	hsa-miR-6888-5p	0.0113774	undirected
hsa-let-7d-3p	hsa-miR-7844-5p	0.0176794	undirected
hsa-let-7d-3p	hsa-miR-7854-3p	0.0118123	undirected
hsa-let-7d-3p	hsa-miR-887-5p	0.0334186	undirected
hsa-let-7d-3p	hsa-miR-892c-5p	0.0412116	undirected
hsa-let-7d-3p	hsa_piR_008984/gb/DQ582176/Homo	0.0412116	undirected
hsa-let-7d-3p	hsa_piR_017458/gb/DQ594126/Homo	0.0108017	undirected
hsa-let-7d-5p	hsa-let-7i-5p	0.0247405	undirected
hsa-let-7d-5p	hsa-miR-142-5p	0.0164498	undirected
hsa-let-7d-5p	hsa-miR-222-3p	0.0117848	undirected
hsa-let-7d-5p	hsa-miR-26b-5p	0.0230133	undirected
hsa-let-7d-5p	hsa-miR-320a	0.0373458	undirected
hsa-let-7d-5p	hsa-miR-423-5p	0.0111569	undirected
hsa-let-7e-5p	hsa-miR-125a-5p	0.0372001	undirected
hsa-let-7e-5p	hsa-miR-151a-3p	0.012143	undirected
hsa-let-7e-5p	hsa-miR-16-5p	0.0510621	undirected
hsa-let-7e-5p	hsa-miR-212-3p	0.0107523	undirected
hsa-let-7e-5p	hsa-miR-3135b	0.0117361	undirected
hsa-let-7e-5p	hsa-miR-486-5p	0.0186134	undirected
hsa-let-7e-5p	hsa-miR-532-5p	0.0104306	undirected
hsa-let-7e-5p	hsa-miR-99b-3p	0.0355511	undirected
hsa-let-7e-5p	hsa-miR-99b-5p	0.197711	undirected
hsa-let-7f-1-3p	hsa-miR-103b	0.014918	undirected
hsa-let-7f-1-3p	hsa-miR-10b-3p	0.0442215	undirected
hsa-let-7f-1-3p	hsa-miR-1237-5p	0.0163877	undirected
hsa-let-7f-1-3p	hsa-miR-1249-3p	0.02118	undirected
hsa-let-7f-1-3p	hsa-miR-1250-5p	0.0154957	undirected
hsa-let-7f-1-3p	hsa-miR-1262	0.0168761	undirected
hsa-let-7f-1-3p	hsa-miR-1273c	0.015961	undirected
hsa-let-7f-1-3p	hsa-miR-1276	0.0100999	undirected
hsa-let-7f-1-3p	hsa-miR-1291	0.0122405	undirected
hsa-let-7f-1-3p	hsa-miR-133b	0.0181524	undirected
hsa-let-7f-1-3p	hsa-miR-140-5p	0.033994	undirected
hsa-let-7f-1-3p	hsa-miR-146a-3p	0.0193382	undirected
hsa-let-7f-1-3p	hsa-miR-1827	0.0141635	undirected
hsa-let-7f-1-3p	hsa-miR-18a-3p	0.0153273	undirected
hsa-let-7f-1-3p	hsa-miR-1914-3p	0.0157016	undirected
hsa-let-7f-1-3p	hsa-miR-219b-5p	0.0454897	undirected
hsa-let-7f-1-3p	hsa-miR-2392	0.0180393	undirected
hsa-let-7f-1-3p	hsa-miR-296-3p	0.018062	undirected
hsa-let-7f-1-3p	hsa-miR-3130-3p	0.0134575	undirected
hsa-let-7f-1-3p	hsa-miR-3202	0.0296513	undirected
hsa-let-7f-1-3p	hsa-miR-34b-5p	0.0616941	undirected
hsa-let-7f-1-3p	hsa-miR-3653-3p	0.0196222	undirected
hsa-let-7f-1-3p	hsa-miR-3679-5p	0.014206	undirected
hsa-let-7f-1-3p	hsa-miR-3691-3p	0.0162817	undirected
hsa-let-7f-1-3p	hsa-miR-374b-3p	0.0166103	undirected
hsa-let-7f-1-3p	hsa-miR-378g	0.0193376	undirected
hsa-let-7f-1-3p	hsa-miR-3925-3p	0.0383011	undirected
hsa-let-7f-1-3p	hsa-miR-3974	0.0125864	undirected
hsa-let-7f-1-3p	hsa-miR-4288	0.0200795	undirected
hsa-let-7f-1-3p	hsa-miR-4307	0.0146341	undirected
hsa-let-7f-1-3p	hsa-miR-4309	0.0442215	undirected
hsa-let-7f-1-3p	hsa-miR-4316	0.0141367	undirected
hsa-let-7f-1-3p	hsa-miR-4446-3p	0.0399156	undirected
hsa-let-7f-1-3p	hsa-miR-4478	0.053862	undirected
hsa-let-7f-1-3p	hsa-miR-4535	0.0136798	undirected
hsa-let-7f-1-3p	hsa-miR-4645-5p	0.0336112	undirected
hsa-let-7f-1-3p	hsa-miR-4671-5p	0.0129458	undirected
hsa-let-7f-1-3p	hsa-miR-4721	0.0148944	undirected
hsa-let-7f-1-3p	hsa-miR-4729	0.0343175	undirected
hsa-let-7f-1-3p	hsa-miR-483-3p	0.0124187	undirected
hsa-let-7f-1-3p	hsa-miR-497-5p	0.0394797	undirected
hsa-let-7f-1-3p	hsa-miR-500a-5p	0.0149091	undirected
hsa-let-7f-1-3p	hsa-miR-548e-5p	0.0418797	undirected
hsa-let-7f-1-3p	hsa-miR-5572	0.0156058	undirected
hsa-let-7f-1-3p	hsa-miR-576-3p	0.0394549	undirected
hsa-let-7f-1-3p	hsa-miR-589-3p	0.0559812	undirected
hsa-let-7f-1-3p	hsa-miR-6073	0.0502168	undirected
hsa-let-7f-1-3p	hsa-miR-6130	0.0190636	undirected
hsa-let-7f-1-3p	hsa-miR-628-5p	0.0176896	undirected
hsa-let-7f-1-3p	hsa-miR-642a-3p	0.0287436	undirected
hsa-let-7f-1-3p	hsa-miR-6513-3p	0.0300701	undirected
hsa-let-7f-1-3p	hsa-miR-6718-5p	0.0227202	undirected
hsa-let-7f-1-3p	hsa-miR-6722-3p	0.0222597	undirected
hsa-let-7f-1-3p	hsa-miR-6734-5p	0.0131313	undirected
hsa-let-7f-1-3p	hsa-miR-6767-5p	0.0168376	undirected
hsa-let-7f-1-3p	hsa-miR-6826-5p	0.0170354	undirected
hsa-let-7f-1-3p	hsa-miR-6861-3p	0.0213008	undirected
hsa-let-7f-1-3p	hsa-miR-6867-5p	0.0171233	undirected
hsa-let-7f-1-3p	hsa-miR-6880-3p	0.0165463	undirected
hsa-let-7f-1-3p	hsa-miR-7704	0.011082	undirected
hsa-let-7f-1-3p	hsa_piR_002852/gb/DQ573835/Homo	0.0171237	undirected
hsa-let-7f-1-3p	hsa_piR_017178/gb/DQ593744/Homo	0.0232833	undirected
hsa-let-7f-1-3p	hsa_piR_017723/gb/DQ594464/Homo	0.0651067	undirected
hsa-let-7f-1-3p	hsa_piR_020329/gb/DQ597919/Homo	0.0206682	undirected
hsa-let-7f-1-3p	hsa_piR_020657/gb/DQ598428/Homo	0.0841946	undirected
hsa-let-7f-5p	hsa-miR-101-5p	0.0113436	undirected
hsa-let-7f-5p	hsa-miR-107	0.0121654	undirected
hsa-let-7f-5p	hsa-miR-126-3p	0.0102113	undirected
hsa-let-7f-5p	hsa-miR-126-5p	0.011031	undirected
hsa-let-7f-5p	hsa-miR-128-3p	0.0119918	undirected
hsa-let-7f-5p	hsa-miR-1307-5p	0.0101364	undirected
hsa-let-7f-5p	hsa-miR-142-5p	0.0113776	undirected
hsa-let-7f-5p	hsa-miR-155-5p	0.0542235	undirected
hsa-let-7f-5p	hsa-miR-185-5p	0.0290088	undirected
hsa-let-7f-5p	hsa-miR-186-5p	0.14064	undirected
hsa-let-7f-5p	hsa-miR-19a-3p	0.0107443	undirected
hsa-let-7f-5p	hsa-miR-19b-3p	0.0255926	undirected
hsa-let-7f-5p	hsa-miR-200c-3p	0.01972	undirected
hsa-let-7f-5p	hsa-miR-20a-5p	0.0268003	undirected
hsa-let-7f-5p	hsa-miR-23a-3p	0.0192955	undirected
hsa-let-7f-5p	hsa-miR-23b-3p	0.017751	undirected
hsa-let-7f-5p	hsa-miR-24-3p	0.0104994	undirected
hsa-let-7f-5p	hsa-miR-26b-5p	0.0179042	undirected
hsa-let-7f-5p	hsa-miR-27a-3p	0.0138198	undirected
hsa-let-7f-5p	hsa-miR-27b-3p	0.0261256	undirected
hsa-let-7f-5p	hsa-miR-29c-5p	0.0203669	undirected
hsa-let-7f-5p	hsa-miR-301a-3p	0.0160303	undirected
hsa-let-7f-5p	hsa-miR-30e-5p	0.0404552	undirected
hsa-let-7f-5p	hsa-miR-340-5p	0.0172865	undirected
hsa-let-7f-5p	hsa-miR-342-5p	0.0440249	undirected
hsa-let-7f-5p	hsa-miR-361-5p	0.0159188	undirected
hsa-let-7f-5p	hsa-miR-374a-5p	0.0109721	undirected
hsa-let-7f-5p	hsa-miR-423-5p	0.0487158	undirected
hsa-let-7f-5p	hsa-miR-4804-5p	0.0106942	undirected
hsa-let-7f-5p	hsa-miR-590-3p	0.0202612	undirected
hsa-let-7f-5p	hsa-miR-93-5p	0.0141518	undirected
hsa-let-7f-5p	hsa_piR_008114/gb/DQ581033/Homo	0.013715	undirected
hsa-let-7f-5p	hsa_piR_016677/gb/DQ592953/Homo	0.0698168	undirected
hsa-let-7g-3p	hsa-miR-1468-5p	0.0300261	undirected
hsa-let-7g-3p	hsa-miR-210-3p	0.0108498	undirected
hsa-let-7g-5p	hsa-miR-103a-3p	0.0785381	undirected
hsa-let-7g-5p	hsa-miR-107	0.0483242	undirected
hsa-let-7g-5p	hsa-miR-125a-5p	0.0396016	undirected
hsa-let-7g-5p	hsa-miR-125b-5p	0.0432138	undirected
hsa-let-7g-5p	hsa-miR-128-3p	0.0282073	undirected
hsa-let-7g-5p	hsa-miR-1304-5p	0.0214365	undirected
hsa-let-7g-5p	hsa-miR-130b-3p	0.0140178	undirected
hsa-let-7g-5p	hsa-miR-143-3p	0.0113718	undirected
hsa-let-7g-5p	hsa-miR-146b-3p	0.039474	undirected
hsa-let-7g-5p	hsa-miR-146b-5p	0.0481712	undirected
hsa-let-7g-5p	hsa-miR-148b-3p	0.0140556	undirected
hsa-let-7g-5p	hsa-miR-150-5p	0.0754737	undirected
hsa-let-7g-5p	hsa-miR-191-5p	0.0759276	undirected
hsa-let-7g-5p	hsa-miR-199b-5p	0.0222765	undirected
hsa-let-7g-5p	hsa-miR-21-3p	0.0447467	undirected
hsa-let-7g-5p	hsa-miR-212-3p	0.0165178	undirected
hsa-let-7g-5p	hsa-miR-223-3p	0.0252399	undirected
hsa-let-7g-5p	hsa-miR-223-5p	0.0493427	undirected
hsa-let-7g-5p	hsa-miR-23a-3p	0.0161455	undirected
hsa-let-7g-5p	hsa-miR-26a-5p	0.0136718	undirected
hsa-let-7g-5p	hsa-miR-28-3p	0.0350491	undirected
hsa-let-7g-5p	hsa-miR-30d-5p	0.0226679	undirected
hsa-let-7g-5p	hsa-miR-31-5p	0.0636965	undirected
hsa-let-7g-5p	hsa-miR-324-5p	0.0199694	undirected
hsa-let-7g-5p	hsa-miR-338-3p	0.0102518	undirected
hsa-let-7g-5p	hsa-miR-339-5p	0.0103332	undirected
hsa-let-7g-5p	hsa-miR-340-5p	0.0504684	undirected
hsa-let-7g-5p	hsa-miR-342-3p	0.0454825	undirected
hsa-let-7g-5p	hsa-miR-342-5p	0.0150468	undirected
hsa-let-7g-5p	hsa-miR-345-5p	0.0228114	undirected
hsa-let-7g-5p	hsa-miR-421	0.0157018	undirected
hsa-let-7g-5p	hsa-miR-425-3p	0.0760388	undirected
hsa-let-7g-5p	hsa-miR-425-5p	0.0500408	undirected
hsa-let-7g-5p	hsa-miR-532-5p	0.0235854	undirected
hsa-let-7g-5p	hsa-miR-582-3p	0.0161581	undirected
hsa-let-7g-5p	hsa-miR-6503-3p	0.0351636	undirected
hsa-let-7g-5p	hsa-miR-660-5p	0.0100154	undirected
hsa-let-7g-5p	hsa-miR-93-3p	0.0236444	undirected
hsa-let-7g-5p	hsa-miR-93-5p	0.100588	undirected
hsa-let-7g-5p	hsa-miR-941	0.0196378	undirected
hsa-let-7i-3p	hsa-miR-144-3p	0.018017	undirected
hsa-let-7i-3p	hsa_piR_018849/gb/DQ595899/Homo	0.0114655	undirected
hsa-let-7i-5p	hsa-miR-101-3p	0.0100929	undirected
hsa-let-7i-5p	hsa-miR-1301-3p	0.0344746	undirected
hsa-let-7i-5p	hsa-miR-1307-3p	0.032269	undirected
hsa-let-7i-5p	hsa-miR-134-5p	0.0139436	undirected
hsa-let-7i-5p	hsa-miR-142-5p	0.0252746	undirected
hsa-let-7i-5p	hsa-miR-19b-3p	0.0169222	undirected
hsa-let-7i-5p	hsa-miR-26b-5p	0.0247297	undirected
hsa-let-7i-5p	hsa-miR-30e-5p	0.0159926	undirected
hsa-let-7i-5p	hsa-miR-320a	0.0118336	undirected
hsa-let-7i-5p	hsa-miR-328-3p	0.0161115	undirected
hsa-let-7i-5p	hsa-miR-369-5p	0.0121937	undirected
hsa-let-7i-5p	hsa-miR-370-3p	0.0214172	undirected
hsa-let-7i-5p	hsa-miR-374a-5p	0.011723	undirected
hsa-let-7i-5p	hsa-miR-379-5p	0.0110979	undirected
hsa-let-7i-5p	hsa-miR-382-5p	0.0109488	undirected
hsa-let-7i-5p	hsa-miR-409-3p	0.0131668	undirected
hsa-let-7i-5p	hsa-miR-411-5p	0.0103664	undirected
hsa-let-7i-5p	hsa-miR-423-5p	0.0365542	undirected
hsa-let-7i-5p	hsa-miR-424-5p	0.024227	undirected
hsa-let-7i-5p	hsa-miR-431-5p	0.0164104	undirected
hsa-let-7i-5p	hsa-miR-432-5p	0.0116099	undirected
hsa-let-7i-5p	hsa-miR-4686	0.0131665	undirected
hsa-let-7i-5p	hsa-miR-485-3p	0.0113161	undirected
hsa-let-7i-5p	hsa-miR-487b-3p	0.0115414	undirected
hsa-let-7i-5p	hsa-miR-493-5p	0.012755	undirected
hsa-let-7i-5p	hsa-miR-590-3p	0.0135169	undirected
hsa-let-7i-5p	hsa-miR-635	0.0119541	undirected
hsa-let-7i-5p	hsa-miR-654-3p	0.0164922	undirected
hsa-let-7i-5p	hsa-miR-664a-5p	0.0290136	undirected
hsa-let-7i-5p	hsa-miR-664b-5p	0.0146119	undirected
hsa-let-7i-5p	hsa-miR-671-3p	0.0267649	undirected
hsa-let-7i-5p	hsa-miR-6766-5p	0.0128379	undirected
hsa-let-7i-5p	hsa-miR-744-5p	0.0297226	undirected
hsa-let-7i-5p	hsa-miR-875-5p	0.0100719	undirected
hsa-miR-1-3p	hsa-miR-10a-5p	0.0450223	undirected
hsa-miR-1-3p	hsa-miR-133a-3p	0.0109993	undirected
hsa-miR-100-5p	hsa-miR-10b-3p	0.0155829	undirected
hsa-miR-100-5p	hsa-miR-1243	0.0313252	undirected
hsa-miR-100-5p	hsa-miR-1262	0.0344853	undirected
hsa-miR-100-5p	hsa-miR-1291	0.01413	undirected
hsa-miR-100-5p	hsa-miR-1914-3p	0.0165306	undirected
hsa-miR-100-5p	hsa-miR-3139	0.0245313	undirected
hsa-miR-100-5p	hsa-miR-3145-3p	0.0314566	undirected
hsa-miR-100-5p	hsa-miR-3186-5p	0.0288105	undirected
hsa-miR-100-5p	hsa-miR-3189-3p	0.0314566	undirected
hsa-miR-100-5p	hsa-miR-34b-5p	0.0109351	undirected
hsa-miR-100-5p	hsa-miR-3611	0.0144043	undirected
hsa-miR-100-5p	hsa-miR-3649	0.029618	undirected
hsa-miR-100-5p	hsa-miR-3907	0.0113741	undirected
hsa-miR-100-5p	hsa-miR-412-3p	0.0100278	undirected
hsa-miR-100-5p	hsa-miR-4257	0.0118965	undirected
hsa-miR-100-5p	hsa-miR-4288	0.0144474	undirected
hsa-miR-100-5p	hsa-miR-4290	0.0232478	undirected
hsa-miR-100-5p	hsa-miR-4291	0.0127638	undirected
hsa-miR-100-5p	hsa-miR-4309	0.0155829	undirected
hsa-miR-100-5p	hsa-miR-4316	0.0151024	undirected
hsa-miR-100-5p	hsa-miR-432-3p	0.0314566	undirected
hsa-miR-100-5p	hsa-miR-4425	0.0216781	undirected
hsa-miR-100-5p	hsa-miR-4446-3p	0.0134027	undirected
hsa-miR-100-5p	hsa-miR-4460	0.0310493	undirected
hsa-miR-100-5p	hsa-miR-4476	0.0105554	undirected
hsa-miR-100-5p	hsa-miR-4478	0.0102933	undirected
hsa-miR-100-5p	hsa-miR-4482-3p	0.0114032	undirected
hsa-miR-100-5p	hsa-miR-4535	0.0151906	undirected
hsa-miR-100-5p	hsa-miR-4539	0.0314566	undirected
hsa-miR-100-5p	hsa-miR-4645-5p	0.0215935	undirected
hsa-miR-100-5p	hsa-miR-4647	0.0262669	undirected
hsa-miR-100-5p	hsa-miR-4689	0.0185786	undirected
hsa-miR-100-5p	hsa-miR-4694-5p	0.0143161	undirected
hsa-miR-100-5p	hsa-miR-4747-5p	0.0106752	undirected
hsa-miR-100-5p	hsa-miR-4749-5p	0.0201368	undirected
hsa-miR-100-5p	hsa-miR-4757-5p	0.0314018	undirected
hsa-miR-100-5p	hsa-miR-4782-5p	0.0196524	undirected
hsa-miR-100-5p	hsa-miR-5197-3p	0.0211232	undirected
hsa-miR-100-5p	hsa-miR-554	0.0310493	undirected
hsa-miR-100-5p	hsa-miR-5587-5p	0.0314566	undirected
hsa-miR-100-5p	hsa-miR-5682	0.01948	undirected
hsa-miR-100-5p	hsa-miR-611	0.0110377	undirected
hsa-miR-100-5p	hsa-miR-626	0.0167565	undirected
hsa-miR-100-5p	hsa-miR-6717-5p	0.0123452	undirected
hsa-miR-100-5p	hsa-miR-6734-5p	0.0101778	undirected
hsa-miR-100-5p	hsa-miR-6767-5p	0.0133302	undirected
hsa-miR-100-5p	hsa-miR-7159-3p	0.0126215	undirected
hsa-miR-100-5p	hsa-miR-7844-5p	0.0274474	undirected
hsa-miR-100-5p	hsa-miR-7854-3p	0.0256252	undirected
hsa-miR-100-5p	hsa-miR-887-5p	0.0246682	undirected
hsa-miR-100-5p	hsa-miR-892c-5p	0.0314566	undirected
hsa-miR-100-5p	hsa_piR_004271/gb/DQ575827/Homo	0.0101712	undirected
hsa-miR-100-5p	hsa_piR_008984/gb/DQ582176/Homo	0.0314566	undirected
hsa-miR-101-3p	hsa-miR-1268b	0.0103558	undirected
hsa-miR-101-3p	hsa-miR-1275	0.0116683	undirected
hsa-miR-101-3p	hsa-miR-1277-5p	0.0610372	undirected
hsa-miR-101-3p	hsa-miR-1306-5p	0.0130915	undirected
hsa-miR-101-3p	hsa-miR-1307-3p	0.0111444	undirected
hsa-miR-101-3p	hsa-miR-141-3p	0.01209	undirected
hsa-miR-101-3p	hsa-miR-142-3p	0.0152532	undirected
hsa-miR-101-3p	hsa-miR-142-5p	0.0631497	undirected
hsa-miR-101-3p	hsa-miR-150-3p	0.0158301	undirected
hsa-miR-101-3p	hsa-miR-155-5p	0.0151999	undirected
hsa-miR-101-3p	hsa-miR-15a-5p	0.0153593	undirected
hsa-miR-101-3p	hsa-miR-186-5p	0.0250012	undirected
hsa-miR-101-3p	hsa-miR-18a-5p	0.0104454	undirected
hsa-miR-101-3p	hsa-miR-197-3p	0.0313799	undirected
hsa-miR-101-3p	hsa-miR-19a-3p	0.0444327	undirected
hsa-miR-101-3p	hsa-miR-19b-3p	0.0819429	undirected
hsa-miR-101-3p	hsa-miR-200a-3p	0.0298793	undirected
hsa-miR-101-3p	hsa-miR-20a-5p	0.0201399	undirected
hsa-miR-101-3p	hsa-miR-26b-5p	0.0155268	undirected
hsa-miR-101-3p	hsa-miR-27a-3p	0.022081	undirected
hsa-miR-101-3p	hsa-miR-29b-3p	0.0223049	undirected
hsa-miR-101-3p	hsa-miR-29c-3p	0.0630558	undirected
hsa-miR-101-3p	hsa-miR-301a-3p	0.017108	undirected
hsa-miR-101-3p	hsa-miR-30b-5p	0.0143929	undirected
hsa-miR-101-3p	hsa-miR-30d-3p	0.0105504	undirected
hsa-miR-101-3p	hsa-miR-30e-5p	0.143348	undirected
hsa-miR-101-3p	hsa-miR-3173-5p	0.0117197	undirected
hsa-miR-101-3p	hsa-miR-32-5p	0.0808448	undirected
hsa-miR-101-3p	hsa-miR-320a	0.0134002	undirected
hsa-miR-101-3p	hsa-miR-320b	0.0306004	undirected
hsa-miR-101-3p	hsa-miR-320c	0.0130014	undirected
hsa-miR-101-3p	hsa-miR-328-3p	0.0155964	undirected
hsa-miR-101-3p	hsa-miR-335-5p	0.0211056	undirected
hsa-miR-101-3p	hsa-miR-33a-5p	0.0161014	undirected
hsa-miR-101-3p	hsa-miR-340-5p	0.0113223	undirected
hsa-miR-101-3p	hsa-miR-342-5p	0.012889	undirected
hsa-miR-101-3p	hsa-miR-374a-3p	0.0948028	undirected
hsa-miR-101-3p	hsa-miR-374a-5p	0.119706	undirected
hsa-miR-101-3p	hsa-miR-423-3p	0.0158094	undirected
hsa-miR-101-3p	hsa-miR-423-5p	0.0749823	undirected
hsa-miR-101-3p	hsa-miR-424-5p	0.0345949	undirected
hsa-miR-101-3p	hsa-miR-548au-5p/548c-5p/548o-5p/548am-5p	0.0285834	undirected
hsa-miR-101-3p	hsa-miR-590-3p	0.114862	undirected
hsa-miR-101-3p	hsa-miR-598-3p	0.0159427	undirected
hsa-miR-101-3p	hsa-miR-664a-5p	0.0146256	undirected
hsa-miR-101-3p	hsa-miR-671-3p	0.01057	undirected
hsa-miR-101-3p	hsa-miR-744-5p	0.015948	undirected
hsa-miR-101-3p	hsa-miR-92a-3p	0.0238977	undirected
hsa-miR-101-3p	hsa_piR_008114/gb/DQ581033/Homo	0.021223	undirected
hsa-miR-101-3p	hsa_piR_020450/gb/DQ598104/Homo	0.0119161	undirected
hsa-miR-101-5p	hsa-miR-103b	0.103591	undirected
hsa-miR-101-5p	hsa-miR-1237-3p	0.0507834	undirected
hsa-miR-101-5p	hsa-miR-1237-5p	0.012127	undirected
hsa-miR-101-5p	hsa-miR-1249-3p	0.0150764	undirected
hsa-miR-101-5p	hsa-miR-1273c	0.0156105	undirected
hsa-miR-101-5p	hsa-miR-1276	0.0547852	undirected
hsa-miR-101-5p	hsa-miR-1307-5p	0.041507	undirected
hsa-miR-101-5p	hsa-miR-140-5p	0.112609	undirected
hsa-miR-101-5p	hsa-miR-149-3p	0.0139711	undirected
hsa-miR-101-5p	hsa-miR-1827	0.0829719	undirected
hsa-miR-101-5p	hsa-miR-186-5p	0.0118782	undirected
hsa-miR-101-5p	hsa-miR-18a-3p	0.0323932	undirected
hsa-miR-101-5p	hsa-miR-199b-3p	0.0231789	undirected
hsa-miR-101-5p	hsa-miR-203a-3p	0.0110177	undirected
hsa-miR-101-5p	hsa-miR-20a-3p	0.0124624	undirected
hsa-miR-101-5p	hsa-miR-219b-5p	0.0136584	undirected
hsa-miR-101-5p	hsa-miR-27b-3p	0.0144825	undirected
hsa-miR-101-5p	hsa-miR-296-5p	0.0337237	undirected
hsa-miR-101-5p	hsa-miR-329-3p	0.0128739	undirected
hsa-miR-101-5p	hsa-miR-3667-3p	0.0107468	undirected
hsa-miR-101-5p	hsa-miR-3679-5p	0.0356753	undirected
hsa-miR-101-5p	hsa-miR-3691-3p	0.0341697	undirected
hsa-miR-101-5p	hsa-miR-374b-3p	0.0738459	undirected
hsa-miR-101-5p	hsa-miR-378d	0.0456111	undirected
hsa-miR-101-5p	hsa-miR-378g	0.0724437	undirected
hsa-miR-101-5p	hsa-miR-378j	0.0306074	undirected
hsa-miR-101-5p	hsa-miR-382-3p	0.0246433	undirected
hsa-miR-101-5p	hsa-miR-3974	0.0135249	undirected
hsa-miR-101-5p	hsa-miR-4430	0.0300257	undirected
hsa-miR-101-5p	hsa-miR-4433a-3p	0.0120677	undirected
hsa-miR-101-5p	hsa-miR-4501	0.0327151	undirected
hsa-miR-101-5p	hsa-miR-4510	0.0801728	undirected
hsa-miR-101-5p	hsa-miR-483-3p	0.0320999	undirected
hsa-miR-101-5p	hsa-miR-486-3p	0.0127087	undirected
hsa-miR-101-5p	hsa-miR-497-5p	0.0125699	undirected
hsa-miR-101-5p	hsa-miR-548e-3p	0.0276658	undirected
hsa-miR-101-5p	hsa-miR-548h-3p	0.0204583	undirected
hsa-miR-101-5p	hsa-miR-589-3p	0.0122463	undirected
hsa-miR-101-5p	hsa-miR-6130	0.139494	undirected
hsa-miR-101-5p	hsa-miR-629-3p	0.0229654	undirected
hsa-miR-101-5p	hsa-miR-6734-5p	0.0104375	undirected
hsa-miR-101-5p	hsa-miR-6779-5p	0.0274969	undirected
hsa-miR-101-5p	hsa-miR-6803-3p	0.0780308	undirected
hsa-miR-101-5p	hsa-miR-6804-3p	0.0487137	undirected
hsa-miR-101-5p	hsa-miR-6873-3p	0.0517468	undirected
hsa-miR-101-5p	hsa-miR-6880-3p	0.0144593	undirected
hsa-miR-101-5p	hsa-miR-708-3p	0.0274978	undirected
hsa-miR-101-5p	hsa-miR-7704	0.0693448	undirected
hsa-miR-101-5p	hsa-miR-7849-3p	0.0134405	undirected
hsa-miR-101-5p	hsa-miR-8052	0.0119104	undirected
hsa-miR-101-5p	hsa-miR-8085	0.0349224	undirected
hsa-miR-101-5p	hsa-miR-936	0.0180126	undirected
hsa-miR-101-5p	hsa-miR-98-3p	0.0290804	undirected
hsa-miR-101-5p	hsa-miR-99a-3p	0.0476229	undirected
hsa-miR-101-5p	hsa_piR_004153/gb/DQ575660/Homo	0.0110914	undirected
hsa-miR-101-5p	hsa_piR_005799/gb/DQ577967/Homo	0.0220537	undirected
hsa-miR-101-5p	hsa_piR_008112/gb/DQ581031/Homo	0.0333616	undirected
hsa-miR-101-5p	hsa_piR_008113/gb/DQ581032/Homo	0.0298449	undirected
hsa-miR-101-5p	hsa_piR_015800/gb/DQ591595/Homo	0.0145334	undirected
hsa-miR-101-5p	hsa_piR_016677/gb/DQ592953/Homo	0.0130737	undirected
hsa-miR-101-5p	hsa_piR_017458/gb/DQ594126/Homo	0.0206228	undirected
hsa-miR-101-5p	hsa_piR_018780/gb/DQ595807/Homo	0.0261254	undirected
hsa-miR-101-5p	hsa_piR_019825/gb/DQ597218/Homo	0.012246	undirected
hsa-miR-101-5p	hsa_piR_020548/gb/DQ598263/Homo	0.024055	undirected
hsa-miR-101-5p	hsa_piR_020619/gb/DQ598378/Homo	0.0489215	undirected
hsa-miR-103a-3p	hsa-miR-107	0.195875	undirected
hsa-miR-103a-3p	hsa-miR-125a-5p	0.0292479	undirected
hsa-miR-103a-3p	hsa-miR-125b-5p	0.0335599	undirected
hsa-miR-103a-3p	hsa-miR-127-3p	0.0103869	undirected
hsa-miR-103a-3p	hsa-miR-128-3p	0.0445681	undirected
hsa-miR-103a-3p	hsa-miR-1304-5p	0.0665244	undirected
hsa-miR-103a-3p	hsa-miR-130b-3p	0.0764482	undirected
hsa-miR-103a-3p	hsa-miR-145-5p	0.0116899	undirected
hsa-miR-103a-3p	hsa-miR-146b-3p	0.043959	undirected
hsa-miR-103a-3p	hsa-miR-146b-5p	0.0321217	undirected
hsa-miR-103a-3p	hsa-miR-148b-3p	0.0137256	undirected
hsa-miR-103a-3p	hsa-miR-150-5p	0.024707	undirected
hsa-miR-103a-3p	hsa-miR-185-5p	0.0144693	undirected
hsa-miR-103a-3p	hsa-miR-191-5p	0.0839874	undirected
hsa-miR-103a-3p	hsa-miR-199b-5p	0.0178067	undirected
hsa-miR-103a-3p	hsa-miR-21-3p	0.0269692	undirected
hsa-miR-103a-3p	hsa-miR-212-3p	0.0255381	undirected
hsa-miR-103a-3p	hsa-miR-221-3p	0.0108202	undirected
hsa-miR-103a-3p	hsa-miR-223-3p	0.0307472	undirected
hsa-miR-103a-3p	hsa-miR-223-5p	0.0338506	undirected
hsa-miR-103a-3p	hsa-miR-23a-3p	0.0446763	undirected
hsa-miR-103a-3p	hsa-miR-24-3p	0.0177048	undirected
hsa-miR-103a-3p	hsa-miR-25-3p	0.0137584	undirected
hsa-miR-103a-3p	hsa-miR-26a-5p	0.0310452	undirected
hsa-miR-103a-3p	hsa-miR-28-3p	0.0405145	undirected
hsa-miR-103a-3p	hsa-miR-30d-5p	0.0829073	undirected
hsa-miR-103a-3p	hsa-miR-31-5p	0.0425153	undirected
hsa-miR-103a-3p	hsa-miR-320c	0.0179465	undirected
hsa-miR-103a-3p	hsa-miR-320d	0.0197391	undirected
hsa-miR-103a-3p	hsa-miR-323a-3p	0.0118663	undirected
hsa-miR-103a-3p	hsa-miR-326	0.0390407	undirected
hsa-miR-103a-3p	hsa-miR-330-5p	0.0223729	undirected
hsa-miR-103a-3p	hsa-miR-339-5p	0.0224786	undirected
hsa-miR-103a-3p	hsa-miR-340-5p	0.0235709	undirected
hsa-miR-103a-3p	hsa-miR-342-3p	0.014999	undirected
hsa-miR-103a-3p	hsa-miR-342-5p	0.013656	undirected
hsa-miR-103a-3p	hsa-miR-345-5p	0.0354515	undirected
hsa-miR-103a-3p	hsa-miR-378a-5p	0.0152261	undirected
hsa-miR-103a-3p	hsa-miR-421	0.0193436	undirected
hsa-miR-103a-3p	hsa-miR-425-3p	0.0692549	undirected
hsa-miR-103a-3p	hsa-miR-425-5p	0.0485726	undirected
hsa-miR-103a-3p	hsa-miR-4454	0.023608	undirected
hsa-miR-103a-3p	hsa-miR-500a-3p	0.0212415	undirected
hsa-miR-103a-3p	hsa-miR-532-5p	0.0432617	undirected
hsa-miR-103a-3p	hsa-miR-548ap-5p/548j-5p	0.0164793	undirected
hsa-miR-103a-3p	hsa-miR-574-3p	0.0133783	undirected
hsa-miR-103a-3p	hsa-miR-6503-3p	0.0268277	undirected
hsa-miR-103a-3p	hsa-miR-93-3p	0.06591	undirected
hsa-miR-103a-3p	hsa-miR-93-5p	0.144486	undirected
hsa-miR-103a-3p	hsa-miR-941	0.0146263	undirected
hsa-miR-103b	hsa-miR-1237-3p	0.0483915	undirected
hsa-miR-103b	hsa-miR-1237-5p	0.0245177	undirected
hsa-miR-103b	hsa-miR-1249-3p	0.0149929	undirected
hsa-miR-103b	hsa-miR-1273c	0.0565702	undirected
hsa-miR-103b	hsa-miR-1276	0.166993	undirected
hsa-miR-103b	hsa-miR-1291	0.0169053	undirected
hsa-miR-103b	hsa-miR-1307-5p	0.0229026	undirected
hsa-miR-103b	hsa-miR-140-5p	0.24006	undirected
hsa-miR-103b	hsa-miR-146b-5p	0.0485501	undirected
hsa-miR-103b	hsa-miR-149-3p	0.0100196	undirected
hsa-miR-103b	hsa-miR-150-5p	0.0151514	undirected
hsa-miR-103b	hsa-miR-1827	0.198958	undirected
hsa-miR-103b	hsa-miR-18a-3p	0.0532218	undirected
hsa-miR-103b	hsa-miR-1914-3p	0.0178641	undirected
hsa-miR-103b	hsa-miR-199b-3p	0.017073	undirected
hsa-miR-103b	hsa-miR-203a-3p	0.0571885	undirected
hsa-miR-103b	hsa-miR-20a-3p	0.0121626	undirected
hsa-miR-103b	hsa-miR-219b-5p	0.0152888	undirected
hsa-miR-103b	hsa-miR-223-5p	0.0195802	undirected
hsa-miR-103b	hsa-miR-2277-3p	0.0118285	undirected
hsa-miR-103b	hsa-miR-2392	0.0144767	undirected
hsa-miR-103b	hsa-miR-27a-5p	0.010369	undirected
hsa-miR-103b	hsa-miR-296-5p	0.0466923	undirected
hsa-miR-103b	hsa-miR-30c-1-3p	0.0130636	undirected
hsa-miR-103b	hsa-miR-329-3p	0.0123075	undirected
hsa-miR-103b	hsa-miR-342-3p	0.0118184	undirected
hsa-miR-103b	hsa-miR-3607-3p	0.0171272	undirected
hsa-miR-103b	hsa-miR-3653-3p	0.0135547	undirected
hsa-miR-103b	hsa-miR-3667-3p	0.0161507	undirected
hsa-miR-103b	hsa-miR-3679-5p	0.0345148	undirected
hsa-miR-103b	hsa-miR-3691-3p	0.0633943	undirected
hsa-miR-103b	hsa-miR-374b-3p	0.178806	undirected
hsa-miR-103b	hsa-miR-378d	0.173224	undirected
hsa-miR-103b	hsa-miR-378g	0.189672	undirected
hsa-miR-103b	hsa-miR-378j	0.167355	undirected
hsa-miR-103b	hsa-miR-382-3p	0.0239834	undirected
hsa-miR-103b	hsa-miR-3974	0.0234183	undirected
hsa-miR-103b	hsa-miR-425-5p	0.021042	undirected
hsa-miR-103b	hsa-miR-4430	0.0430972	undirected
hsa-miR-103b	hsa-miR-4433a-3p	0.0543473	undirected
hsa-miR-103b	hsa-miR-4501	0.059124	undirected
hsa-miR-103b	hsa-miR-4510	0.268165	undirected
hsa-miR-103b	hsa-miR-4721	0.0128411	undirected
hsa-miR-103b	hsa-miR-4772-5p	0.0148156	undirected
hsa-miR-103b	hsa-miR-483-3p	0.118643	undirected
hsa-miR-103b	hsa-miR-497-5p	0.0198348	undirected
hsa-miR-103b	hsa-miR-500a-5p	0.0144953	undirected
hsa-miR-103b	hsa-miR-548e-3p	0.0488765	undirected
hsa-miR-103b	hsa-miR-548h-3p	0.093183	undirected
hsa-miR-103b	hsa-miR-576-3p	0.0134562	undirected
hsa-miR-103b	hsa-miR-589-3p	0.0196605	undirected
hsa-miR-103b	hsa-miR-6073	0.0124191	undirected
hsa-miR-103b	hsa-miR-6130	0.32404	undirected
hsa-miR-103b	hsa-miR-629-3p	0.0551189	undirected
hsa-miR-103b	hsa-miR-636	0.0137119	undirected
hsa-miR-103b	hsa-miR-6513-3p	0.0337883	undirected
hsa-miR-103b	hsa-miR-6718-5p	0.0107811	undirected
hsa-miR-103b	hsa-miR-6724-5p	0.0113671	undirected
hsa-miR-103b	hsa-miR-6734-5p	0.0338299	undirected
hsa-miR-103b	hsa-miR-6779-5p	0.0211162	undirected
hsa-miR-103b	hsa-miR-6803-3p	0.0706522	undirected
hsa-miR-103b	hsa-miR-6804-3p	0.198738	undirected
hsa-miR-103b	hsa-miR-6861-3p	0.0155427	undirected
hsa-miR-103b	hsa-miR-6873-3p	0.0521131	undirected
hsa-miR-103b	hsa-miR-6880-3p	0.0434862	undirected
hsa-miR-103b	hsa-miR-708-3p	0.0892374	undirected
hsa-miR-103b	hsa-miR-7704	0.0701193	undirected
hsa-miR-103b	hsa-miR-7847-3p	0.0101327	undirected
hsa-miR-103b	hsa-miR-8052	0.0111523	undirected
hsa-miR-103b	hsa-miR-8085	0.184548	undirected
hsa-miR-103b	hsa-miR-936	0.0158384	undirected
hsa-miR-103b	hsa-miR-942-3p	0.0436602	undirected
hsa-miR-103b	hsa-miR-98-3p	0.0509463	undirected
hsa-miR-103b	hsa-miR-99a-3p	0.0581533	undirected
hsa-miR-103b	hsa_piR_004153/gb/DQ575660/Homo	0.0201138	undirected
hsa-miR-103b	hsa_piR_005799/gb/DQ577967/Homo	0.0382929	undirected
hsa-miR-103b	hsa_piR_008112/gb/DQ581031/Homo	0.126485	undirected
hsa-miR-103b	hsa_piR_008113/gb/DQ581032/Homo	0.128681	undirected
hsa-miR-103b	hsa_piR_017178/gb/DQ593744/Homo	0.0123003	undirected
hsa-miR-103b	hsa_piR_017458/gb/DQ594126/Homo	0.0818482	undirected
hsa-miR-103b	hsa_piR_017723/gb/DQ594464/Homo	0.0143406	undirected
hsa-miR-103b	hsa_piR_018780/gb/DQ595807/Homo	0.119508	undirected
hsa-miR-103b	hsa_piR_019354/gb/DQ596587/Homo	0.0123024	undirected
hsa-miR-103b	hsa_piR_019825/gb/DQ597218/Homo	0.0112081	undirected
hsa-miR-103b	hsa_piR_020541/gb/DQ598252/Homo	0.0129586	undirected
hsa-miR-103b	hsa_piR_020548/gb/DQ598263/Homo	0.0243769	undirected
hsa-miR-103b	hsa_piR_020619/gb/DQ598378/Homo	0.0860893	undirected
hsa-miR-103b	hsa_piR_020657/gb/DQ598428/Homo	0.012073	undirected
hsa-miR-103b	hsa_piR_021032/gb/DQ598918/Homo	0.0155343	undirected
hsa-miR-106b-3p	hsa-miR-10b-3p	0.0360588	undirected
hsa-miR-106b-3p	hsa-miR-1185-5p	0.0285121	undirected
hsa-miR-106b-3p	hsa-miR-1243	0.146871	undirected
hsa-miR-106b-3p	hsa-miR-125b-1-3p	0.0358711	undirected
hsa-miR-106b-3p	hsa-miR-1267	0.0101972	undirected
hsa-miR-106b-3p	hsa-miR-1273a	0.016123	undirected
hsa-miR-106b-3p	hsa-miR-1539	0.0185638	undirected
hsa-miR-106b-3p	hsa-miR-221-5p	0.0210638	undirected
hsa-miR-106b-3p	hsa-miR-25-3p	0.0246372	undirected
hsa-miR-106b-3p	hsa-miR-3064-3p	0.0145931	undirected
hsa-miR-106b-3p	hsa-miR-3126-3p	0.0217708	undirected
hsa-miR-106b-3p	hsa-miR-3139	0.0891173	undirected
hsa-miR-106b-3p	hsa-miR-3145-3p	0.148315	undirected
hsa-miR-106b-3p	hsa-miR-3186-5p	0.138455	undirected
hsa-miR-106b-3p	hsa-miR-3189-3p	0.148315	undirected
hsa-miR-106b-3p	hsa-miR-3197	0.0433963	undirected
hsa-miR-106b-3p	hsa-miR-3200-3p	0.0176237	undirected
hsa-miR-106b-3p	hsa-miR-34b-5p	0.010901	undirected
hsa-miR-106b-3p	hsa-miR-3611	0.0250812	undirected
hsa-miR-106b-3p	hsa-miR-3649	0.127645	undirected
hsa-miR-106b-3p	hsa-miR-384	0.0208036	undirected
hsa-miR-106b-3p	hsa-miR-3907	0.0152369	undirected
hsa-miR-106b-3p	hsa-miR-412-3p	0.0214297	undirected
hsa-miR-106b-3p	hsa-miR-4257	0.0396377	undirected
hsa-miR-106b-3p	hsa-miR-4279	0.013336	undirected
hsa-miR-106b-3p	hsa-miR-4288	0.0461531	undirected
hsa-miR-106b-3p	hsa-miR-4291	0.0748505	undirected
hsa-miR-106b-3p	hsa-miR-4309	0.0360588	undirected
hsa-miR-106b-3p	hsa-miR-4316	0.0126947	undirected
hsa-miR-106b-3p	hsa-miR-432-3p	0.148315	undirected
hsa-miR-106b-3p	hsa-miR-4425	0.10341	undirected
hsa-miR-106b-3p	hsa-miR-4446-3p	0.0266002	undirected
hsa-miR-106b-3p	hsa-miR-4460	0.146696	undirected
hsa-miR-106b-3p	hsa-miR-4476	0.024508	undirected
hsa-miR-106b-3p	hsa-miR-4478	0.0140379	undirected
hsa-miR-106b-3p	hsa-miR-4507	0.03476	undirected
hsa-miR-106b-3p	hsa-miR-4535	0.0338858	undirected
hsa-miR-106b-3p	hsa-miR-4539	0.148315	undirected
hsa-miR-106b-3p	hsa-miR-4645-5p	0.0717032	undirected
hsa-miR-106b-3p	hsa-miR-4646-5p	0.0114908	undirected
hsa-miR-106b-3p	hsa-miR-4647	0.0840427	undirected
hsa-miR-106b-3p	hsa-miR-4686	0.0267833	undirected
hsa-miR-106b-3p	hsa-miR-4689	0.0598146	undirected
hsa-miR-106b-3p	hsa-miR-4694-5p	0.0617912	undirected
hsa-miR-106b-3p	hsa-miR-4747-5p	0.0345236	undirected
hsa-miR-106b-3p	hsa-miR-4749-5p	0.0634306	undirected
hsa-miR-106b-3p	hsa-miR-4757-5p	0.148223	undirected
hsa-miR-106b-3p	hsa-miR-4782-5p	0.0960221	undirected
hsa-miR-106b-3p	hsa-miR-4999-3p	0.0112427	undirected
hsa-miR-106b-3p	hsa-miR-502-3p	0.0149663	undirected
hsa-miR-106b-3p	hsa-miR-5197-3p	0.101323	undirected
hsa-miR-106b-3p	hsa-miR-548az-5p	0.0123165	undirected
hsa-miR-106b-3p	hsa-miR-554	0.146696	undirected
hsa-miR-106b-3p	hsa-miR-5587-5p	0.148315	undirected
hsa-miR-106b-3p	hsa-miR-5682	0.0892333	undirected
hsa-miR-106b-3p	hsa-miR-611	0.038591	undirected
hsa-miR-106b-3p	hsa-miR-626	0.0791765	undirected
hsa-miR-106b-3p	hsa-miR-635	0.0199315	undirected
hsa-miR-106b-3p	hsa-miR-6717-5p	0.0163246	undirected
hsa-miR-106b-3p	hsa-miR-6723-5p	0.0155445	undirected
hsa-miR-106b-3p	hsa-miR-6730-3p	0.0512061	undirected
hsa-miR-106b-3p	hsa-miR-6767-5p	0.0285767	undirected
hsa-miR-106b-3p	hsa-miR-6867-5p	0.0133048	undirected
hsa-miR-106b-3p	hsa-miR-6887-3p	0.010117	undirected
hsa-miR-106b-3p	hsa-miR-6888-5p	0.0355971	undirected
hsa-miR-106b-3p	hsa-miR-7110-3p	0.0136202	undirected
hsa-miR-106b-3p	hsa-miR-7159-3p	0.0294462	undirected
hsa-miR-106b-3p	hsa-miR-7844-5p	0.0887031	undirected
hsa-miR-106b-3p	hsa-miR-7854-3p	0.054599	undirected
hsa-miR-106b-3p	hsa-miR-875-5p	0.0313975	undirected
hsa-miR-106b-3p	hsa-miR-876-5p	0.0287549	undirected
hsa-miR-106b-3p	hsa-miR-885-3p	0.0231091	undirected
hsa-miR-106b-3p	hsa-miR-887-5p	0.1271	undirected
hsa-miR-106b-3p	hsa-miR-892c-5p	0.148315	undirected
hsa-miR-106b-3p	hsa_piR_008984/gb/DQ582176/Homo	0.148315	undirected
hsa-miR-106b-3p	hsa_piR_016735/gb/DQ593039/Homo	0.0187828	undirected
hsa-miR-106b-3p	hsa_piR_019179/gb/DQ596327/Homo	0.0112889	undirected
hsa-miR-106b-5p	hsa-miR-33a-5p	0.0487728	undirected
hsa-miR-106b-5p	hsa-miR-4433b-5p	0.0107844	undirected
hsa-miR-107	hsa-miR-125a-5p	0.0126395	undirected
hsa-miR-107	hsa-miR-125b-5p	0.0220331	undirected
hsa-miR-107	hsa-miR-126-3p	0.0129571	undirected
hsa-miR-107	hsa-miR-127-3p	0.0198143	undirected
hsa-miR-107	hsa-miR-128-3p	0.0548004	undirected
hsa-miR-107	hsa-miR-1304-5p	0.0358588	undirected
hsa-miR-107	hsa-miR-130b-3p	0.0428883	undirected
hsa-miR-107	hsa-miR-134-5p	0.0113057	undirected
hsa-miR-107	hsa-miR-145-5p	0.0110013	undirected
hsa-miR-107	hsa-miR-146b-3p	0.0285208	undirected
hsa-miR-107	hsa-miR-146b-5p	0.0144675	undirected
hsa-miR-107	hsa-miR-148b-3p	0.0187812	undirected
hsa-miR-107	hsa-miR-150-5p	0.0146927	undirected
hsa-miR-107	hsa-miR-15b-3p	0.0117991	undirected
hsa-miR-107	hsa-miR-185-5p	0.0306473	undirected
hsa-miR-107	hsa-miR-186-5p	0.0166235	undirected
hsa-miR-107	hsa-miR-191-5p	0.056143	undirected
hsa-miR-107	hsa-miR-199a-3p	0.0148577	undirected
hsa-miR-107	hsa-miR-199a-5p	0.0112785	undirected
hsa-miR-107	hsa-miR-199b-5p	0.0109751	undirected
hsa-miR-107	hsa-miR-21-3p	0.0190277	undirected
hsa-miR-107	hsa-miR-212-3p	0.0139388	undirected
hsa-miR-107	hsa-miR-221-3p	0.0193597	undirected
hsa-miR-107	hsa-miR-223-3p	0.0281037	undirected
hsa-miR-107	hsa-miR-223-5p	0.0170641	undirected
hsa-miR-107	hsa-miR-23a-3p	0.0519885	undirected
hsa-miR-107	hsa-miR-24-3p	0.0263721	undirected
hsa-miR-107	hsa-miR-26a-5p	0.0109331	undirected
hsa-miR-107	hsa-miR-28-3p	0.0361006	undirected
hsa-miR-107	hsa-miR-30d-5p	0.0839956	undirected
hsa-miR-107	hsa-miR-31-5p	0.0212006	undirected
hsa-miR-107	hsa-miR-320c	0.0215494	undirected
hsa-miR-107	hsa-miR-320d	0.0246859	undirected
hsa-miR-107	hsa-miR-323a-3p	0.0169366	undirected
hsa-miR-107	hsa-miR-326	0.029548	undirected
hsa-miR-107	hsa-miR-330-5p	0.0123069	undirected
hsa-miR-107	hsa-miR-339-5p	0.0200968	undirected
hsa-miR-107	hsa-miR-340-5p	0.0214427	undirected
hsa-miR-107	hsa-miR-342-5p	0.020025	undirected
hsa-miR-107	hsa-miR-345-5p	0.0150844	undirected
hsa-miR-107	hsa-miR-379-5p	0.011436	undirected
hsa-miR-107	hsa-miR-381-3p	0.0135568	undirected
hsa-miR-107	hsa-miR-382-5p	0.0116232	undirected
hsa-miR-107	hsa-miR-409-3p	0.0139147	undirected
hsa-miR-107	hsa-miR-411-5p	0.0104487	undirected
hsa-miR-107	hsa-miR-425-3p	0.0536198	undirected
hsa-miR-107	hsa-miR-425-5p	0.0352919	undirected
hsa-miR-107	hsa-miR-431-5p	0.0107473	undirected
hsa-miR-107	hsa-miR-4454	0.0393356	undirected
hsa-miR-107	hsa-miR-532-5p	0.0184786	undirected
hsa-miR-107	hsa-miR-548ap-5p/548j-5p	0.0216933	undirected
hsa-miR-107	hsa-miR-6503-3p	0.0155072	undirected
hsa-miR-107	hsa-miR-654-3p	0.0135735	undirected
hsa-miR-107	hsa-miR-93-3p	0.0401962	undirected
hsa-miR-107	hsa-miR-93-5p	0.140931	undirected
hsa-miR-10a-5p	hsa-miR-1243	0.015429	undirected
hsa-miR-10a-5p	hsa-miR-221-5p	0.0162775	undirected
hsa-miR-10a-5p	hsa-miR-3130-3p	0.0115983	undirected
hsa-miR-10a-5p	hsa-miR-3139	0.0122445	undirected
hsa-miR-10a-5p	hsa-miR-3145-3p	0.0152365	undirected
hsa-miR-10a-5p	hsa-miR-3186-5p	0.0136864	undirected
hsa-miR-10a-5p	hsa-miR-3189-3p	0.0152365	undirected
hsa-miR-10a-5p	hsa-miR-3197	0.0121824	undirected
hsa-miR-10a-5p	hsa-miR-3649	0.0143664	undirected
hsa-miR-10a-5p	hsa-miR-412-3p	0.0120249	undirected
hsa-miR-10a-5p	hsa-miR-432-3p	0.0152365	undirected
hsa-miR-10a-5p	hsa-miR-4425	0.0127882	undirected
hsa-miR-10a-5p	hsa-miR-4460	0.0150161	undirected
hsa-miR-10a-5p	hsa-miR-4539	0.0152365	undirected
hsa-miR-10a-5p	hsa-miR-4647	0.0164133	undirected
hsa-miR-10a-5p	hsa-miR-4749-5p	0.0156355	undirected
hsa-miR-10a-5p	hsa-miR-4757-5p	0.0152995	undirected
hsa-miR-10a-5p	hsa-miR-4782-5p	0.0114374	undirected
hsa-miR-10a-5p	hsa-miR-554	0.0150161	undirected
hsa-miR-10a-5p	hsa-miR-5587-5p	0.0152365	undirected
hsa-miR-10a-5p	hsa-miR-5682	0.0110106	undirected
hsa-miR-10a-5p	hsa-miR-626	0.0105691	undirected
hsa-miR-10a-5p	hsa-miR-6888-5p	0.0113386	undirected
hsa-miR-10a-5p	hsa-miR-7844-5p	0.0167747	undirected
hsa-miR-10a-5p	hsa-miR-7854-3p	0.0130671	undirected
hsa-miR-10a-5p	hsa-miR-887-5p	0.0151021	undirected
hsa-miR-10a-5p	hsa-miR-892c-5p	0.0152365	undirected
hsa-miR-10a-5p	hsa_piR_008984/gb/DQ582176/Homo	0.0152365	undirected
hsa-miR-10b-3p	hsa-miR-1185-5p	0.0663632	undirected
hsa-miR-10b-3p	hsa-miR-1243	0.395315	undirected
hsa-miR-10b-3p	hsa-miR-1250-5p	0.0108381	undirected
hsa-miR-10b-3p	hsa-miR-125b-1-3p	0.059739	undirected
hsa-miR-10b-3p	hsa-miR-1262	0.0137637	undirected
hsa-miR-10b-3p	hsa-miR-1267	0.020881	undirected
hsa-miR-10b-3p	hsa-miR-1273a	0.052551	undirected
hsa-miR-10b-3p	hsa-miR-1273c	0.0202836	undirected
hsa-miR-10b-3p	hsa-miR-1291	0.0104048	undirected
hsa-miR-10b-3p	hsa-miR-1307-3p	0.0136242	undirected
hsa-miR-10b-3p	hsa-miR-133b	0.0337428	undirected
hsa-miR-10b-3p	hsa-miR-181a-5p	0.0232147	undirected
hsa-miR-10b-3p	hsa-miR-23a-5p	0.0121114	undirected
hsa-miR-10b-3p	hsa-miR-25-5p	0.0163854	undirected
hsa-miR-10b-3p	hsa-miR-302c-3p	0.011897	undirected
hsa-miR-10b-3p	hsa-miR-3064-3p	0.0289334	undirected
hsa-miR-10b-3p	hsa-miR-3126-3p	0.042527	undirected
hsa-miR-10b-3p	hsa-miR-3130-3p	0.11829	undirected
hsa-miR-10b-3p	hsa-miR-3139	0.241222	undirected
hsa-miR-10b-3p	hsa-miR-3145-3p	0.399674	undirected
hsa-miR-10b-3p	hsa-miR-3186-5p	0.368532	undirected
hsa-miR-10b-3p	hsa-miR-3189-3p	0.399674	undirected
hsa-miR-10b-3p	hsa-miR-3197	0.0815219	undirected
hsa-miR-10b-3p	hsa-miR-3198	0.0186121	undirected
hsa-miR-10b-3p	hsa-miR-3200-3p	0.0923275	undirected
hsa-miR-10b-3p	hsa-miR-34b-5p	0.421214	undirected
hsa-miR-10b-3p	hsa-miR-3611	0.0984079	undirected
hsa-miR-10b-3p	hsa-miR-3613-3p	0.0172715	undirected
hsa-miR-10b-3p	hsa-miR-3615	0.0110311	undirected
hsa-miR-10b-3p	hsa-miR-3649	0.319162	undirected
hsa-miR-10b-3p	hsa-miR-3652	0.0170971	undirected
hsa-miR-10b-3p	hsa-miR-376a-3p	0.0117048	undirected
hsa-miR-10b-3p	hsa-miR-384	0.0383431	undirected
hsa-miR-10b-3p	hsa-miR-3907	0.0487105	undirected
hsa-miR-10b-3p	hsa-miR-3925-3p	0.180391	undirected
hsa-miR-10b-3p	hsa-miR-412-3p	0.0556514	undirected
hsa-miR-10b-3p	hsa-miR-423-3p	0.0322191	undirected
hsa-miR-10b-3p	hsa-miR-4257	0.144326	undirected
hsa-miR-10b-3p	hsa-miR-4271	0.013285	undirected
hsa-miR-10b-3p	hsa-miR-4275	0.0178341	undirected
hsa-miR-10b-3p	hsa-miR-4279	0.191639	undirected
hsa-miR-10b-3p	hsa-miR-4288	0.242105	undirected
hsa-miR-10b-3p	hsa-miR-4291	0.143407	undirected
hsa-miR-10b-3p	hsa-miR-4307	0.112029	undirected
hsa-miR-10b-3p	hsa-miR-4309	0.336533	undirected
hsa-miR-10b-3p	hsa-miR-4316	0.108736	undirected
hsa-miR-10b-3p	hsa-miR-432-3p	0.399674	undirected
hsa-miR-10b-3p	hsa-miR-4425	0.280614	undirected
hsa-miR-10b-3p	hsa-miR-4446-3p	0.279332	undirected
hsa-miR-10b-3p	hsa-miR-4460	0.394249	undirected
hsa-miR-10b-3p	hsa-miR-4476	0.144499	undirected
hsa-miR-10b-3p	hsa-miR-4478	0.422342	undirected
hsa-miR-10b-3p	hsa-miR-4482-3p	0.0196025	undirected
hsa-miR-10b-3p	hsa-miR-4507	0.0631602	undirected
hsa-miR-10b-3p	hsa-miR-4535	0.189679	undirected
hsa-miR-10b-3p	hsa-miR-4539	0.399674	undirected
hsa-miR-10b-3p	hsa-miR-4645-5p	0.373774	undirected
hsa-miR-10b-3p	hsa-miR-4646-5p	0.0562247	undirected
hsa-miR-10b-3p	hsa-miR-4647	0.169921	undirected
hsa-miR-10b-3p	hsa-miR-4671-5p	0.0249352	undirected
hsa-miR-10b-3p	hsa-miR-4686	0.0436613	undirected
hsa-miR-10b-3p	hsa-miR-4689	0.168025	undirected
hsa-miR-10b-3p	hsa-miR-4694-5p	0.156058	undirected
hsa-miR-10b-3p	hsa-miR-4739	0.0522166	undirected
hsa-miR-10b-3p	hsa-miR-4747-5p	0.0710269	undirected
hsa-miR-10b-3p	hsa-miR-4749-5p	0.12642	undirected
hsa-miR-10b-3p	hsa-miR-4757-5p	0.399943	undirected
hsa-miR-10b-3p	hsa-miR-4772-5p	0.010275	undirected
hsa-miR-10b-3p	hsa-miR-4782-5p	0.264025	undirected
hsa-miR-10b-3p	hsa-miR-4804-5p	0.0119896	undirected
hsa-miR-10b-3p	hsa-miR-4999-3p	0.0128566	undirected
hsa-miR-10b-3p	hsa-miR-500a-5p	0.0109203	undirected
hsa-miR-10b-3p	hsa-miR-508-3p	0.0445072	undirected
hsa-miR-10b-3p	hsa-miR-5188	0.0214144	undirected
hsa-miR-10b-3p	hsa-miR-5197-3p	0.257867	undirected
hsa-miR-10b-3p	hsa-miR-544a	0.0569976	undirected
hsa-miR-10b-3p	hsa-miR-548az-5p	0.032794	undirected
hsa-miR-10b-3p	hsa-miR-554	0.394249	undirected
hsa-miR-10b-3p	hsa-miR-5587-5p	0.399674	undirected
hsa-miR-10b-3p	hsa-miR-5682	0.233188	undirected
hsa-miR-10b-3p	hsa-miR-574-5p	0.0133892	undirected
hsa-miR-10b-3p	hsa-miR-609	0.0336627	undirected
hsa-miR-10b-3p	hsa-miR-611	0.0784055	undirected
hsa-miR-10b-3p	hsa-miR-626	0.213698	undirected
hsa-miR-10b-3p	hsa-miR-635	0.0264638	undirected
hsa-miR-10b-3p	hsa-miR-664b-5p	0.0384213	undirected
hsa-miR-10b-3p	hsa-miR-6717-5p	0.0958495	undirected
hsa-miR-10b-3p	hsa-miR-6723-5p	0.133005	undirected
hsa-miR-10b-3p	hsa-miR-6730-3p	0.101953	undirected
hsa-miR-10b-3p	hsa-miR-6766-5p	0.0345387	undirected
hsa-miR-10b-3p	hsa-miR-6767-5p	0.17715	undirected
hsa-miR-10b-3p	hsa-miR-6790-5p	0.0422221	undirected
hsa-miR-10b-3p	hsa-miR-6826-5p	0.0217293	undirected
hsa-miR-10b-3p	hsa-miR-6867-5p	0.199189	undirected
hsa-miR-10b-3p	hsa-miR-6880-3p	0.02264	undirected
hsa-miR-10b-3p	hsa-miR-6887-3p	0.0355321	undirected
hsa-miR-10b-3p	hsa-miR-6888-5p	0.0966826	undirected
hsa-miR-10b-3p	hsa-miR-7110-3p	0.0973604	undirected
hsa-miR-10b-3p	hsa-miR-7157-5p	0.033147	undirected
hsa-miR-10b-3p	hsa-miR-7159-3p	0.108754	undirected
hsa-miR-10b-3p	hsa-miR-7844-5p	0.18097	undirected
hsa-miR-10b-3p	hsa-miR-7847-3p	0.0475163	undirected
hsa-miR-10b-3p	hsa-miR-7854-3p	0.118488	undirected
hsa-miR-10b-3p	hsa-miR-8077	0.0298313	undirected
hsa-miR-10b-3p	hsa-miR-875-5p	0.0451448	undirected
hsa-miR-10b-3p	hsa-miR-876-5p	0.0602858	undirected
hsa-miR-10b-3p	hsa-miR-885-3p	0.05225	undirected
hsa-miR-10b-3p	hsa-miR-887-5p	0.311201	undirected
hsa-miR-10b-3p	hsa-miR-891a-5p	0.0108065	undirected
hsa-miR-10b-3p	hsa-miR-892c-5p	0.399674	undirected
hsa-miR-10b-3p	hsa-miR-9-5p	0.0252523	undirected
hsa-miR-10b-3p	hsa_piR_008984/gb/DQ582176/Homo	0.399674	undirected
hsa-miR-10b-3p	hsa_piR_009265/gb/DQ582536/Homo	0.0107055	undirected
hsa-miR-10b-3p	hsa_piR_019179/gb/DQ596327/Homo	0.0880267	undirected
hsa-miR-10b-3p	hsa_piR_020329/gb/DQ597919/Homo	0.134388	undirected
hsa-miR-10b-3p	hsa_piR_021032/gb/DQ598918/Homo	0.0127264	undirected
hsa-miR-10b-5p	hsa-miR-122-5p	0.0225101	undirected
hsa-miR-10b-5p	hsa-miR-182-5p	0.018589	undirected
hsa-miR-10b-5p	hsa-miR-3175	0.0136561	undirected
hsa-miR-10b-5p	hsa-miR-4484	0.0127507	undirected
hsa-miR-10b-5p	hsa-miR-4485-3p	0.032945	undirected
hsa-miR-10b-5p	hsa-miR-548t-5p	0.0181732	undirected
hsa-miR-10b-5p	hsa-miR-6823-5p	0.0101175	undirected
hsa-miR-10b-5p	hsa_piR_014620/gb/DQ590013/Homo	0.013185	undirected
hsa-miR-10b-5p	hsa_piR_020008/gb/DQ597482/Homo	0.0236647	undirected
hsa-miR-1185-1-3p	hsa-miR-127-3p	0.0863337	undirected
hsa-miR-1185-1-3p	hsa-miR-134-5p	0.10439	undirected
hsa-miR-1185-1-3p	hsa-miR-151a-3p	0.0100311	undirected
hsa-miR-1185-1-3p	hsa-miR-199a-3p	0.0123605	undirected
hsa-miR-1185-1-3p	hsa-miR-323a-3p	0.0449663	undirected
hsa-miR-1185-1-3p	hsa-miR-323b-3p	0.0511689	undirected
hsa-miR-1185-1-3p	hsa-miR-369-3p	0.0138181	undirected
hsa-miR-1185-1-3p	hsa-miR-369-5p	0.0581108	undirected
hsa-miR-1185-1-3p	hsa-miR-370-3p	0.0597295	undirected
hsa-miR-1185-1-3p	hsa-miR-376c-3p	0.0250999	undirected
hsa-miR-1185-1-3p	hsa-miR-379-5p	0.0962347	undirected
hsa-miR-1185-1-3p	hsa-miR-381-3p	0.0550169	undirected
hsa-miR-1185-1-3p	hsa-miR-382-5p	0.100886	undirected
hsa-miR-1185-1-3p	hsa-miR-409-3p	0.11937	undirected
hsa-miR-1185-1-3p	hsa-miR-411-5p	0.0883786	undirected
hsa-miR-1185-1-3p	hsa-miR-431-5p	0.0991128	undirected
hsa-miR-1185-1-3p	hsa-miR-432-5p	0.0913751	undirected
hsa-miR-1185-1-3p	hsa-miR-485-3p	0.0913572	undirected
hsa-miR-1185-1-3p	hsa-miR-487b-3p	0.0557057	undirected
hsa-miR-1185-1-3p	hsa-miR-493-3p	0.052174	undirected
hsa-miR-1185-1-3p	hsa-miR-493-5p	0.0769621	undirected
hsa-miR-1185-1-3p	hsa-miR-494-3p	0.0132812	undirected
hsa-miR-1185-1-3p	hsa-miR-654-3p	0.112278	undirected
hsa-miR-1185-1-3p	hsa-miR-889-3p	0.0513514	undirected
hsa-miR-1185-5p	hsa-miR-1243	0.31572	undirected
hsa-miR-1185-5p	hsa-miR-125b-1-3p	0.217103	undirected
hsa-miR-1185-5p	hsa-miR-1267	0.110041	undirected
hsa-miR-1185-5p	hsa-miR-1273a	0.0379169	undirected
hsa-miR-1185-5p	hsa-miR-1307-3p	0.0219851	undirected
hsa-miR-1185-5p	hsa-miR-133b	0.0105345	undirected
hsa-miR-1185-5p	hsa-miR-155-5p	0.0141748	undirected
hsa-miR-1185-5p	hsa-miR-181a-5p	0.017447	undirected
hsa-miR-1185-5p	hsa-miR-181d-5p	0.0141579	undirected
hsa-miR-1185-5p	hsa-miR-2110	0.0177247	undirected
hsa-miR-1185-5p	hsa-miR-23a-5p	0.0170428	undirected
hsa-miR-1185-5p	hsa-miR-25-5p	0.0251139	undirected
hsa-miR-1185-5p	hsa-miR-302c-3p	0.108894	undirected
hsa-miR-1185-5p	hsa-miR-3064-3p	0.0854445	undirected
hsa-miR-1185-5p	hsa-miR-3126-3p	0.0980876	undirected
hsa-miR-1185-5p	hsa-miR-3139	0.18834	undirected
hsa-miR-1185-5p	hsa-miR-3145-3p	0.316273	undirected
hsa-miR-1185-5p	hsa-miR-3182	0.0471041	undirected
hsa-miR-1185-5p	hsa-miR-3186-5p	0.29845	undirected
hsa-miR-1185-5p	hsa-miR-3189-3p	0.316273	undirected
hsa-miR-1185-5p	hsa-miR-3197	0.0650329	undirected
hsa-miR-1185-5p	hsa-miR-3200-3p	0.03915	undirected
hsa-miR-1185-5p	hsa-miR-34b-5p	0.020035	undirected
hsa-miR-1185-5p	hsa-miR-3611	0.055413	undirected
hsa-miR-1185-5p	hsa-miR-3615	0.0126751	undirected
hsa-miR-1185-5p	hsa-miR-3649	0.274096	undirected
hsa-miR-1185-5p	hsa-miR-3652	0.051064	undirected
hsa-miR-1185-5p	hsa-miR-3675-3p	0.036944	undirected
hsa-miR-1185-5p	hsa-miR-384	0.144271	undirected
hsa-miR-1185-5p	hsa-miR-3907	0.0339951	undirected
hsa-miR-1185-5p	hsa-miR-3925-3p	0.0232986	undirected
hsa-miR-1185-5p	hsa-miR-412-3p	0.037745	undirected
hsa-miR-1185-5p	hsa-miR-423-3p	0.0533271	undirected
hsa-miR-1185-5p	hsa-miR-4257	0.08568	undirected
hsa-miR-1185-5p	hsa-miR-4275	0.0796219	undirected
hsa-miR-1185-5p	hsa-miR-4279	0.0460724	undirected
hsa-miR-1185-5p	hsa-miR-4288	0.100237	undirected
hsa-miR-1185-5p	hsa-miR-4291	0.120424	undirected
hsa-miR-1185-5p	hsa-miR-4309	0.0663632	undirected
hsa-miR-1185-5p	hsa-miR-4316	0.0392791	undirected
hsa-miR-1185-5p	hsa-miR-432-3p	0.316273	undirected
hsa-miR-1185-5p	hsa-miR-4425	0.195312	undirected
hsa-miR-1185-5p	hsa-miR-4446-3p	0.0566043	undirected
hsa-miR-1185-5p	hsa-miR-4452	0.0273022	undirected
hsa-miR-1185-5p	hsa-miR-4460	0.310506	undirected
hsa-miR-1185-5p	hsa-miR-4476	0.0606994	undirected
hsa-miR-1185-5p	hsa-miR-4478	0.0272969	undirected
hsa-miR-1185-5p	hsa-miR-4482-3p	0.0180946	undirected
hsa-miR-1185-5p	hsa-miR-4507	0.213223	undirected
hsa-miR-1185-5p	hsa-miR-4535	0.0802052	undirected
hsa-miR-1185-5p	hsa-miR-4539	0.316273	undirected
hsa-miR-1185-5p	hsa-miR-4645-5p	0.148875	undirected
hsa-miR-1185-5p	hsa-miR-4646-5p	0.0269277	undirected
hsa-miR-1185-5p	hsa-miR-4647	0.133895	undirected
hsa-miR-1185-5p	hsa-miR-4667-3p	0.0146899	undirected
hsa-miR-1185-5p	hsa-miR-4686	0.136367	undirected
hsa-miR-1185-5p	hsa-miR-4689	0.128545	undirected
hsa-miR-1185-5p	hsa-miR-4694-5p	0.210055	undirected
hsa-miR-1185-5p	hsa-miR-4739	0.0223869	undirected
hsa-miR-1185-5p	hsa-miR-4747-5p	0.0544666	undirected
hsa-miR-1185-5p	hsa-miR-4749-5p	0.0899551	undirected
hsa-miR-1185-5p	hsa-miR-4757-5p	0.315192	undirected
hsa-miR-1185-5p	hsa-miR-4773	0.0442664	undirected
hsa-miR-1185-5p	hsa-miR-4782-5p	0.190124	undirected
hsa-miR-1185-5p	hsa-miR-4804-5p	0.0426628	undirected
hsa-miR-1185-5p	hsa-miR-4999-3p	0.0520519	undirected
hsa-miR-1185-5p	hsa-miR-501-3p	0.0272231	undirected
hsa-miR-1185-5p	hsa-miR-508-3p	0.0218684	undirected
hsa-miR-1185-5p	hsa-miR-512-5p	0.010948	undirected
hsa-miR-1185-5p	hsa-miR-5188	0.0594535	undirected
hsa-miR-1185-5p	hsa-miR-5197-3p	0.278285	undirected
hsa-miR-1185-5p	hsa-miR-539-3p	0.0123076	undirected
hsa-miR-1185-5p	hsa-miR-543	0.0421093	undirected
hsa-miR-1185-5p	hsa-miR-544a	0.112089	undirected
hsa-miR-1185-5p	hsa-miR-548az-5p	0.107082	undirected
hsa-miR-1185-5p	hsa-miR-554	0.310506	undirected
hsa-miR-1185-5p	hsa-miR-5587-5p	0.316273	undirected
hsa-miR-1185-5p	hsa-miR-5682	0.163315	undirected
hsa-miR-1185-5p	hsa-miR-574-5p	0.0194602	undirected
hsa-miR-1185-5p	hsa-miR-582-5p	0.0824503	undirected
hsa-miR-1185-5p	hsa-miR-597-5p	0.0259601	undirected
hsa-miR-1185-5p	hsa-miR-609	0.0196349	undirected
hsa-miR-1185-5p	hsa-miR-611	0.0638372	undirected
hsa-miR-1185-5p	hsa-miR-626	0.144703	undirected
hsa-miR-1185-5p	hsa-miR-635	0.141655	undirected
hsa-miR-1185-5p	hsa-miR-664b-5p	0.0329223	undirected
hsa-miR-1185-5p	hsa-miR-6717-5p	0.0521794	undirected
hsa-miR-1185-5p	hsa-miR-6723-5p	0.0790876	undirected
hsa-miR-1185-5p	hsa-miR-6728-5p	0.011191	undirected
hsa-miR-1185-5p	hsa-miR-6730-3p	0.0655797	undirected
hsa-miR-1185-5p	hsa-miR-6766-5p	0.0877768	undirected
hsa-miR-1185-5p	hsa-miR-6767-5p	0.0646007	undirected
hsa-miR-1185-5p	hsa-miR-6790-5p	0.0223535	undirected
hsa-miR-1185-5p	hsa-miR-6867-5p	0.0330758	undirected
hsa-miR-1185-5p	hsa-miR-6887-3p	0.112217	undirected
hsa-miR-1185-5p	hsa-miR-6888-5p	0.0608578	undirected
hsa-miR-1185-5p	hsa-miR-7110-3p	0.0448112	undirected
hsa-miR-1185-5p	hsa-miR-7157-5p	0.0666855	undirected
hsa-miR-1185-5p	hsa-miR-7159-3p	0.0514765	undirected
hsa-miR-1185-5p	hsa-miR-7844-5p	0.144146	undirected
hsa-miR-1185-5p	hsa-miR-7847-3p	0.0111789	undirected
hsa-miR-1185-5p	hsa-miR-7854-3p	0.0972512	undirected
hsa-miR-1185-5p	hsa-miR-8077	0.0170186	undirected
hsa-miR-1185-5p	hsa-miR-875-5p	0.176279	undirected
hsa-miR-1185-5p	hsa-miR-876-5p	0.102688	undirected
hsa-miR-1185-5p	hsa-miR-885-3p	0.0329687	undirected
hsa-miR-1185-5p	hsa-miR-887-5p	0.237442	undirected
hsa-miR-1185-5p	hsa-miR-891a-5p	0.057458	undirected
hsa-miR-1185-5p	hsa-miR-892c-5p	0.316273	undirected
hsa-miR-1185-5p	hsa-miR-92a-3p	0.0318084	undirected
hsa-miR-1185-5p	hsa_piR_004801/gb/DQ576605/Homo	0.0346747	undirected
hsa-miR-1185-5p	hsa_piR_007635/gb/DQ580405/Homo	0.0136977	undirected
hsa-miR-1185-5p	hsa_piR_008984/gb/DQ582176/Homo	0.316273	undirected
hsa-miR-1185-5p	hsa_piR_009265/gb/DQ582536/Homo	0.0102868	undirected
hsa-miR-1185-5p	hsa_piR_009981/gb/DQ583434/Homo	0.0141622	undirected
hsa-miR-1185-5p	hsa_piR_019179/gb/DQ596327/Homo	0.0432713	undirected
hsa-miR-1185-5p	hsa_piR_020329/gb/DQ597919/Homo	0.0180194	undirected
hsa-miR-1185-5p	hsa_piR_020450/gb/DQ598104/Homo	0.0150587	undirected
hsa-miR-1203	hsa-miR-1228-3p	0.0456237	undirected
hsa-miR-1203	hsa-miR-1267	0.0261672	undirected
hsa-miR-1203	hsa-miR-149-3p	0.0173321	undirected
hsa-miR-1203	hsa-miR-23c	0.0103929	undirected
hsa-miR-1203	hsa-miR-3170	0.0128476	undirected
hsa-miR-1203	hsa-miR-3607-3p	0.0136884	undirected
hsa-miR-1203	hsa-miR-3652	0.0225267	undirected
hsa-miR-1203	hsa-miR-4298	0.0150341	undirected
hsa-miR-1203	hsa-miR-4452	0.0449612	undirected
hsa-miR-1203	hsa-miR-4677-5p	0.027549	undirected
hsa-miR-1203	hsa-miR-4773	0.0733344	undirected
hsa-miR-1203	hsa-miR-4804-5p	0.0163715	undirected
hsa-miR-1203	hsa-miR-499a-5p	0.0146495	undirected
hsa-miR-1203	hsa-miR-512-5p	0.0138306	undirected
hsa-miR-1203	hsa-miR-5188	0.0165442	undirected
hsa-miR-1203	hsa-miR-539-3p	0.109859	undirected
hsa-miR-1203	hsa-miR-548az-5p	0.0306948	undirected
hsa-miR-1203	hsa-miR-6855-3p	0.069428	undirected
hsa-miR-1203	hsa-miR-7157-5p	0.0240845	undirected
hsa-miR-1203	hsa-miR-767-5p	0.023862	undirected
hsa-miR-1203	hsa-miR-891a-5p	0.0266174	undirected
hsa-miR-1203	hsa_piR_009228/gb/DQ582496/Homo	0.0112153	undirected
hsa-miR-1203	hsa_piR_015150/gb/DQ590704/Homo	0.0228955	undirected
hsa-miR-1203	hsa_piR_015800/gb/DQ591595/Homo	0.0132547	undirected
hsa-miR-1208	hsa_piR_008114/gb/DQ581033/Homo	0.0104272	undirected
hsa-miR-122-5p	hsa-miR-182-5p	0.0107395	undirected
hsa-miR-122-5p	hsa-miR-30a-5p	0.0143196	undirected
hsa-miR-122-5p	hsa-miR-3175	0.0235005	undirected
hsa-miR-122-5p	hsa-miR-4484	0.0181285	undirected
hsa-miR-122-5p	hsa-miR-4485-3p	0.0273219	undirected
hsa-miR-122-5p	hsa-miR-548t-5p	0.0212684	undirected
hsa-miR-122-5p	hsa-miR-6817-3p	0.0234433	undirected
hsa-miR-122-5p	hsa-miR-6823-5p	0.0132354	undirected
hsa-miR-122-5p	hsa-miR-765	0.0307007	undirected
hsa-miR-122-5p	hsa_piR_007635/gb/DQ580405/Homo	0.0122149	undirected
hsa-miR-122-5p	hsa_piR_014620/gb/DQ590013/Homo	0.0139907	undirected
hsa-miR-122-5p	hsa_piR_020008/gb/DQ597482/Homo	0.0362408	undirected
hsa-miR-1224-5p	hsa-miR-1237-3p	0.010188	undirected
hsa-miR-1224-5p	hsa-miR-186-3p	0.0144011	undirected
hsa-miR-1224-5p	hsa-miR-1914-5p	0.0215232	undirected
hsa-miR-1224-5p	hsa-miR-3170	0.0105759	undirected
hsa-miR-1224-5p	hsa-miR-3182	0.0114354	undirected
hsa-miR-1224-5p	hsa-miR-3675-3p	0.0183679	undirected
hsa-miR-1224-5p	hsa-miR-4298	0.0285671	undirected
hsa-miR-1224-5p	hsa-miR-4501	0.0188966	undirected
hsa-miR-1224-5p	hsa-miR-4677-5p	0.0171542	undirected
hsa-miR-1224-5p	hsa-miR-4999-5p	0.0191985	undirected
hsa-miR-1224-5p	hsa-miR-512-5p	0.0391283	undirected
hsa-miR-1224-5p	hsa-miR-543	0.0130508	undirected
hsa-miR-1224-5p	hsa-miR-548e-3p	0.011745	undirected
hsa-miR-1224-5p	hsa-miR-6728-5p	0.0126088	undirected
hsa-miR-1224-5p	hsa-miR-6749-5p	0.0632889	undirected
hsa-miR-1224-5p	hsa-miR-6882-5p	0.0171537	undirected
hsa-miR-1224-5p	hsa-miR-8052	0.0142386	undirected
hsa-miR-1224-5p	hsa_piR_015800/gb/DQ591595/Homo	0.0107156	undirected
hsa-miR-1224-5p	hsa_piR_020619/gb/DQ598378/Homo	0.0134653	undirected
hsa-miR-1228-3p	hsa-miR-1267	0.0131584	undirected
hsa-miR-1228-3p	hsa-miR-149-3p	0.0131437	undirected
hsa-miR-1228-3p	hsa-miR-186-3p	0.0122336	undirected
hsa-miR-1228-3p	hsa-miR-1914-5p	0.0130625	undirected
hsa-miR-1228-3p	hsa-miR-3170	0.0643009	undirected
hsa-miR-1228-3p	hsa-miR-3182	0.0214044	undirected
hsa-miR-1228-3p	hsa-miR-3607-3p	0.0190812	undirected
hsa-miR-1228-3p	hsa-miR-3652	0.0427338	undirected
hsa-miR-1228-3p	hsa-miR-4298	0.0280981	undirected
hsa-miR-1228-3p	hsa-miR-4452	0.0171556	undirected
hsa-miR-1228-3p	hsa-miR-4667-3p	0.0141045	undirected
hsa-miR-1228-3p	hsa-miR-4677-5p	0.106739	undirected
hsa-miR-1228-3p	hsa-miR-4773	0.0334915	undirected
hsa-miR-1228-3p	hsa-miR-4804-5p	0.0199074	undirected
hsa-miR-1228-3p	hsa-miR-4999-3p	0.0193207	undirected
hsa-miR-1228-3p	hsa-miR-499a-5p	0.025644	undirected
hsa-miR-1228-3p	hsa-miR-5010-3p	0.0210289	undirected
hsa-miR-1228-3p	hsa-miR-512-5p	0.0801159	undirected
hsa-miR-1228-3p	hsa-miR-539-3p	0.0477063	undirected
hsa-miR-1228-3p	hsa-miR-548az-5p	0.0174919	undirected
hsa-miR-1228-3p	hsa-miR-6749-5p	0.0230108	undirected
hsa-miR-1228-3p	hsa-miR-6855-3p	0.0170528	undirected
hsa-miR-1228-3p	hsa-miR-767-5p	0.027301	undirected
hsa-miR-1228-3p	hsa-miR-7849-3p	0.0100442	undirected
hsa-miR-1228-3p	hsa-miR-891a-5p	0.0163456	undirected
hsa-miR-1228-3p	hsa_piR_006426/gb/DQ578783/Homo	0.0173518	undirected
hsa-miR-1228-3p	hsa_piR_015150/gb/DQ590704/Homo	0.0326921	undirected
hsa-miR-1228-3p	hsa_piR_017184/gb/DQ593752/Homo	0.0150877	undirected
hsa-miR-1237-3p	hsa-miR-1249-3p	0.0181884	undirected
hsa-miR-1237-3p	hsa-miR-1276	0.0189529	undirected
hsa-miR-1237-3p	hsa-miR-1307-5p	0.0233828	undirected
hsa-miR-1237-3p	hsa-miR-140-5p	0.0475804	undirected
hsa-miR-1237-3p	hsa-miR-143-5p	0.0157039	undirected
hsa-miR-1237-3p	hsa-miR-149-3p	0.0282391	undirected
hsa-miR-1237-3p	hsa-miR-181b-2-3p	0.0361085	undirected
hsa-miR-1237-3p	hsa-miR-1827	0.0236608	undirected
hsa-miR-1237-3p	hsa-miR-18a-3p	0.0747585	undirected
hsa-miR-1237-3p	hsa-miR-1913	0.0774773	undirected
hsa-miR-1237-3p	hsa-miR-203a-3p	0.0114956	undirected
hsa-miR-1237-3p	hsa-miR-20a-3p	0.103263	undirected
hsa-miR-1237-3p	hsa-miR-219b-5p	0.0156736	undirected
hsa-miR-1237-3p	hsa-miR-296-5p	0.101275	undirected
hsa-miR-1237-3p	hsa-miR-329-3p	0.0343137	undirected
hsa-miR-1237-3p	hsa-miR-3607-3p	0.0331451	undirected
hsa-miR-1237-3p	hsa-miR-3667-3p	0.0637569	undirected
hsa-miR-1237-3p	hsa-miR-3679-5p	0.119392	undirected
hsa-miR-1237-3p	hsa-miR-3691-3p	0.0606945	undirected
hsa-miR-1237-3p	hsa-miR-374b-3p	0.0446505	undirected
hsa-miR-1237-3p	hsa-miR-378d	0.0199367	undirected
hsa-miR-1237-3p	hsa-miR-378g	0.0245447	undirected
hsa-miR-1237-3p	hsa-miR-378j	0.0107432	undirected
hsa-miR-1237-3p	hsa-miR-382-3p	0.114729	undirected
hsa-miR-1237-3p	hsa-miR-3928-5p	0.0648854	undirected
hsa-miR-1237-3p	hsa-miR-3974	0.010462	undirected
hsa-miR-1237-3p	hsa-miR-409-5p	0.0353391	undirected
hsa-miR-1237-3p	hsa-miR-4430	0.088151	undirected
hsa-miR-1237-3p	hsa-miR-4501	0.109421	undirected
hsa-miR-1237-3p	hsa-miR-4510	0.0383301	undirected
hsa-miR-1237-3p	hsa-miR-4649-5p	0.0166076	undirected
hsa-miR-1237-3p	hsa-miR-4772-5p	0.018071	undirected
hsa-miR-1237-3p	hsa-miR-483-3p	0.0115914	undirected
hsa-miR-1237-3p	hsa-miR-497-5p	0.0118254	undirected
hsa-miR-1237-3p	hsa-miR-4999-5p	0.0364405	undirected
hsa-miR-1237-3p	hsa-miR-499a-5p	0.0131663	undirected
hsa-miR-1237-3p	hsa-miR-548an	0.0164995	undirected
hsa-miR-1237-3p	hsa-miR-548e-3p	0.0810115	undirected
hsa-miR-1237-3p	hsa-miR-548h-3p	0.0111928	undirected
hsa-miR-1237-3p	hsa-miR-589-3p	0.010441	undirected
hsa-miR-1237-3p	hsa-miR-6073	0.0146687	undirected
hsa-miR-1237-3p	hsa-miR-6130	0.0702135	undirected
hsa-miR-1237-3p	hsa-miR-629-3p	0.014232	undirected
hsa-miR-1237-3p	hsa-miR-636	0.0274822	undirected
hsa-miR-1237-3p	hsa-miR-6722-3p	0.0130029	undirected
hsa-miR-1237-3p	hsa-miR-6779-5p	0.0596853	undirected
hsa-miR-1237-3p	hsa-miR-6803-3p	0.13459	undirected
hsa-miR-1237-3p	hsa-miR-6804-3p	0.0154585	undirected
hsa-miR-1237-3p	hsa-miR-6873-3p	0.131183	undirected
hsa-miR-1237-3p	hsa-miR-6882-5p	0.0128656	undirected
hsa-miR-1237-3p	hsa-miR-708-3p	0.0175411	undirected
hsa-miR-1237-3p	hsa-miR-7704	0.122066	undirected
hsa-miR-1237-3p	hsa-miR-7849-3p	0.0412836	undirected
hsa-miR-1237-3p	hsa-miR-8052	0.0628025	undirected
hsa-miR-1237-3p	hsa-miR-8085	0.0125836	undirected
hsa-miR-1237-3p	hsa-miR-936	0.048797	undirected
hsa-miR-1237-3p	hsa-miR-98-3p	0.118683	undirected
hsa-miR-1237-3p	hsa-miR-99a-3p	0.0236527	undirected
hsa-miR-1237-3p	hsa_piR_000753/gb/DQ570940/Homo	0.0339086	undirected
hsa-miR-1237-3p	hsa_piR_001311/gb/DQ571812/Homo	0.0226826	undirected
hsa-miR-1237-3p	hsa_piR_001318/gb/DQ571823/Homo	0.0141892	undirected
hsa-miR-1237-3p	hsa_piR_002852/gb/DQ573835/Homo	0.0113068	undirected
hsa-miR-1237-3p	hsa_piR_005799/gb/DQ577967/Homo	0.0637593	undirected
hsa-miR-1237-3p	hsa_piR_009228/gb/DQ582496/Homo	0.0197231	undirected
hsa-miR-1237-3p	hsa_piR_015150/gb/DQ590704/Homo	0.0178244	undirected
hsa-miR-1237-3p	hsa_piR_015800/gb/DQ591595/Homo	0.0302915	undirected
hsa-miR-1237-3p	hsa_piR_017178/gb/DQ593744/Homo	0.0144589	undirected
hsa-miR-1237-3p	hsa_piR_018573/gb/DQ595539/Homo	0.0546008	undirected
hsa-miR-1237-3p	hsa_piR_018780/gb/DQ595807/Homo	0.0382113	undirected
hsa-miR-1237-3p	hsa_piR_019825/gb/DQ597218/Homo	0.0113883	undirected
hsa-miR-1237-3p	hsa_piR_020490/gb/DQ598167/Homo	0.0653401	undirected
hsa-miR-1237-3p	hsa_piR_020548/gb/DQ598263/Homo	0.0885621	undirected
hsa-miR-1237-3p	hsa_piR_020619/gb/DQ598378/Homo	0.090411	undirected
hsa-miR-1237-5p	hsa-miR-1249-3p	0.0391848	undirected
hsa-miR-1237-5p	hsa-miR-1250-5p	0.0106104	undirected
hsa-miR-1237-5p	hsa-miR-1262	0.0277815	undirected
hsa-miR-1237-5p	hsa-miR-1273c	0.0354791	undirected
hsa-miR-1237-5p	hsa-miR-1276	0.0276745	undirected
hsa-miR-1237-5p	hsa-miR-1291	0.026769	undirected
hsa-miR-1237-5p	hsa-miR-132-3p	0.0110655	undirected
hsa-miR-1237-5p	hsa-miR-140-5p	0.040643	undirected
hsa-miR-1237-5p	hsa-miR-146a-3p	0.0460522	undirected
hsa-miR-1237-5p	hsa-miR-1827	0.0347093	undirected
hsa-miR-1237-5p	hsa-miR-18a-3p	0.0183999	undirected
hsa-miR-1237-5p	hsa-miR-1914-3p	0.0622247	undirected
hsa-miR-1237-5p	hsa-miR-219b-5p	0.0850951	undirected
hsa-miR-1237-5p	hsa-miR-2392	0.0257087	undirected
hsa-miR-1237-5p	hsa-miR-24-2-5p	0.0650852	undirected
hsa-miR-1237-5p	hsa-miR-296-3p	0.0693743	undirected
hsa-miR-1237-5p	hsa-miR-3198	0.0107564	undirected
hsa-miR-1237-5p	hsa-miR-3202	0.0277021	undirected
hsa-miR-1237-5p	hsa-miR-3611	0.010077	undirected
hsa-miR-1237-5p	hsa-miR-3613-3p	0.0151554	undirected
hsa-miR-1237-5p	hsa-miR-3653-3p	0.0395332	undirected
hsa-miR-1237-5p	hsa-miR-3667-3p	0.0107048	undirected
hsa-miR-1237-5p	hsa-miR-3679-5p	0.0152893	undirected
hsa-miR-1237-5p	hsa-miR-3691-3p	0.0199308	undirected
hsa-miR-1237-5p	hsa-miR-374b-3p	0.019076	undirected
hsa-miR-1237-5p	hsa-miR-378d	0.0102227	undirected
hsa-miR-1237-5p	hsa-miR-378g	0.0513855	undirected
hsa-miR-1237-5p	hsa-miR-378j	0.0162991	undirected
hsa-miR-1237-5p	hsa-miR-3907	0.012671	undirected
hsa-miR-1237-5p	hsa-miR-3974	0.0956206	undirected
hsa-miR-1237-5p	hsa-miR-4271	0.0445808	undirected
hsa-miR-1237-5p	hsa-miR-4290	0.0477597	undirected
hsa-miR-1237-5p	hsa-miR-4316	0.0114115	undirected
hsa-miR-1237-5p	hsa-miR-4430	0.0100458	undirected
hsa-miR-1237-5p	hsa-miR-4482-3p	0.0151481	undirected
hsa-miR-1237-5p	hsa-miR-4510	0.0184059	undirected
hsa-miR-1237-5p	hsa-miR-4671-5p	0.0103862	undirected
hsa-miR-1237-5p	hsa-miR-4721	0.0601226	undirected
hsa-miR-1237-5p	hsa-miR-4729	0.0436061	undirected
hsa-miR-1237-5p	hsa-miR-4739	0.0132608	undirected
hsa-miR-1237-5p	hsa-miR-4772-5p	0.0323736	undirected
hsa-miR-1237-5p	hsa-miR-483-3p	0.0201924	undirected
hsa-miR-1237-5p	hsa-miR-497-5p	0.0501452	undirected
hsa-miR-1237-5p	hsa-miR-500a-5p	0.031525	undirected
hsa-miR-1237-5p	hsa-miR-548e-5p	0.0282304	undirected
hsa-miR-1237-5p	hsa-miR-5572	0.0219014	undirected
hsa-miR-1237-5p	hsa-miR-576-3p	0.0421978	undirected
hsa-miR-1237-5p	hsa-miR-589-3p	0.0246968	undirected
hsa-miR-1237-5p	hsa-miR-6073	0.0197728	undirected
hsa-miR-1237-5p	hsa-miR-6130	0.0391873	undirected
hsa-miR-1237-5p	hsa-miR-642a-3p	0.062858	undirected
hsa-miR-1237-5p	hsa-miR-6513-3p	0.0313907	undirected
hsa-miR-1237-5p	hsa-miR-6718-5p	0.0273435	undirected
hsa-miR-1237-5p	hsa-miR-6722-3p	0.0206906	undirected
hsa-miR-1237-5p	hsa-miR-6734-5p	0.0690133	undirected
hsa-miR-1237-5p	hsa-miR-6784-3p	0.0304922	undirected
hsa-miR-1237-5p	hsa-miR-6803-3p	0.0105389	undirected
hsa-miR-1237-5p	hsa-miR-6804-3p	0.0276665	undirected
hsa-miR-1237-5p	hsa-miR-6826-5p	0.0671035	undirected
hsa-miR-1237-5p	hsa-miR-6861-3p	0.0294058	undirected
hsa-miR-1237-5p	hsa-miR-6880-3p	0.0362537	undirected
hsa-miR-1237-5p	hsa-miR-708-3p	0.0230974	undirected
hsa-miR-1237-5p	hsa-miR-7704	0.0130307	undirected
hsa-miR-1237-5p	hsa-miR-7847-3p	0.0134856	undirected
hsa-miR-1237-5p	hsa-miR-8075	0.0504323	undirected
hsa-miR-1237-5p	hsa-miR-8085	0.0160869	undirected
hsa-miR-1237-5p	hsa-miR-92b-5p	0.0126202	undirected
hsa-miR-1237-5p	hsa-miR-99a-3p	0.0204705	undirected
hsa-miR-1237-5p	hsa_piR_002852/gb/DQ573835/Homo	0.0206417	undirected
hsa-miR-1237-5p	hsa_piR_004271/gb/DQ575827/Homo	0.0249649	undirected
hsa-miR-1237-5p	hsa_piR_005799/gb/DQ577967/Homo	0.0131477	undirected
hsa-miR-1237-5p	hsa_piR_008112/gb/DQ581031/Homo	0.0358802	undirected
hsa-miR-1237-5p	hsa_piR_008113/gb/DQ581032/Homo	0.0265818	undirected
hsa-miR-1237-5p	hsa_piR_017178/gb/DQ593744/Homo	0.0253839	undirected
hsa-miR-1237-5p	hsa_piR_017458/gb/DQ594126/Homo	0.0242306	undirected
hsa-miR-1237-5p	hsa_piR_017723/gb/DQ594464/Homo	0.0801583	undirected
hsa-miR-1237-5p	hsa_piR_019825/gb/DQ597218/Homo	0.0197164	undirected
hsa-miR-1237-5p	hsa_piR_020548/gb/DQ598263/Homo	0.0100839	undirected
hsa-miR-1237-5p	hsa_piR_020619/gb/DQ598378/Homo	0.0104815	undirected
hsa-miR-1237-5p	hsa_piR_020657/gb/DQ598428/Homo	0.0235356	undirected
hsa-miR-1237-5p	hsa_piR_021032/gb/DQ598918/Homo	0.0288245	undirected
hsa-miR-1243	hsa-miR-1250-5p	0.0226267	undirected
hsa-miR-1243	hsa-miR-125b-1-3p	0.285235	undirected
hsa-miR-1243	hsa-miR-1262	0.0285464	undirected
hsa-miR-1243	hsa-miR-1267	0.115857	undirected
hsa-miR-1243	hsa-miR-1273a	0.197891	undirected
hsa-miR-1243	hsa-miR-1273c	0.0652669	undirected
hsa-miR-1243	hsa-miR-1291	0.0268964	undirected
hsa-miR-1243	hsa-miR-1299	0.0111549	undirected
hsa-miR-1243	hsa-miR-1307-3p	0.0628809	undirected
hsa-miR-1243	hsa-miR-130b-5p	0.0105092	undirected
hsa-miR-1243	hsa-miR-133b	0.0702237	undirected
hsa-miR-1243	hsa-miR-142-5p	0.0146572	undirected
hsa-miR-1243	hsa-miR-155-5p	0.0391413	undirected
hsa-miR-1243	hsa-miR-181a-5p	0.0857523	undirected
hsa-miR-1243	hsa-miR-181c-5p	0.0110706	undirected
hsa-miR-1243	hsa-miR-181d-5p	0.012072	undirected
hsa-miR-1243	hsa-miR-1914-3p	0.023021	undirected
hsa-miR-1243	hsa-miR-2110	0.0179129	undirected
hsa-miR-1243	hsa-miR-221-5p	0.0143339	undirected
hsa-miR-1243	hsa-miR-23a-5p	0.0587235	undirected
hsa-miR-1243	hsa-miR-24-2-5p	0.0201824	undirected
hsa-miR-1243	hsa-miR-25-5p	0.0480434	undirected
hsa-miR-1243	hsa-miR-302c-3p	0.0678837	undirected
hsa-miR-1243	hsa-miR-3064-3p	0.14793	undirected
hsa-miR-1243	hsa-miR-30e-5p	0.010691	undirected
hsa-miR-1243	hsa-miR-3126-3p	0.205097	undirected
hsa-miR-1243	hsa-miR-3130-3p	0.0739443	undirected
hsa-miR-1243	hsa-miR-3139	0.616075	undirected
hsa-miR-1243	hsa-miR-3145-3p	0.660407	undirected
hsa-miR-1243	hsa-miR-3150b-3p	0.0125794	undirected
hsa-miR-1243	hsa-miR-3182	0.0349972	undirected
hsa-miR-1243	hsa-miR-3186-5p	0.649965	undirected
hsa-miR-1243	hsa-miR-3189-3p	0.660407	undirected
hsa-miR-1243	hsa-miR-3197	0.36625	undirected
hsa-miR-1243	hsa-miR-3198	0.0445638	undirected
hsa-miR-1243	hsa-miR-3200-3p	0.387029	undirected
hsa-miR-1243	hsa-miR-34b-5p	0.190245	undirected
hsa-miR-1243	hsa-miR-3611	0.417814	undirected
hsa-miR-1243	hsa-miR-3613-3p	0.0826853	undirected
hsa-miR-1243	hsa-miR-3615	0.0547371	undirected
hsa-miR-1243	hsa-miR-362-5p	0.0284066	undirected
hsa-miR-1243	hsa-miR-3649	0.634217	undirected
hsa-miR-1243	hsa-miR-3652	0.0885094	undirected
hsa-miR-1243	hsa-miR-3675-3p	0.0532976	undirected
hsa-miR-1243	hsa-miR-376a-3p	0.0573311	undirected
hsa-miR-1243	hsa-miR-378j	0.0122579	undirected
hsa-miR-1243	hsa-miR-384	0.195435	undirected
hsa-miR-1243	hsa-miR-3907	0.204871	undirected
hsa-miR-1243	hsa-miR-3925-3p	0.216567	undirected
hsa-miR-1243	hsa-miR-412-3p	0.251624	undirected
hsa-miR-1243	hsa-miR-423-3p	0.146434	undirected
hsa-miR-1243	hsa-miR-4257	0.454901	undirected
hsa-miR-1243	hsa-miR-4271	0.0561173	undirected
hsa-miR-1243	hsa-miR-4275	0.0949418	undirected
hsa-miR-1243	hsa-miR-4279	0.356626	undirected
hsa-miR-1243	hsa-miR-4288	0.463744	undirected
hsa-miR-1243	hsa-miR-4290	0.0166633	undirected
hsa-miR-1243	hsa-miR-4291	0.511345	undirected
hsa-miR-1243	hsa-miR-4307	0.0613289	undirected
hsa-miR-1243	hsa-miR-4309	0.395315	undirected
hsa-miR-1243	hsa-miR-4316	0.257408	undirected
hsa-miR-1243	hsa-miR-432-3p	0.660407	undirected
hsa-miR-1243	hsa-miR-4425	0.640322	undirected
hsa-miR-1243	hsa-miR-4446-3p	0.337625	undirected
hsa-miR-1243	hsa-miR-4452	0.0316519	undirected
hsa-miR-1243	hsa-miR-4460	0.662038	undirected
hsa-miR-1243	hsa-miR-4476	0.468526	undirected
hsa-miR-1243	hsa-miR-4478	0.240117	undirected
hsa-miR-1243	hsa-miR-4482-3p	0.0985265	undirected
hsa-miR-1243	hsa-miR-4507	0.30108	undirected
hsa-miR-1243	hsa-miR-4535	0.453459	undirected
hsa-miR-1243	hsa-miR-4539	0.660407	undirected
hsa-miR-1243	hsa-miR-4645-5p	0.512632	undirected
hsa-miR-1243	hsa-miR-4646-5p	0.194164	undirected
hsa-miR-1243	hsa-miR-4647	0.566387	undirected
hsa-miR-1243	hsa-miR-4671-5p	0.0282772	undirected
hsa-miR-1243	hsa-miR-4686	0.214086	undirected
hsa-miR-1243	hsa-miR-4689	0.524542	undirected
hsa-miR-1243	hsa-miR-4694-5p	0.462482	undirected
hsa-miR-1243	hsa-miR-4721	0.014487	undirected
hsa-miR-1243	hsa-miR-4739	0.177338	undirected
hsa-miR-1243	hsa-miR-4747-5p	0.323897	undirected
hsa-miR-1243	hsa-miR-4749-5p	0.516018	undirected
hsa-miR-1243	hsa-miR-4757-5p	0.661035	undirected
hsa-miR-1243	hsa-miR-4772-5p	0.0122505	undirected
hsa-miR-1243	hsa-miR-4773	0.0522167	undirected
hsa-miR-1243	hsa-miR-4782-5p	0.644395	undirected
hsa-miR-1243	hsa-miR-4804-5p	0.062501	undirected
hsa-miR-1243	hsa-miR-484	0.0337071	undirected
hsa-miR-1243	hsa-miR-497-3p	0.0185411	undirected
hsa-miR-1243	hsa-miR-4999-3p	0.0668056	undirected
hsa-miR-1243	hsa-miR-500a-5p	0.0102033	undirected
hsa-miR-1243	hsa-miR-501-3p	0.0428218	undirected
hsa-miR-1243	hsa-miR-502-3p	0.0265689	undirected
hsa-miR-1243	hsa-miR-508-3p	0.144296	undirected
hsa-miR-1243	hsa-miR-5188	0.109749	undirected
hsa-miR-1243	hsa-miR-5196-3p	0.0106977	undirected
hsa-miR-1243	hsa-miR-5197-3p	0.61153	undirected
hsa-miR-1243	hsa-miR-543	0.0379542	undirected
hsa-miR-1243	hsa-miR-544a	0.127169	undirected
hsa-miR-1243	hsa-miR-548az-5p	0.164776	undirected
hsa-miR-1243	hsa-miR-554	0.662038	undirected
hsa-miR-1243	hsa-miR-5587-5p	0.660407	undirected
hsa-miR-1243	hsa-miR-5682	0.633743	undirected
hsa-miR-1243	hsa-miR-574-5p	0.0541251	undirected
hsa-miR-1243	hsa-miR-582-5p	0.0359987	undirected
hsa-miR-1243	hsa-miR-597-5p	0.0229456	undirected
hsa-miR-1243	hsa-miR-609	0.122465	undirected
hsa-miR-1243	hsa-miR-611	0.348773	undirected
hsa-miR-1243	hsa-miR-626	0.632172	undirected
hsa-miR-1243	hsa-miR-635	0.147364	undirected
hsa-miR-1243	hsa-miR-6513-3p	0.0220256	undirected
hsa-miR-1243	hsa-miR-664b-5p	0.113322	undirected
hsa-miR-1243	hsa-miR-6717-5p	0.369341	undirected
hsa-miR-1243	hsa-miR-6723-5p	0.303364	undirected
hsa-miR-1243	hsa-miR-6730-3p	0.456105	undirected
hsa-miR-1243	hsa-miR-6766-5p	0.170842	undirected
hsa-miR-1243	hsa-miR-6767-5p	0.384456	undirected
hsa-miR-1243	hsa-miR-6784-3p	0.0116608	undirected
hsa-miR-1243	hsa-miR-6790-5p	0.188397	undirected
hsa-miR-1243	hsa-miR-6804-3p	0.0148962	undirected
hsa-miR-1243	hsa-miR-6826-5p	0.0159692	undirected
hsa-miR-1243	hsa-miR-6861-3p	0.0294388	undirected
hsa-miR-1243	hsa-miR-6867-5p	0.241971	undirected
hsa-miR-1243	hsa-miR-6880-3p	0.0619543	undirected
hsa-miR-1243	hsa-miR-6887-3p	0.176751	undirected
hsa-miR-1243	hsa-miR-6888-5p	0.427297	undirected
hsa-miR-1243	hsa-miR-7110-3p	0.317538	undirected
hsa-miR-1243	hsa-miR-7157-5p	0.160714	undirected
hsa-miR-1243	hsa-miR-7159-3p	0.35273	undirected
hsa-miR-1243	hsa-miR-7844-5p	0.56868	undirected
hsa-miR-1243	hsa-miR-7847-3p	0.0841214	undirected
hsa-miR-1243	hsa-miR-7854-3p	0.518916	undirected
hsa-miR-1243	hsa-miR-8075	0.0167081	undirected
hsa-miR-1243	hsa-miR-8077	0.127177	undirected
hsa-miR-1243	hsa-miR-8085	0.0171798	undirected
hsa-miR-1243	hsa-miR-875-5p	0.225468	undirected
hsa-miR-1243	hsa-miR-876-5p	0.284357	undirected
hsa-miR-1243	hsa-miR-885-3p	0.245542	undirected
hsa-miR-1243	hsa-miR-887-5p	0.624767	undirected
hsa-miR-1243	hsa-miR-891a-5p	0.0644557	undirected
hsa-miR-1243	hsa-miR-892c-5p	0.660407	undirected
hsa-miR-1243	hsa-miR-9-5p	0.0624191	undirected
hsa-miR-1243	hsa-miR-92a-3p	0.0494285	undirected
hsa-miR-1243	hsa-miR-92b-5p	0.0530559	undirected
hsa-miR-1243	hsa_piR_004801/gb/DQ576605/Homo	0.0163231	undirected
hsa-miR-1243	hsa_piR_008112/gb/DQ581031/Homo	0.0126354	undirected
hsa-miR-1243	hsa_piR_008113/gb/DQ581032/Homo	0.0213738	undirected
hsa-miR-1243	hsa_piR_008984/gb/DQ582176/Homo	0.660407	undirected
hsa-miR-1243	hsa_piR_009265/gb/DQ582536/Homo	0.061262	undirected
hsa-miR-1243	hsa_piR_009981/gb/DQ583434/Homo	0.0128079	undirected
hsa-miR-1243	hsa_piR_018849/gb/DQ595899/Homo	0.0203029	undirected
hsa-miR-1243	hsa_piR_019179/gb/DQ596327/Homo	0.274128	undirected
hsa-miR-1243	hsa_piR_019951/gb/DQ597403/Homo	0.01413	undirected
hsa-miR-1243	hsa_piR_020329/gb/DQ597919/Homo	0.126988	undirected
hsa-miR-1243	hsa_piR_020439/gb/DQ598084/Homo	0.0229104	undirected
hsa-miR-1243	hsa_piR_020450/gb/DQ598104/Homo	0.0283418	undirected
hsa-miR-1243	hsa_piR_021032/gb/DQ598918/Homo	0.0608219	undirected
hsa-miR-1248	hsa-miR-138-5p	0.0159703	undirected
hsa-miR-1248	hsa-miR-15a-5p	0.0405943	undirected
hsa-miR-1248	hsa-miR-19a-3p	0.0344287	undirected
hsa-miR-1248	hsa-miR-19b-3p	0.0550678	undirected
hsa-miR-1248	hsa-miR-20a-5p	0.013054	undirected
hsa-miR-1248	hsa-miR-30b-5p	0.0727607	undirected
hsa-miR-1248	hsa-miR-30c-5p	0.0318443	undirected
hsa-miR-1248	hsa-miR-30e-5p	0.0170744	undirected
hsa-miR-1248	hsa-miR-374b-5p	0.0112861	undirected
hsa-miR-1248	hsa-miR-3943	0.0158303	undirected
hsa-miR-1248	hsa-miR-423-5p	0.0138019	undirected
hsa-miR-1248	hsa-miR-7-5p	0.0152697	undirected
hsa-miR-1248	hsa-miR-769-5p	0.0390186	undirected
hsa-miR-1248	hsa_piR_000441/gb/DQ570540/Homo	0.0327987	undirected
hsa-miR-1248	hsa_piR_000552/gb/DQ570687/Homo	0.0178768	undirected
hsa-miR-1248	hsa_piR_001042/gb/DQ571335/Homo	0.0985638	undirected
hsa-miR-1248	hsa_piR_001101/gb/DQ571419/Homo	0.0100157	undirected
hsa-miR-1248	hsa_piR_001152/gb/DQ571500/Homo	0.0178897	undirected
hsa-miR-1248	hsa_piR_001170/gb/DQ571526/Homo	0.13266	undirected
hsa-miR-1248	hsa_piR_005271/gb/DQ577259/Homo	0.0287041	undirected
hsa-miR-1248	hsa_piR_012681/gb/DQ587153/Homo	0.0596646	undirected
hsa-miR-1248	hsa_piR_012753/gb/DQ587269/Homo	0.0198175	undirected
hsa-miR-1248	hsa_piR_016975/gb/DQ593415/Homo	0.0111858	undirected
hsa-miR-1248	hsa_piR_017033/gb/DQ593538/Homo	0.0340947	undirected
hsa-miR-1248	hsa_piR_017061/gb/DQ593574/Homo	0.0676659	undirected
hsa-miR-1248	hsa_piR_017104/gb/DQ593636/Homo	0.0193565	undirected
hsa-miR-1248	hsa_piR_017194/gb/DQ593767/Homo	0.0204981	undirected
hsa-miR-1248	hsa_piR_017791/gb/DQ594556/Homo	0.0112371	undirected
hsa-miR-1248	hsa_piR_018165/gb/DQ595023/Homo	0.0122216	undirected
hsa-miR-1248	hsa_piR_018292/gb/DQ595186/Homo	0.0104907	undirected
hsa-miR-1248	hsa_piR_019354/gb/DQ596587/Homo	0.0108125	undirected
hsa-miR-1248	hsa_piR_019420/gb/DQ596670/Homo	0.0388122	undirected
hsa-miR-1248	hsa_piR_019676/gb/DQ596993/Homo	0.051478	undirected
hsa-miR-1248	hsa_piR_020009/gb/DQ597484/Homo	0.0236251	undirected
hsa-miR-1248	hsa_piR_020813/gb/DQ598646/Homo	0.0222809	undirected
hsa-miR-1248	hsa_piR_020815/gb/DQ598651/Homo	0.0218754	undirected
hsa-miR-1249-3p	hsa-miR-1250-5p	0.011228	undirected
hsa-miR-1249-3p	hsa-miR-1262	0.0183845	undirected
hsa-miR-1249-3p	hsa-miR-1273c	0.0221333	undirected
hsa-miR-1249-3p	hsa-miR-1276	0.0108161	undirected
hsa-miR-1249-3p	hsa-miR-140-5p	0.0259056	undirected
hsa-miR-1249-3p	hsa-miR-146a-3p	0.0150259	undirected
hsa-miR-1249-3p	hsa-miR-149-3p	0.0116478	undirected
hsa-miR-1249-3p	hsa-miR-1827	0.0151095	undirected
hsa-miR-1249-3p	hsa-miR-18a-3p	0.0295552	undirected
hsa-miR-1249-3p	hsa-miR-1914-3p	0.017044	undirected
hsa-miR-1249-3p	hsa-miR-219b-5p	0.118864	undirected
hsa-miR-1249-3p	hsa-miR-2392	0.0178675	undirected
hsa-miR-1249-3p	hsa-miR-24-2-5p	0.0496443	undirected
hsa-miR-1249-3p	hsa-miR-296-3p	0.0383591	undirected
hsa-miR-1249-3p	hsa-miR-296-5p	0.0165843	undirected
hsa-miR-1249-3p	hsa-miR-3198	0.0125817	undirected
hsa-miR-1249-3p	hsa-miR-3202	0.0329479	undirected
hsa-miR-1249-3p	hsa-miR-3607-3p	0.0211027	undirected
hsa-miR-1249-3p	hsa-miR-363-3p	0.0151934	undirected
hsa-miR-1249-3p	hsa-miR-3653-3p	0.051775	undirected
hsa-miR-1249-3p	hsa-miR-3667-3p	0.0201979	undirected
hsa-miR-1249-3p	hsa-miR-3679-5p	0.0271932	undirected
hsa-miR-1249-3p	hsa-miR-3691-3p	0.031864	undirected
hsa-miR-1249-3p	hsa-miR-374b-3p	0.0169	undirected
hsa-miR-1249-3p	hsa-miR-378g	0.0301795	undirected
hsa-miR-1249-3p	hsa-miR-382-3p	0.0163572	undirected
hsa-miR-1249-3p	hsa-miR-3974	0.0414401	undirected
hsa-miR-1249-3p	hsa-miR-409-5p	0.0138473	undirected
hsa-miR-1249-3p	hsa-miR-4430	0.021874	undirected
hsa-miR-1249-3p	hsa-miR-4501	0.0132909	undirected
hsa-miR-1249-3p	hsa-miR-4671-5p	0.0135191	undirected
hsa-miR-1249-3p	hsa-miR-4721	0.0217953	undirected
hsa-miR-1249-3p	hsa-miR-4729	0.0876456	undirected
hsa-miR-1249-3p	hsa-miR-4772-5p	0.0162463	undirected
hsa-miR-1249-3p	hsa-miR-497-5p	0.0426875	undirected
hsa-miR-1249-3p	hsa-miR-4999-5p	0.0161574	undirected
hsa-miR-1249-3p	hsa-miR-499a-5p	0.0158411	undirected
hsa-miR-1249-3p	hsa-miR-500a-5p	0.0298733	undirected
hsa-miR-1249-3p	hsa-miR-548e-3p	0.013734	undirected
hsa-miR-1249-3p	hsa-miR-548e-5p	0.0305942	undirected
hsa-miR-1249-3p	hsa-miR-5572	0.0241033	undirected
hsa-miR-1249-3p	hsa-miR-576-3p	0.0741164	undirected
hsa-miR-1249-3p	hsa-miR-589-3p	0.0334058	undirected
hsa-miR-1249-3p	hsa-miR-6073	0.0407929	undirected
hsa-miR-1249-3p	hsa-miR-6130	0.0240928	undirected
hsa-miR-1249-3p	hsa-miR-636	0.0112561	undirected
hsa-miR-1249-3p	hsa-miR-642a-3p	0.0356045	undirected
hsa-miR-1249-3p	hsa-miR-6513-3p	0.0106879	undirected
hsa-miR-1249-3p	hsa-miR-6718-5p	0.0208947	undirected
hsa-miR-1249-3p	hsa-miR-6722-3p	0.0833409	undirected
hsa-miR-1249-3p	hsa-miR-6734-5p	0.0327502	undirected
hsa-miR-1249-3p	hsa-miR-6784-3p	0.0326205	undirected
hsa-miR-1249-3p	hsa-miR-6803-3p	0.0191189	undirected
hsa-miR-1249-3p	hsa-miR-6826-5p	0.0161654	undirected
hsa-miR-1249-3p	hsa-miR-6861-3p	0.038935	undirected
hsa-miR-1249-3p	hsa-miR-6873-3p	0.014003	undirected
hsa-miR-1249-3p	hsa-miR-6880-3p	0.0641121	undirected
hsa-miR-1249-3p	hsa-miR-708-3p	0.0145178	undirected
hsa-miR-1249-3p	hsa-miR-7704	0.0217897	undirected
hsa-miR-1249-3p	hsa-miR-8052	0.0106071	undirected
hsa-miR-1249-3p	hsa-miR-936	0.0144141	undirected
hsa-miR-1249-3p	hsa-miR-98-3p	0.0145676	undirected
hsa-miR-1249-3p	hsa-miR-99a-3p	0.019395	undirected
hsa-miR-1249-3p	hsa_piR_000753/gb/DQ570940/Homo	0.0210493	undirected
hsa-miR-1249-3p	hsa_piR_002852/gb/DQ573835/Homo	0.078083	undirected
hsa-miR-1249-3p	hsa_piR_004271/gb/DQ575827/Homo	0.0146635	undirected
hsa-miR-1249-3p	hsa_piR_005799/gb/DQ577967/Homo	0.0211418	undirected
hsa-miR-1249-3p	hsa_piR_008112/gb/DQ581031/Homo	0.0166203	undirected
hsa-miR-1249-3p	hsa_piR_017178/gb/DQ593744/Homo	0.0527261	undirected
hsa-miR-1249-3p	hsa_piR_017723/gb/DQ594464/Homo	0.0449897	undirected
hsa-miR-1249-3p	hsa_piR_019825/gb/DQ597218/Homo	0.0161235	undirected
hsa-miR-1249-3p	hsa_piR_020490/gb/DQ598167/Homo	0.0173587	undirected
hsa-miR-1249-3p	hsa_piR_020548/gb/DQ598263/Homo	0.0181267	undirected
hsa-miR-1249-3p	hsa_piR_020619/gb/DQ598378/Homo	0.0184896	undirected
hsa-miR-1249-3p	hsa_piR_020657/gb/DQ598428/Homo	0.0506462	undirected
hsa-miR-1249-3p	hsa_piR_021032/gb/DQ598918/Homo	0.0349928	undirected
hsa-miR-1250-5p	hsa-miR-1262	0.0116765	undirected
hsa-miR-1250-5p	hsa-miR-1273c	0.0193496	undirected
hsa-miR-1250-5p	hsa-miR-133b	0.0305049	undirected
hsa-miR-1250-5p	hsa-miR-146a-3p	0.0242858	undirected
hsa-miR-1250-5p	hsa-miR-1914-3p	0.0158056	undirected
hsa-miR-1250-5p	hsa-miR-219b-5p	0.0371121	undirected
hsa-miR-1250-5p	hsa-miR-2392	0.0169955	undirected
hsa-miR-1250-5p	hsa-miR-24-2-5p	0.0107028	undirected
hsa-miR-1250-5p	hsa-miR-296-3p	0.0126238	undirected
hsa-miR-1250-5p	hsa-miR-3139	0.0148595	undirected
hsa-miR-1250-5p	hsa-miR-3145-3p	0.0228376	undirected
hsa-miR-1250-5p	hsa-miR-3186-5p	0.0207241	undirected
hsa-miR-1250-5p	hsa-miR-3189-3p	0.0228376	undirected
hsa-miR-1250-5p	hsa-miR-3198	0.136974	undirected
hsa-miR-1250-5p	hsa-miR-3200-3p	0.0338448	undirected
hsa-miR-1250-5p	hsa-miR-3202	0.0365301	undirected
hsa-miR-1250-5p	hsa-miR-34b-5p	0.0100326	undirected
hsa-miR-1250-5p	hsa-miR-3611	0.0343883	undirected
hsa-miR-1250-5p	hsa-miR-3649	0.0186756	undirected
hsa-miR-1250-5p	hsa-miR-3653-3p	0.0115974	undirected
hsa-miR-1250-5p	hsa-miR-3925-3p	0.0376621	undirected
hsa-miR-1250-5p	hsa-miR-3974	0.0109408	undirected
hsa-miR-1250-5p	hsa-miR-412-3p	0.0201618	undirected
hsa-miR-1250-5p	hsa-miR-4288	0.0138486	undirected
hsa-miR-1250-5p	hsa-miR-4290	0.0234154	undirected
hsa-miR-1250-5p	hsa-miR-4291	0.0120425	undirected
hsa-miR-1250-5p	hsa-miR-4307	0.0325272	undirected
hsa-miR-1250-5p	hsa-miR-4309	0.0108381	undirected
hsa-miR-1250-5p	hsa-miR-4316	0.0203985	undirected
hsa-miR-1250-5p	hsa-miR-432-3p	0.0228376	undirected
hsa-miR-1250-5p	hsa-miR-4425	0.0232493	undirected
hsa-miR-1250-5p	hsa-miR-4446-3p	0.0226401	undirected
hsa-miR-1250-5p	hsa-miR-4460	0.0227118	undirected
hsa-miR-1250-5p	hsa-miR-4482-3p	0.0237536	undirected
hsa-miR-1250-5p	hsa-miR-4535	0.0100587	undirected
hsa-miR-1250-5p	hsa-miR-4539	0.0228376	undirected
hsa-miR-1250-5p	hsa-miR-4645-5p	0.0219879	undirected
hsa-miR-1250-5p	hsa-miR-4647	0.019497	undirected
hsa-miR-1250-5p	hsa-miR-4671-5p	0.0154185	undirected
hsa-miR-1250-5p	hsa-miR-4689	0.0323894	undirected
hsa-miR-1250-5p	hsa-miR-4694-5p	0.0111268	undirected
hsa-miR-1250-5p	hsa-miR-4729	0.0242173	undirected
hsa-miR-1250-5p	hsa-miR-4747-5p	0.0207509	undirected
hsa-miR-1250-5p	hsa-miR-4749-5p	0.0198255	undirected
hsa-miR-1250-5p	hsa-miR-4757-5p	0.0230899	undirected
hsa-miR-1250-5p	hsa-miR-4772-5p	0.0203355	undirected
hsa-miR-1250-5p	hsa-miR-4782-5p	0.0221014	undirected
hsa-miR-1250-5p	hsa-miR-497-5p	0.0149923	undirected
hsa-miR-1250-5p	hsa-miR-500a-5p	0.0105023	undirected
hsa-miR-1250-5p	hsa-miR-508-3p	0.0261244	undirected
hsa-miR-1250-5p	hsa-miR-5197-3p	0.0142392	undirected
hsa-miR-1250-5p	hsa-miR-548e-5p	0.0184973	undirected
hsa-miR-1250-5p	hsa-miR-554	0.0227118	undirected
hsa-miR-1250-5p	hsa-miR-5587-5p	0.0228376	undirected
hsa-miR-1250-5p	hsa-miR-5682	0.0162226	undirected
hsa-miR-1250-5p	hsa-miR-576-3p	0.0156322	undirected
hsa-miR-1250-5p	hsa-miR-589-3p	0.0122293	undirected
hsa-miR-1250-5p	hsa-miR-6073	0.0404385	undirected
hsa-miR-1250-5p	hsa-miR-611	0.0247053	undirected
hsa-miR-1250-5p	hsa-miR-626	0.02205	undirected
hsa-miR-1250-5p	hsa-miR-642a-3p	0.010154	undirected
hsa-miR-1250-5p	hsa-miR-6513-3p	0.0100974	undirected
hsa-miR-1250-5p	hsa-miR-652-3p	0.015839	undirected
hsa-miR-1250-5p	hsa-miR-6717-5p	0.0136917	undirected
hsa-miR-1250-5p	hsa-miR-6718-5p	0.0624723	undirected
hsa-miR-1250-5p	hsa-miR-6722-3p	0.0226705	undirected
hsa-miR-1250-5p	hsa-miR-6734-5p	0.0185607	undirected
hsa-miR-1250-5p	hsa-miR-6767-5p	0.0344856	undirected
hsa-miR-1250-5p	hsa-miR-6784-3p	0.0221335	undirected
hsa-miR-1250-5p	hsa-miR-6790-5p	0.0215123	undirected
hsa-miR-1250-5p	hsa-miR-6861-3p	0.0897685	undirected
hsa-miR-1250-5p	hsa-miR-6880-3p	0.0104339	undirected
hsa-miR-1250-5p	hsa-miR-6888-5p	0.0108633	undirected
hsa-miR-1250-5p	hsa-miR-7844-5p	0.0200017	undirected
hsa-miR-1250-5p	hsa-miR-7854-3p	0.0128485	undirected
hsa-miR-1250-5p	hsa-miR-885-3p	0.0196548	undirected
hsa-miR-1250-5p	hsa-miR-887-5p	0.0198419	undirected
hsa-miR-1250-5p	hsa-miR-892c-5p	0.0228376	undirected
hsa-miR-1250-5p	hsa-miR-92b-5p	0.0141607	undirected
hsa-miR-1250-5p	hsa_piR_004271/gb/DQ575827/Homo	0.0181867	undirected
hsa-miR-1250-5p	hsa_piR_008984/gb/DQ582176/Homo	0.0228376	undirected
hsa-miR-1250-5p	hsa_piR_009265/gb/DQ582536/Homo	0.0190109	undirected
hsa-miR-1250-5p	hsa_piR_017178/gb/DQ593744/Homo	0.0120369	undirected
hsa-miR-1250-5p	hsa_piR_017723/gb/DQ594464/Homo	0.0190264	undirected
hsa-miR-1250-5p	hsa_piR_020657/gb/DQ598428/Homo	0.0454283	undirected
hsa-miR-1250-5p	hsa_piR_021032/gb/DQ598918/Homo	0.0204678	undirected
hsa-miR-125a-5p	hsa-miR-125b-5p	0.0175231	undirected
hsa-miR-125a-5p	hsa-miR-1304-5p	0.0258071	undirected
hsa-miR-125a-5p	hsa-miR-141-5p	0.0222092	undirected
hsa-miR-125a-5p	hsa-miR-146b-3p	0.0369206	undirected
hsa-miR-125a-5p	hsa-miR-146b-5p	0.0122617	undirected
hsa-miR-125a-5p	hsa-miR-150-5p	0.0278906	undirected
hsa-miR-125a-5p	hsa-miR-16-5p	0.0340529	undirected
hsa-miR-125a-5p	hsa-miR-191-5p	0.0253503	undirected
hsa-miR-125a-5p	hsa-miR-199b-5p	0.0119524	undirected
hsa-miR-125a-5p	hsa-miR-212-3p	0.0363924	undirected
hsa-miR-125a-5p	hsa-miR-223-5p	0.0137743	undirected
hsa-miR-125a-5p	hsa-miR-31-5p	0.0269043	undirected
hsa-miR-125a-5p	hsa-miR-340-5p	0.0206329	undirected
hsa-miR-125a-5p	hsa-miR-342-3p	0.0172133	undirected
hsa-miR-125a-5p	hsa-miR-345-5p	0.0215489	undirected
hsa-miR-125a-5p	hsa-miR-378a-5p	0.0143139	undirected
hsa-miR-125a-5p	hsa-miR-421	0.0170711	undirected
hsa-miR-125a-5p	hsa-miR-425-3p	0.0118132	undirected
hsa-miR-125a-5p	hsa-miR-532-5p	0.0615032	undirected
hsa-miR-125a-5p	hsa-miR-542-3p	0.0124685	undirected
hsa-miR-125a-5p	hsa-miR-6503-3p	0.0146159	undirected
hsa-miR-125a-5p	hsa-miR-93-5p	0.0295269	undirected
hsa-miR-125a-5p	hsa-miR-99b-5p	0.0118816	undirected
hsa-miR-125b-1-3p	hsa-miR-1267	0.15353	undirected
hsa-miR-125b-1-3p	hsa-miR-1273a	0.0458973	undirected
hsa-miR-125b-1-3p	hsa-miR-1307-3p	0.0360794	undirected
hsa-miR-125b-1-3p	hsa-miR-133b	0.0131689	undirected
hsa-miR-125b-1-3p	hsa-miR-155-5p	0.0212285	undirected
hsa-miR-125b-1-3p	hsa-miR-181a-5p	0.0155759	undirected
hsa-miR-125b-1-3p	hsa-miR-18a-5p	0.0118284	undirected
hsa-miR-125b-1-3p	hsa-miR-2110	0.0358494	undirected
hsa-miR-125b-1-3p	hsa-miR-23a-5p	0.0150135	undirected
hsa-miR-125b-1-3p	hsa-miR-25-5p	0.044553	undirected
hsa-miR-125b-1-3p	hsa-miR-302c-3p	0.0797514	undirected
hsa-miR-125b-1-3p	hsa-miR-3064-3p	0.104085	undirected
hsa-miR-125b-1-3p	hsa-miR-3126-3p	0.106363	undirected
hsa-miR-125b-1-3p	hsa-miR-3130-3p	0.0109587	undirected
hsa-miR-125b-1-3p	hsa-miR-3139	0.172424	undirected
hsa-miR-125b-1-3p	hsa-miR-3145-3p	0.284808	undirected
hsa-miR-125b-1-3p	hsa-miR-3182	0.0575314	undirected
hsa-miR-125b-1-3p	hsa-miR-3186-5p	0.270987	undirected
hsa-miR-125b-1-3p	hsa-miR-3189-3p	0.284808	undirected
hsa-miR-125b-1-3p	hsa-miR-3197	0.0682661	undirected
hsa-miR-125b-1-3p	hsa-miR-3200-3p	0.0419347	undirected
hsa-miR-125b-1-3p	hsa-miR-320a	0.0184863	undirected
hsa-miR-125b-1-3p	hsa-miR-34b-5p	0.0220209	undirected
hsa-miR-125b-1-3p	hsa-miR-3611	0.0601621	undirected
hsa-miR-125b-1-3p	hsa-miR-3615	0.0175668	undirected
hsa-miR-125b-1-3p	hsa-miR-3649	0.249065	undirected
hsa-miR-125b-1-3p	hsa-miR-3652	0.055992	undirected
hsa-miR-125b-1-3p	hsa-miR-3675-3p	0.0391791	undirected
hsa-miR-125b-1-3p	hsa-miR-384	0.229101	undirected
hsa-miR-125b-1-3p	hsa-miR-3907	0.04486	undirected
hsa-miR-125b-1-3p	hsa-miR-3925-3p	0.025471	undirected
hsa-miR-125b-1-3p	hsa-miR-412-3p	0.0445726	undirected
hsa-miR-125b-1-3p	hsa-miR-423-3p	0.0888057	undirected
hsa-miR-125b-1-3p	hsa-miR-4257	0.0825055	undirected
hsa-miR-125b-1-3p	hsa-miR-4275	0.0997919	undirected
hsa-miR-125b-1-3p	hsa-miR-4279	0.0503771	undirected
hsa-miR-125b-1-3p	hsa-miR-4288	0.0922733	undirected
hsa-miR-125b-1-3p	hsa-miR-4291	0.111726	undirected
hsa-miR-125b-1-3p	hsa-miR-4309	0.059739	undirected
hsa-miR-125b-1-3p	hsa-miR-4316	0.0449697	undirected
hsa-miR-125b-1-3p	hsa-miR-432-3p	0.284808	undirected
hsa-miR-125b-1-3p	hsa-miR-4425	0.174952	undirected
hsa-miR-125b-1-3p	hsa-miR-4446-3p	0.0514421	undirected
hsa-miR-125b-1-3p	hsa-miR-4452	0.0344814	undirected
hsa-miR-125b-1-3p	hsa-miR-4460	0.27881	undirected
hsa-miR-125b-1-3p	hsa-miR-4476	0.0657571	undirected
hsa-miR-125b-1-3p	hsa-miR-4478	0.0296747	undirected
hsa-miR-125b-1-3p	hsa-miR-4482-3p	0.024927	undirected
hsa-miR-125b-1-3p	hsa-miR-4507	0.240852	undirected
hsa-miR-125b-1-3p	hsa-miR-4535	0.0751323	undirected
hsa-miR-125b-1-3p	hsa-miR-4539	0.284808	undirected
hsa-miR-125b-1-3p	hsa-miR-4645-5p	0.133456	undirected
hsa-miR-125b-1-3p	hsa-miR-4646-5p	0.032281	undirected
hsa-miR-125b-1-3p	hsa-miR-4647	0.122042	undirected
hsa-miR-125b-1-3p	hsa-miR-4686	0.196625	undirected
hsa-miR-125b-1-3p	hsa-miR-4689	0.116779	undirected
hsa-miR-125b-1-3p	hsa-miR-4694-5p	0.200171	undirected
hsa-miR-125b-1-3p	hsa-miR-4739	0.0253976	undirected
hsa-miR-125b-1-3p	hsa-miR-4747-5p	0.0530182	undirected
hsa-miR-125b-1-3p	hsa-miR-4749-5p	0.0829494	undirected
hsa-miR-125b-1-3p	hsa-miR-4757-5p	0.283775	undirected
hsa-miR-125b-1-3p	hsa-miR-4773	0.0550373	undirected
hsa-miR-125b-1-3p	hsa-miR-4782-5p	0.170649	undirected
hsa-miR-125b-1-3p	hsa-miR-4804-5p	0.039911	undirected
hsa-miR-125b-1-3p	hsa-miR-484	0.0175851	undirected
hsa-miR-125b-1-3p	hsa-miR-4999-3p	0.0432576	undirected
hsa-miR-125b-1-3p	hsa-miR-501-3p	0.0468714	undirected
hsa-miR-125b-1-3p	hsa-miR-502-3p	0.0114728	undirected
hsa-miR-125b-1-3p	hsa-miR-508-3p	0.0259971	undirected
hsa-miR-125b-1-3p	hsa-miR-512-5p	0.010259	undirected
hsa-miR-125b-1-3p	hsa-miR-5188	0.0795722	undirected
hsa-miR-125b-1-3p	hsa-miR-5197-3p	0.26044	undirected
hsa-miR-125b-1-3p	hsa-miR-539-3p	0.0126867	undirected
hsa-miR-125b-1-3p	hsa-miR-543	0.0593228	undirected
hsa-miR-125b-1-3p	hsa-miR-544a	0.140197	undirected
hsa-miR-125b-1-3p	hsa-miR-548az-5p	0.130301	undirected
hsa-miR-125b-1-3p	hsa-miR-554	0.27881	undirected
hsa-miR-125b-1-3p	hsa-miR-5587-5p	0.284808	undirected
hsa-miR-125b-1-3p	hsa-miR-5682	0.146326	undirected
hsa-miR-125b-1-3p	hsa-miR-574-5p	0.0300168	undirected
hsa-miR-125b-1-3p	hsa-miR-582-5p	0.0431964	undirected
hsa-miR-125b-1-3p	hsa-miR-597-5p	0.0257663	undirected
hsa-miR-125b-1-3p	hsa-miR-609	0.0218151	undirected
hsa-miR-125b-1-3p	hsa-miR-611	0.0601826	undirected
hsa-miR-125b-1-3p	hsa-miR-626	0.12923	undirected
hsa-miR-125b-1-3p	hsa-miR-635	0.232884	undirected
hsa-miR-125b-1-3p	hsa-miR-664a-5p	0.0171857	undirected
hsa-miR-125b-1-3p	hsa-miR-664b-5p	0.0393076	undirected
hsa-miR-125b-1-3p	hsa-miR-6717-5p	0.0586125	undirected
hsa-miR-125b-1-3p	hsa-miR-6723-5p	0.0917468	undirected
hsa-miR-125b-1-3p	hsa-miR-6728-5p	0.01111	undirected
hsa-miR-125b-1-3p	hsa-miR-6730-3p	0.0606926	undirected
hsa-miR-125b-1-3p	hsa-miR-6766-5p	0.125729	undirected
hsa-miR-125b-1-3p	hsa-miR-6767-5p	0.0588377	undirected
hsa-miR-125b-1-3p	hsa-miR-6790-5p	0.0248053	undirected
hsa-miR-125b-1-3p	hsa-miR-6867-5p	0.0365774	undirected
hsa-miR-125b-1-3p	hsa-miR-6887-3p	0.0919903	undirected
hsa-miR-125b-1-3p	hsa-miR-6888-5p	0.0611734	undirected
hsa-miR-125b-1-3p	hsa-miR-7110-3p	0.0520279	undirected
hsa-miR-125b-1-3p	hsa-miR-7157-5p	0.0781349	undirected
[truncated: 13,781 more rows]

## Sheet: network.nodes
nodeName	altName	nodeAttr[nodesPresent, ]
hsa-let-7a-3p		blue
hsa-let-7a-5p		grey
hsa-let-7b-3p		blue
hsa-let-7b-5p		grey
hsa-let-7c-5p		grey
hsa-let-7d-3p		brown
hsa-let-7d-5p		grey
hsa-let-7e-5p		grey
hsa-let-7f-1-3p		blue
hsa-let-7f-5p		grey
hsa-let-7g-3p		turquoise
hsa-let-7g-5p		grey
hsa-let-7i-3p		grey
hsa-let-7i-5p		yellow
hsa-miR-1-3p		grey
hsa-miR-100-5p		grey
hsa-miR-101-3p		grey
hsa-miR-101-5p		blue
hsa-miR-103a-3p		yellow
hsa-miR-103b		blue
hsa-miR-106b-3p		grey
hsa-miR-106b-5p		grey
hsa-miR-107		yellow
hsa-miR-10a-5p		grey
hsa-miR-10b-3p		brown
hsa-miR-10b-5p		turquoise
hsa-miR-1185-1-3p		yellow
hsa-miR-1185-5p		grey
hsa-miR-1203		grey
hsa-miR-1208		grey
hsa-miR-122-5p		turquoise
hsa-miR-1224-5p		grey
hsa-miR-1228-3p		grey
hsa-miR-1237-3p		grey
hsa-miR-1237-5p		blue
hsa-miR-1243		brown
hsa-miR-1248		turquoise
hsa-miR-1249-3p		blue
hsa-miR-1250-5p		blue
hsa-miR-125a-5p		grey
hsa-miR-125b-1-3p		grey
hsa-miR-125b-5p		grey
hsa-miR-126-3p		yellow
hsa-miR-126-5p		yellow
hsa-miR-1260b		grey
hsa-miR-1262		blue
hsa-miR-1267		turquoise
hsa-miR-1268a		turquoise
hsa-miR-1268b		turquoise
hsa-miR-127-3p		yellow
hsa-miR-1272		grey
hsa-miR-1273a		blue
hsa-miR-1273c		blue
hsa-miR-1273g-3p		grey
hsa-miR-1273h-3p		grey
hsa-miR-1275		grey
hsa-miR-1276		blue
hsa-miR-1277-5p		grey
hsa-miR-128-3p		grey
hsa-miR-1287-5p		grey
hsa-miR-1291		blue
hsa-miR-1292-5p		grey
hsa-miR-1299		grey
hsa-miR-1301-3p		yellow
hsa-miR-1303		grey
hsa-miR-1304-5p		grey
hsa-miR-1306-5p		turquoise
hsa-miR-1307-3p		grey
hsa-miR-1307-5p		blue
hsa-miR-130a-3p		yellow
hsa-miR-130b-3p		grey
hsa-miR-130b-5p		grey
hsa-miR-132-3p		blue
hsa-miR-132-5p		grey
hsa-miR-133a-3p		turquoise
hsa-miR-133b		blue
hsa-miR-134-5p		yellow
hsa-miR-136-3p		yellow
hsa-miR-138-5p		turquoise
hsa-miR-139-3p		yellow
hsa-miR-140-3p		grey
hsa-miR-140-5p		blue
hsa-miR-141-3p		grey
hsa-miR-141-5p		grey
hsa-miR-142-3p		grey
hsa-miR-142-5p		grey
hsa-miR-143-3p		grey
hsa-miR-143-5p		grey
hsa-miR-144-3p		turquoise
hsa-miR-144-5p		brown
hsa-miR-145-5p		turquoise
hsa-miR-1468-5p		turquoise
hsa-miR-146a-3p		brown
hsa-miR-146a-5p		grey
hsa-miR-146b-3p		grey
hsa-miR-146b-5p		grey
hsa-miR-148a-3p		grey
hsa-miR-148b-3p		yellow
hsa-miR-149-3p		grey
hsa-miR-150-3p		grey
hsa-miR-150-5p		grey
hsa-miR-151a-3p		yellow
hsa-miR-151b/151a-5p		yellow
hsa-miR-152-3p		grey
hsa-miR-1539		grey
hsa-miR-154-5p		yellow
hsa-miR-155-5p		grey
hsa-miR-15a-5p		turquoise
hsa-miR-15b-3p		yellow
hsa-miR-15b-5p		turquoise
hsa-miR-16-2-3p		brown
hsa-miR-16-5p		grey
hsa-miR-17-3p		grey
hsa-miR-17-5p		grey
hsa-miR-181a-2-3p		turquoise
hsa-miR-181a-3p		grey
hsa-miR-181a-5p		grey
hsa-miR-181b-2-3p		grey
hsa-miR-181b-5p		grey
hsa-miR-181c-5p		grey
hsa-miR-181d-5p		grey
hsa-miR-182-5p		grey
hsa-miR-1827		blue
hsa-miR-183-5p		brown
hsa-miR-185-3p		grey
hsa-miR-185-5p		yellow
hsa-miR-186-3p		grey
hsa-miR-186-5p		yellow
hsa-miR-18a-3p		grey
hsa-miR-18a-5p		grey
hsa-miR-190a-5p		yellow
hsa-miR-191-3p		grey
hsa-miR-191-5p		grey
hsa-miR-1913		grey
hsa-miR-1914-3p		blue
hsa-miR-1914-5p		turquoise
hsa-miR-192-5p		grey
hsa-miR-193a-5p		grey
hsa-miR-194-5p		grey
hsa-miR-196b-5p		grey
hsa-miR-197-3p		grey
hsa-miR-1976		grey
hsa-miR-199a-3p		yellow
hsa-miR-199a-5p		yellow
hsa-miR-199b-3p		yellow
hsa-miR-199b-5p		grey
hsa-miR-19a-3p		grey
hsa-miR-19b-3p		turquoise
hsa-miR-200a-3p		grey
hsa-miR-200b-3p		grey
hsa-miR-200c-3p		grey
hsa-miR-203a-3p		blue
hsa-miR-206		turquoise
hsa-miR-20a-3p		grey
hsa-miR-20a-5p		turquoise
hsa-miR-20b-5p		brown
hsa-miR-21-3p		grey
hsa-miR-21-5p		grey
hsa-miR-210-3p		turquoise
hsa-miR-2110		grey
hsa-miR-2117		turquoise
hsa-miR-212-3p		grey
hsa-miR-215-5p		grey
hsa-miR-219a-1-3p		brown
hsa-miR-219b-5p		blue
hsa-miR-22-3p		grey
hsa-miR-22-5p		grey
hsa-miR-221-3p		yellow
hsa-miR-221-5p		grey
hsa-miR-222-3p		grey
hsa-miR-223-3p		blue
hsa-miR-223-5p		grey
hsa-miR-224-5p		yellow
hsa-miR-2277-3p		grey
hsa-miR-2392		blue
hsa-miR-23a-3p		grey
hsa-miR-23a-5p		grey
hsa-miR-23b-3p		yellow
hsa-miR-23c		grey
hsa-miR-24-2-5p		blue
hsa-miR-24-3p		grey
hsa-miR-25-3p		grey
hsa-miR-25-5p		grey
hsa-miR-26a-1-3p		yellow
hsa-miR-26a-2-3p		grey
hsa-miR-26a-5p		grey
hsa-miR-26b-5p		brown
hsa-miR-27a-3p		turquoise
hsa-miR-27a-5p		blue
hsa-miR-27b-3p		yellow
hsa-miR-28-3p		grey
hsa-miR-296-3p		blue
hsa-miR-296-5p		grey
hsa-miR-299-5p		yellow
hsa-miR-29a-3p		grey
hsa-miR-29a-5p		grey
hsa-miR-29b-2-5p		grey
hsa-miR-29b-3p		grey
hsa-miR-29c-3p		grey
hsa-miR-29c-5p		grey
hsa-miR-301a-3p		grey
hsa-miR-302c-3p		grey
hsa-miR-3064-3p		grey
hsa-miR-30a-5p		grey
hsa-miR-30b-5p		turquoise
hsa-miR-30c-1-3p		grey
hsa-miR-30c-5p		turquoise
hsa-miR-30d-3p		grey
hsa-miR-30d-5p		yellow
hsa-miR-30e-3p		grey
hsa-miR-30e-5p		grey
hsa-miR-31-5p		grey
hsa-miR-3126-3p		grey
hsa-miR-3130-3p		brown
hsa-miR-3135b		yellow
hsa-miR-3138		yellow
hsa-miR-3139		brown
hsa-miR-3141		grey
hsa-miR-3145-3p		brown
hsa-miR-3150b-3p		grey
hsa-miR-3168		grey
hsa-miR-3170		grey
hsa-miR-3173-5p		grey
hsa-miR-3175		turquoise
hsa-miR-3182		grey
hsa-miR-3186-5p		brown
hsa-miR-3189-3p		brown
hsa-miR-3197		blue
hsa-miR-3198		blue
hsa-miR-32-5p		grey
hsa-miR-3200-3p		brown
hsa-miR-3202		blue
hsa-miR-320a		grey
hsa-miR-320b		grey
hsa-miR-320c		grey
hsa-miR-320d		grey
hsa-miR-323a-3p		yellow
hsa-miR-323b-3p		yellow
hsa-miR-324-5p		turquoise
hsa-miR-325		turquoise
hsa-miR-326		yellow
hsa-miR-328-3p		grey
hsa-miR-329-3p		grey
hsa-miR-330-5p		turquoise
hsa-miR-331-3p		yellow
hsa-miR-335-3p		grey
hsa-miR-335-5p		grey
hsa-miR-337-5p		yellow
hsa-miR-338-3p		brown
hsa-miR-339-3p		turquoise
hsa-miR-339-5p		yellow
hsa-miR-33a-5p		grey
hsa-miR-340-5p		grey
hsa-miR-342-3p		grey
hsa-miR-342-5p		grey
hsa-miR-345-5p		grey
hsa-miR-34a-5p		turquoise
hsa-miR-34b-5p		brown
hsa-miR-3605-3p		grey
hsa-miR-3607-3p		grey
hsa-miR-3609		turquoise
hsa-miR-361-3p		turquoise
hsa-miR-361-5p		grey
hsa-miR-3611		brown
hsa-miR-3613-3p		brown
hsa-miR-3613-5p		grey
hsa-miR-3614-5p		grey
hsa-miR-3615		grey
hsa-miR-362-5p		grey
hsa-miR-3620-3p		turquoise
hsa-miR-363-3p		brown
hsa-miR-3649		brown
hsa-miR-3652		grey
hsa-miR-3653-3p		blue
hsa-miR-3653-5p		turquoise
hsa-miR-365b-3p		grey
hsa-miR-3667-3p		turquoise
hsa-miR-3675-3p		grey
hsa-miR-3679-5p		grey
hsa-miR-369-3p		yellow
hsa-miR-369-5p		yellow
hsa-miR-3691-3p		blue
hsa-miR-3692-5p		grey
hsa-miR-370-3p		yellow
hsa-miR-374a-3p		grey
hsa-miR-374a-5p		grey
hsa-miR-374b-3p		blue
hsa-miR-374b-5p		turquoise
hsa-miR-376a-3p		yellow
hsa-miR-376c-3p		yellow
hsa-miR-378a-3p		grey
hsa-miR-378a-5p		grey
hsa-miR-378c		grey
hsa-miR-378d		blue
hsa-miR-378g		blue
hsa-miR-378j		blue
hsa-miR-379-5p		yellow
hsa-miR-381-3p		yellow
hsa-miR-382-3p		grey
hsa-miR-382-5p		yellow
hsa-miR-384		grey
hsa-miR-3907		brown
hsa-miR-3925-3p		blue
hsa-miR-3928-5p		grey
hsa-miR-3943		turquoise
hsa-miR-3974		blue
hsa-miR-409-3p		yellow
hsa-miR-409-5p		grey
hsa-miR-411-5p		yellow
hsa-miR-412-3p		brown
hsa-miR-421		grey
hsa-miR-423-3p		grey
hsa-miR-423-5p		grey
hsa-miR-424-5p		brown
hsa-miR-425-3p		yellow
hsa-miR-425-5p		grey
hsa-miR-4257		brown
hsa-miR-4271		blue
hsa-miR-4275		turquoise
hsa-miR-4279		brown
hsa-miR-4286		grey
hsa-miR-4288		brown
hsa-miR-4290		brown
hsa-miR-4291		brown
hsa-miR-4298		grey
hsa-miR-4301		grey
hsa-miR-4304		grey
hsa-miR-4307		brown
hsa-miR-4309		brown
hsa-miR-431-5p		yellow
hsa-miR-4316		brown
hsa-miR-432-3p		brown
hsa-miR-432-5p		yellow
hsa-miR-4326		grey
hsa-miR-4425		brown
hsa-miR-4430		grey
hsa-miR-4433a-3p		blue
hsa-miR-4433b-5p		grey
hsa-miR-4446-3p		brown
hsa-miR-4452		grey
hsa-miR-4454		yellow
hsa-miR-4460		brown
hsa-miR-4476		brown
hsa-miR-4478		brown
hsa-miR-4482-3p		brown
hsa-miR-4484		turquoise
hsa-miR-4485-3p		turquoise
hsa-miR-4501		grey
hsa-miR-4507		grey
hsa-miR-450b-5p		brown
hsa-miR-4510		blue
hsa-miR-4515		grey
hsa-miR-451a		brown
hsa-miR-451b		brown
hsa-miR-4535		brown
hsa-miR-4539		brown
hsa-miR-454-3p		grey
hsa-miR-4645-5p		brown
hsa-miR-4646-5p		brown
hsa-miR-4647		brown
hsa-miR-4649-5p		grey
hsa-miR-4662a-5p		grey
hsa-miR-4667-3p		grey
hsa-miR-4671-5p		blue
hsa-miR-4677-5p		grey
hsa-miR-4686		grey
hsa-miR-4689		brown
hsa-miR-4694-5p		blue
hsa-miR-4721		blue
hsa-miR-4729		blue
hsa-miR-4732-5p		grey
hsa-miR-4739		blue
hsa-miR-4747-5p		brown
hsa-miR-4749-5p		brown
hsa-miR-4757-5p		brown
hsa-miR-4772-5p		blue
hsa-miR-4773		grey
hsa-miR-4782-5p		brown
hsa-miR-4784		grey
hsa-miR-4804-5p		turquoise
hsa-miR-483-3p		blue
hsa-miR-484		grey
hsa-miR-485-3p		yellow
hsa-miR-485-5p		yellow
hsa-miR-486-3p		yellow
hsa-miR-486-5p		yellow
hsa-miR-487b-3p		yellow
hsa-miR-491-5p		grey
hsa-miR-493-3p		yellow
hsa-miR-493-5p		yellow
hsa-miR-494-3p		yellow
hsa-miR-497-3p		turquoise
hsa-miR-497-5p		blue
hsa-miR-4999-3p		grey
hsa-miR-4999-5p		grey
hsa-miR-499a-5p		grey
hsa-miR-5001-3p		grey
hsa-miR-500a-3p		grey
hsa-miR-500a-5p		blue
hsa-miR-501-3p		grey
hsa-miR-501-5p		grey
hsa-miR-5010-3p		grey
hsa-miR-502-3p		grey
hsa-miR-503-5p		grey
hsa-miR-505-3p		grey
hsa-miR-508-3p		blue
hsa-miR-509-3p		grey
hsa-miR-510-3p		turquoise
hsa-miR-512-5p		turquoise
hsa-miR-514a-5p		grey
hsa-miR-5187-5p		grey
hsa-miR-5188		grey
hsa-miR-5196-3p		grey
hsa-miR-5197-3p		brown
hsa-miR-532-3p		grey
hsa-miR-532-5p		grey
hsa-miR-539-3p		grey
hsa-miR-542-3p		brown
hsa-miR-542-5p		grey
hsa-miR-543		grey
hsa-miR-544a		grey
hsa-miR-548an		grey
hsa-miR-548ao-3p		grey
hsa-miR-548ap-5p/548j-5p		grey
hsa-miR-548as-3p		grey
hsa-miR-548au-5p/548c-5p/548o-5p/548am-5p		grey
hsa-miR-548az-5p		grey
hsa-miR-548e-3p		grey
hsa-miR-548e-5p		blue
hsa-miR-548h-3p		blue
hsa-miR-548l		turquoise
hsa-miR-548t-5p		turquoise
hsa-miR-554		brown
hsa-miR-5572		blue
hsa-miR-5587-5p		brown
hsa-miR-5682		brown
hsa-miR-5694		grey
hsa-miR-5701		grey
hsa-miR-574-3p		grey
hsa-miR-574-5p		grey
hsa-miR-576-3p		blue
hsa-miR-582-3p		grey
hsa-miR-582-5p		grey
hsa-miR-584-5p		yellow
hsa-miR-589-3p		blue
hsa-miR-589-5p		brown
hsa-miR-590-3p		grey
hsa-miR-597-5p		grey
hsa-miR-598-3p		turquoise
hsa-miR-6073		blue
hsa-miR-6081		grey
hsa-miR-609		blue
hsa-miR-611		brown
hsa-miR-6125		grey
hsa-miR-6126		grey
hsa-miR-6130		blue
hsa-miR-625-3p		grey
hsa-miR-625-5p		brown
hsa-miR-626		brown
hsa-miR-628-3p		turquoise
hsa-miR-628-5p		grey
hsa-miR-629-3p		blue
hsa-miR-629-5p		grey
hsa-miR-635		turquoise
hsa-miR-636		grey
hsa-miR-642a-3p		blue
hsa-miR-6501-5p		yellow
hsa-miR-6503-3p		grey
hsa-miR-6503-5p		grey
hsa-miR-651-5p		grey
hsa-miR-6513-3p		blue
hsa-miR-652-3p		grey
hsa-miR-654-3p		yellow
hsa-miR-660-5p		grey
hsa-miR-664a-3p		grey
hsa-miR-664a-5p		grey
hsa-miR-664b-5p		grey
hsa-miR-671-3p		grey
hsa-miR-671-5p		grey
hsa-miR-6717-5p		brown
hsa-miR-6718-5p		blue
hsa-miR-6722-3p		blue
hsa-miR-6723-5p		blue
hsa-miR-6724-5p		grey
hsa-miR-6728-5p		turquoise
hsa-miR-6730-3p		brown
hsa-miR-6734-5p		blue
hsa-miR-6749-5p		grey
hsa-miR-6754-3p		grey
hsa-miR-6766-5p		grey
hsa-miR-6767-5p		brown
hsa-miR-6771-3p		turquoise
hsa-miR-6779-5p		grey
hsa-miR-6784-3p		blue
hsa-miR-6790-5p		blue
hsa-miR-6803-3p		grey
hsa-miR-6804-3p		blue
hsa-miR-6808-3p		turquoise
hsa-miR-6817-3p		turquoise
hsa-miR-6823-5p		turquoise
hsa-miR-6826-5p		blue
hsa-miR-6832-3p		turquoise
hsa-miR-6852-5p		yellow
hsa-miR-6855-3p		grey
hsa-miR-6861-3p		blue
hsa-miR-6865-5p		grey
hsa-miR-6867-5p		brown
hsa-miR-6872-3p		grey
hsa-miR-6873-3p		grey
hsa-miR-6880-3p		blue
hsa-miR-6882-5p		grey
hsa-miR-6887-3p		grey
hsa-miR-6888-5p		brown
hsa-miR-7-1-3p		grey
hsa-miR-7-5p		grey
hsa-miR-708-3p		blue
hsa-miR-7110-3p		brown
hsa-miR-7157-5p		grey
hsa-miR-7159-3p		brown
hsa-miR-718		grey
hsa-miR-744-5p		grey
hsa-miR-760		turquoise
hsa-miR-7641		turquoise
hsa-miR-765		turquoise
hsa-miR-766-3p		grey
hsa-miR-767-5p		grey
hsa-miR-769-5p		turquoise
hsa-miR-7704		grey
hsa-miR-7706		grey
hsa-miR-7844-5p		brown
hsa-miR-7847-3p		blue
hsa-miR-7849-3p		grey
hsa-miR-7854-3p		brown
hsa-miR-7976		turquoise
hsa-miR-7977		grey
hsa-miR-802		grey
hsa-miR-8052		grey
hsa-miR-8059		grey
hsa-miR-8075		blue
hsa-miR-8077		blue
hsa-miR-8085		blue
hsa-miR-873-5p		grey
hsa-miR-874-3p		grey
hsa-miR-875-5p		grey
hsa-miR-876-5p		blue
hsa-miR-877-3p		turquoise
hsa-miR-885-3p		brown
hsa-miR-887-5p		brown
hsa-miR-889-3p		yellow
hsa-miR-891a-5p		grey
hsa-miR-892c-5p		brown
hsa-miR-9-5p		grey
hsa-miR-922		brown
hsa-miR-92a-3p		grey
hsa-miR-92b-3p		grey
hsa-miR-92b-5p		brown
hsa-miR-93-3p		grey
hsa-miR-93-5p		grey
hsa-miR-936		grey
hsa-miR-941		grey
hsa-miR-942-3p		blue
hsa-miR-942-5p		grey
hsa-miR-95-3p		grey
hsa-miR-96-5p		brown
hsa-miR-98-3p		grey
hsa-miR-98-5p		grey
hsa-miR-99a-3p		blue
hsa-miR-99a-5p		grey
hsa-miR-99b-3p		grey
hsa-miR-99b-5p		yellow
hsa_piR_000045/gb/DQ569993/Homo		grey
hsa_piR_000441/gb/DQ570540/Homo		grey
hsa_piR_000552/gb/DQ570687/Homo		grey
hsa_piR_000560/gb/DQ570698/Homo		grey
hsa_piR_000586/gb/DQ570728/Homo		blue
hsa_piR_000753/gb/DQ570940/Homo		turquoise
hsa_piR_000765/gb/DQ570956/Homo		blue
hsa_piR_000794/gb/DQ570992/Homo		grey
hsa_piR_001042/gb/DQ571335/Homo		turquoise
hsa_piR_001101/gb/DQ571419/Homo		grey
hsa_piR_001152/gb/DQ571500/Homo		turquoise
hsa_piR_001159/gb/DQ571511/Homo		grey
hsa_piR_001168/gb/DQ571524/Homo		turquoise
hsa_piR_001170/gb/DQ571526/Homo		turquoise
hsa_piR_001207/gb/DQ571591/Homo		grey
hsa_piR_001311/gb/DQ571812/Homo		grey
hsa_piR_001318/gb/DQ571823/Homo		grey
hsa_piR_001346/gb/DQ571858/Homo		grey
hsa_piR_002158/gb/DQ572892/Homo		grey
hsa_piR_002852/gb/DQ573835/Homo		blue
hsa_piR_002973/gb/DQ573999/Homo		grey
hsa_piR_004153/gb/DQ575660/Homo		blue
hsa_piR_004271/gb/DQ575827/Homo		blue
hsa_piR_004307/gb/DQ575881/Homo		turquoise
hsa_piR_004308/gb/DQ575882/Homo		turquoise
hsa_piR_004721/gb/DQ576479/Homo		grey
hsa_piR_004801/gb/DQ576605/Homo		grey
hsa_piR_004987/gb/DQ576872/Homo		turquoise
hsa_piR_005271/gb/DQ577259/Homo		turquoise
hsa_piR_005799/gb/DQ577967/Homo		grey
hsa_piR_006426/gb/DQ578783/Homo		grey
hsa_piR_007635/gb/DQ580405/Homo		turquoise
hsa_piR_008112/gb/DQ581031/Homo		blue
hsa_piR_008113/gb/DQ581032/Homo		blue
hsa_piR_008114/gb/DQ581033/Homo		grey
hsa_piR_008984/gb/DQ582176/Homo		brown
hsa_piR_009051/gb/DQ582264/Homo		turquoise
hsa_piR_009154/gb/DQ582400/Homo		turquoise
hsa_piR_009228/gb/DQ582496/Homo		grey
hsa_piR_009265/gb/DQ582536/Homo		blue
hsa_piR_009294/gb/DQ582566/Homo		turquoise
hsa_piR_009981/gb/DQ583434/Homo		turquoise
hsa_piR_010024/gb/DQ583491/Homo		turquoise
hsa_piR_010431/gb/DQ584049/Homo		grey
hsa_piR_010894/gb/DQ584698/Homo		turquoise
hsa_piR_011188/gb/DQ585095/Homo		turquoise
hsa_piR_012681/gb/DQ587153/Homo		turquoise
hsa_piR_012753/gb/DQ587269/Homo		turquoise
hsa_piR_014620/gb/DQ590013/Homo		turquoise
hsa_piR_015026/gb/DQ590548/Homo		blue
hsa_piR_015150/gb/DQ590704/Homo		grey
hsa_piR_015249/gb/DQ590830/Homo		turquoise
hsa_piR_015800/gb/DQ591595/Homo		grey
hsa_piR_016374/gb/DQ592313/Homo		turquoise
hsa_piR_016658/gb/DQ592931/Homo		yellow
hsa_piR_016659/gb/DQ592932/Homo		grey
hsa_piR_016677/gb/DQ592953/Homo		grey
hsa_piR_016735/gb/DQ593039/Homo		brown
hsa_piR_016742/gb/DQ593049/Homo		turquoise
hsa_piR_016945/gb/DQ593356/Homo		turquoise
hsa_piR_016946/gb/DQ593358/Homo		grey
hsa_piR_016975/gb/DQ593415/Homo		turquoise
hsa_piR_017033/gb/DQ593538/Homo		turquoise
hsa_piR_017061/gb/DQ593574/Homo		turquoise
hsa_piR_017104/gb/DQ593636/Homo		turquoise
hsa_piR_017178/gb/DQ593744/Homo		blue
hsa_piR_017184/gb/DQ593752/Homo		turquoise
hsa_piR_017194/gb/DQ593767/Homo		turquoise
hsa_piR_017458/gb/DQ594126/Homo		blue
hsa_piR_017716/gb/DQ594453/Homo		grey
hsa_piR_017723/gb/DQ594464/Homo		blue
hsa_piR_017724/gb/DQ594465/Homo		grey
hsa_piR_017791/gb/DQ594556/Homo		grey
hsa_piR_017936/gb/DQ594740/Homo		turquoise
hsa_piR_018165/gb/DQ595023/Homo		grey
hsa_piR_018292/gb/DQ595186/Homo		turquoise
hsa_piR_018570/gb/DQ595536/Homo		turquoise
hsa_piR_018573/gb/DQ595539/Homo		grey
hsa_piR_018780/gb/DQ595807/Homo		grey
hsa_piR_018849/gb/DQ595899/Homo		grey
hsa_piR_019050/gb/DQ596155/Homo		grey
hsa_piR_019179/gb/DQ596327/Homo		blue
hsa_piR_019354/gb/DQ596587/Homo		grey
hsa_piR_019420/gb/DQ596670/Homo		turquoise
hsa_piR_019521/gb/DQ596805/Homo		turquoise
hsa_piR_019544/gb/DQ596830/Homo		turquoise
hsa_piR_019675/gb/DQ596992/Homo		grey
hsa_piR_019676/gb/DQ596993/Homo		turquoise
hsa_piR_019825/gb/DQ597218/Homo		blue
hsa_piR_019911/gb/DQ597340/Homo		grey
hsa_piR_019912/gb/DQ597341/Homo		turquoise
hsa_piR_019914/gb/DQ597347/Homo		turquoise
hsa_piR_019951/gb/DQ597403/Homo		turquoise
hsa_piR_020008/gb/DQ597482/Homo		turquoise
hsa_piR_020009/gb/DQ597484/Homo		turquoise
hsa_piR_020326/gb/DQ597916/Homo		blue
hsa_piR_020329/gb/DQ597919/Homo		brown
hsa_piR_020365/gb/DQ597975/Homo		turquoise
hsa_piR_020388/gb/DQ598008/Homo		turquoise
hsa_piR_020439/gb/DQ598084/Homo		grey
hsa_piR_020450/gb/DQ598104/Homo		grey
hsa_piR_020485/gb/DQ598159/Homo		turquoise
hsa_piR_020490/gb/DQ598167/Homo		grey
hsa_piR_020496/gb/DQ598175/Homo		yellow
hsa_piR_020500/gb/DQ598190/Homo		grey
hsa_piR_020541/gb/DQ598252/Homo		turquoise
hsa_piR_020548/gb/DQ598263/Homo		grey
hsa_piR_020619/gb/DQ598378/Homo		grey
hsa_piR_020657/gb/DQ598428/Homo		blue
hsa_piR_020813/gb/DQ598646/Homo		turquoise
hsa_piR_020814/gb/DQ598650/Homo		grey
hsa_piR_020815/gb/DQ598651/Homo		grey
hsa_piR_020828/gb/DQ598675/Homo		turquoise
hsa_piR_020829/gb/DQ598677/Homo		turquoise
hsa_piR_021032/gb/DQ598918/Homo		blue

## Sheet: geneTraitCorrelationValue
Age	BMI	HbA1C (%)	ALT (u/l)	AST (u/l)	T. Chol. (mmol/l)	LDL (mmol/l)	HDL (mmol/l)	Ca (mmol/l)	ID
-0.180374	-0.236105	0.116016	-0.150436	-0.0797283	0.0510145	0.0254917	0.182333	0.0402547	hsa-let-7a-3p
-0.223819	-0.197707	-0.00479497	0.080794	0.0213698	0.089784	0.0392584	0.0560263	0.0547051	hsa-let-7a-5p
-0.172385	-0.202404	0.0797478	-0.114172	-0.056435	-0.000410269	-0.0149372	0.113654	0.017412	hsa-let-7b-3p
0.0610575	0.104749	-0.0602695	0.0930657	0.0300898	0.0169736	0.00749406	-0.0343001	0.0313683	hsa-let-7b-5p
-0.150794	-0.169899	0.161498	0.156961	0.0574668	0.267042	0.208778	0.190444	0.29392	hsa-let-7c-5p
-0.179103	-0.223255	0.119441	0.0612286	0.0867906	0.149874	0.187498	0.0646161	0.153886	hsa-let-7d-3p
-0.377416	-0.154719	0.202508	0.345926	0.220247	0.260092	0.202602	0.205123	0.135604	hsa-let-7d-5p
-0.181594	-0.0965377	0.468953	0.285704	0.175339	0.446969	0.406749	0.364351	0.430841	hsa-let-7e-5p
0.0265663	0.0677511	0.0376921	-0.119087	-0.188084	-0.0301389	0.0342129	-0.117016	0.0240695	hsa-let-7f-1-3p
-0.281572	-0.383251	0.057186	0.0270258	0.0499415	0.149606	0.0520321	0.226935	0.108029	hsa-let-7f-5p
0.192649	0.251888	-0.176951	-0.118289	-0.111422	-0.222274	-0.174528	-0.285124	-0.176657	hsa-let-7g-3p
-0.150676	-0.14746	0.217658	-0.00735129	-0.109405	0.231966	0.173614	0.134126	0.18269	hsa-let-7g-5p
0.179212	0.310965	-0.0107908	0.0505001	0.0778581	-0.0802488	-0.108054	-0.100625	-0.0832698	hsa-let-7i-3p
-0.079303	-0.0189139	-0.119359	0.0374611	0.0713299	-0.0660214	-0.149511	0.0103496	-0.0939975	hsa-let-7i-5p
0.091264	0.0973157	0.243009	-0.0181738	-0.046674	0.199686	0.130524	0.252747	0.0892324	hsa-miR-1-3p
0.0399721	0.205211	0.0429081	-0.171744	-0.273546	0.0179629	-0.0155249	0.0668479	-0.074707	hsa-miR-100-5p
0.212399	0.0823173	0.0262056	0.121966	0.127796	0.00685556	0.0466329	-0.0162938	-0.00362822	hsa-miR-101-3p
-0.0312816	-0.109487	0.156481	0.00972657	0.0307848	0.0878134	0.127706	0.0973309	0.106934	hsa-miR-101-5p
0.176394	0.264476	-0.203483	0.021398	0.0917121	-0.178132	-0.163204	-0.0828899	-0.281236	hsa-miR-103a-3p
-0.0547109	-0.083161	-0.00498072	-0.135648	-0.0692954	-0.0718971	-0.0664281	0.0463297	-0.100557	hsa-miR-103b
-0.118712	-0.142578	0.183999	0.329432	0.149562	0.228809	0.291013	0.0699189	0.116916	hsa-miR-105-3p
-0.165278	-0.206616	0.131528	0.279119	0.302045	0.197964	0.224087	0.0991574	0.186809	hsa-miR-106a-5p
-0.103742	-0.000115362	0.106604	0.151927	0.16054	0.162271	0.0914443	0.0835539	0.171102	hsa-miR-106b-3p
-0.0087209	0.00403412	0.211456	0.209231	0.037657	0.179243	0.188773	0.0846763	0.095232	hsa-miR-106b-5p
0.260083	0.369336	-0.1964	0.00831116	0.0625606	-0.181778	-0.168038	-0.0933236	-0.286641	hsa-miR-107
0.20271	0.0724755	0.03064	-0.150881	-0.122994	0.0366706	-0.0689237	0.172783	-0.0520021	hsa-miR-10a-5p
-0.0873659	-0.118799	0.00045666	-0.128714	-0.119819	-0.00125874	-0.0385071	-0.0700461	0.0136604	hsa-miR-10b-3p
-0.0336487	-0.14311	0.11317	0.182552	0.184205	0.119977	0.035656	0.0858517	0.158055	hsa-miR-10b-5p
0.193934	0.275009	-0.14515	0.0302026	0.0756253	-0.209255	-0.115457	-0.231006	-0.179965	hsa-miR-1185-1-3p
0.0167085	-0.14298	-0.163523	-0.147029	-0.140613	-0.166249	-0.236063	-0.189861	-0.11468	hsa-miR-1185-5p
-0.153951	-0.151374	0.160153	0.178792	0.173892	0.0989364	0.0806441	0.0591423	0.22829	hsa-miR-1199-5p
-0.0620242	-0.137586	-0.14089	0.0212808	0.0675534	-0.14377	-0.182264	-0.133248	-0.0763734	hsa-miR-1203
0.099638	0.0405817	-0.129222	-0.0859616	0.0382109	-0.110791	-0.154904	-0.172247	-0.0709847	hsa-miR-1208
-0.0913221	-0.139179	0.120141	0.240033	0.171452	0.215425	0.192552	0.213501	0.186082	hsa-miR-122-5p
-0.06937	-0.137714	-0.267196	-0.110548	0.00432393	-0.272993	-0.330319	-0.274746	-0.184067	hsa-miR-1224-5p
-0.0629797	-0.111207	-0.0185415	-0.0493694	-0.132417	0.0654837	0.0796886	0.0723557	-0.015357	hsa-miR-1226-3p
0.235425	-0.0423337	-0.311233	-0.168919	-0.0892873	-0.304434	-0.351617	-0.229592	-0.214082	hsa-miR-1228-3p
-0.264115	-0.157165	0.0388926	0.177868	0.22612	0.0460941	0.0259041	-0.020618	0.140672	hsa-miR-1237-3p
-0.113736	-0.130117	0.0496876	-0.0760806	-0.161232	-0.000710317	0.0131059	0.018324	-0.00585556	hsa-miR-1237-5p
-0.123297	-0.254807	-0.000876617	-0.111906	-0.105828	-0.00310344	-0.061794	-0.0672063	0.0147011	hsa-miR-1243
0.353797	0.299146	-0.360649	-0.179839	-0.155853	-0.335189	-0.348433	-0.353151	-0.380666	hsa-miR-1248
-0.161079	-0.131753	0.281423	0.05503	0.0170625	0.24947	0.263286	0.273873	0.198653	hsa-miR-1249-3p
0.113678	0.177489	0.0681642	-0.0511786	-0.183934	0.0313343	0.0427312	0.00380858	-0.0301841	hsa-miR-1250-5p
0.00766903	0.134062	-0.00668439	-0.0655047	-0.0762266	0.0562514	0.0972818	-0.0357436	0.0121969	hsa-miR-1255a
0.026988	0.121089	0.336824	0.0269841	-0.0844313	0.301336	0.24058	0.168644	0.313163	hsa-miR-125a-5p
-0.0434924	-0.118556	-0.147211	-0.104906	-0.0366555	-0.152683	-0.213322	-0.178168	-0.0916689	hsa-miR-125b-1-3p
-0.104766	-0.163597	0.0114167	-0.11321	-0.212097	0.0361262	-0.0271412	-0.00636025	0.0825516	hsa-miR-125b-5p
0.147012	0.231051	0.137596	0.115912	0.132813	0.0871979	0.197273	0.0921917	0.0532044	hsa-miR-126-3p
0.0945082	0.22645	0.226458	0.227521	0.236282	0.172082	0.27325	0.178301	0.140549	hsa-miR-126-5p
-0.00207879	0.132352	0.236362	0.101707	0.226545	0.0887705	0.0978836	0.0294391	0.215539	hsa-miR-1260a
-0.201048	0.186524	0.448202	0.0988776	0.00639215	0.356614	0.374782	0.291051	0.320417	hsa-miR-1260b
-0.0992972	0.070425	0.0760759	-0.0153475	-0.0529635	0.0331717	0.0405271	0.0599464	0.0682992	hsa-miR-1262
0.216818	0.0502679	-0.228182	0.0482936	-0.00275632	-0.189126	-0.207652	-0.180724	-0.208438	hsa-miR-1266-5p
-0.0873319	-0.258659	-0.163484	0.01097	0.0621068	-0.158906	-0.155233	-0.164068	-0.0638186	hsa-miR-1267
0.0297995	0.205609	-0.145576	-0.312519	-0.324841	-0.220084	-0.159255	-0.239512	-0.00404733	hsa-miR-1268a
-0.0727756	0.0967569	-0.139692	-0.328826	-0.257196	-0.208279	-0.260446	-0.0582333	-0.0967417	hsa-miR-1268b
0.231496	0.274906	-0.125915	0.1493	0.186047	-0.142459	-0.0917315	-0.13157	-0.122629	hsa-miR-127-3p
-0.0177893	0.0737671	-0.216733	-0.239135	-0.100615	-0.252909	-0.321549	-0.187956	-0.308947	hsa-miR-1270
-0.0642114	0.0176415	-0.0278234	-0.262705	-0.211065	-0.108629	-0.161442	0.0104212	-0.0340603	hsa-miR-1271-5p
-0.161645	-0.0285055	0.36455	0.241031	0.243493	0.215077	0.216353	0.240056	0.19642	hsa-miR-1272
-0.0356943	-0.254727	-0.0930656	-0.0405718	0.0155726	-0.025484	-0.140278	0.0847993	-0.121455	hsa-miR-1273a
-0.0997021	-0.264876	0.0528884	-0.140544	-0.101575	0.0785276	-0.0409331	0.238722	-0.0144736	hsa-miR-1273c
-0.132832	-0.121024	-0.208285	0.0878326	0.146965	-0.146345	-0.154125	-0.105353	-0.124411	hsa-miR-1273g-3p
-0.146723	-0.0877016	-0.094279	0.0945629	0.180287	-0.0953211	-0.119769	-0.0354952	-0.0636677	hsa-miR-1273h-3p
-0.040659	-0.129394	-0.159082	-0.062741	-0.0840716	-0.0658902	-0.125505	-0.115118	0.00395835	hsa-miR-1275
-0.0529809	-0.00321042	0.0891144	-0.181609	-0.122996	-0.0339562	-0.0333867	0.0875949	-0.0167167	hsa-miR-1276
0.000386064	0.0967855	0.166016	0.321112	0.333538	0.135445	0.191641	0.146265	0.061083	hsa-miR-1277-5p
-0.0913747	0.150847	0.00569932	0.147244	0.153268	-0.011504	0.0445648	0.0610362	-0.0510119	hsa-miR-128-3p
0.308736	0.424053	-0.166313	-0.0799306	-0.143588	-0.0970096	-0.125439	-0.0957292	-0.16323	hsa-miR-1287-5p
-0.0932364	-0.222221	0.00387656	-0.0262358	0.00705498	0.0383897	-0.0825611	0.213058	-0.0480017	hsa-miR-1291
0.0202694	0.0833	0.32028	-0.0162208	0.00398653	0.154611	0.144716	0.203994	0.202563	hsa-miR-1292-5p
-0.0261215	-0.182125	0.237315	0.0698822	0.120517	0.146179	0.119152	0.166738	0.309352	hsa-miR-1299
-0.0780869	0.191723	0.129198	0.10862	0.0366466	0.10362	0.13812	-0.0245129	0.094254	hsa-miR-1301-3p
-0.05411	0.0550973	0.0253148	0.163032	0.206156	-0.0199368	0.00683197	-0.0245689	-0.0256698	hsa-miR-1303
-0.110908	-0.0537001	0.0941284	-0.0747756	-0.107831	0.032886	0.0500186	-0.0303517	-0.0749444	hsa-miR-1304-3p
0.030414	-5.10365e-06	-0.241539	-0.0541978	0.0211776	-0.208082	-0.219517	-0.0538829	-0.326054	hsa-miR-1304-5p
-0.149821	-0.142568	-0.130069	-0.095144	-0.0527557	-0.101496	-0.120235	-0.0703386	0.0747401	hsa-miR-1306-5p
-0.0994861	-0.09334	0.00448592	0.173646	0.159243	0.051804	0.0448286	0.0471635	0.0362085	hsa-miR-1307-3p
0.185355	0.229539	-0.0523054	-0.0596623	-0.143057	-0.12859	-0.0555626	-0.170617	-0.157241	hsa-miR-1307-5p
0.121851	0.213786	0.298148	0.258357	0.237421	0.274994	0.324039	0.280503	0.172309	hsa-miR-130a-3p
0.0151563	0.0312133	-0.182948	-0.0312905	0.0400461	-0.13824	-0.145944	-0.0325775	-0.194688	hsa-miR-130b-3p
-0.0871381	-0.00745032	-0.0873152	-0.0954159	-0.0979585	-0.0406218	-0.030996	-0.124346	-0.110794	hsa-miR-130b-5p
0.185947	0.0964377	0.0686405	-0.038441	-0.00784317	0.0164499	-0.0264843	0.155448	0.105853	hsa-miR-132-3p
0.182077	0.104267	0.126872	-0.0253996	-0.0914845	0.170425	0.0732163	0.246253	0.164388	hsa-miR-132-5p
0.125344	0.14357	0.145377	0.229391	0.0844872	0.153126	0.129044	0.1115	0.054873	hsa-miR-133a-3p
0.110611	-0.0727806	0.0207713	-0.051904	-0.111114	0.0281622	0.00855553	0.0147015	-0.117702	hsa-miR-133b
0.248497	0.313817	-0.284987	-0.0283753	0.0265237	-0.302005	-0.280098	-0.277529	-0.273674	hsa-miR-134-5p
0.191475	0.285755	-0.0795494	0.0777816	0.112674	-0.124095	-0.119632	-0.175403	-0.156424	hsa-miR-136-3p
-0.149115	-0.0735284	0.240346	0.225393	0.10529	0.326984	0.287402	0.215818	0.166723	hsa-miR-136-5p
-0.113195	-0.0693555	0.0711895	0.187239	0.0817478	0.0912466	0.0786028	0.0991714	-0.0518352	hsa-miR-138-5p
-0.0322155	0.0916607	0.128963	0.251366	0.18225	0.218428	0.251757	0.150691	0.0998721	hsa-miR-139-3p
-0.107309	0.157838	0.299176	0.22848	0.2806	0.227067	0.299115	0.0785578	0.219929	hsa-miR-139-5p
-0.0530053	0.123148	0.020285	0.118717	0.189713	-0.00348869	-0.0703746	0.0398338	0.133301	hsa-miR-140-3p
-0.0787578	-0.0913116	0.0855909	-0.105805	-0.0553795	-0.0174189	-0.00834924	0.0574153	0.0429269	hsa-miR-140-5p
-0.221138	-0.317436	0.374663	0.350227	0.396669	0.333398	0.283494	0.338661	0.333285	hsa-miR-141-3p
0.128524	-0.126139	-0.258932	0.133298	0.185063	-0.163272	-0.118929	-0.12881	-0.157511	hsa-miR-141-5p
0.237176	0.0676742	0.00314508	0.00980683	-0.0478305	-0.0583252	-0.0634057	-0.0665983	-0.0961478	hsa-miR-142-3p
0.242988	0.107421	-0.0625525	-0.132675	-0.0957562	-0.167513	-0.143716	-0.138649	-0.0686151	hsa-miR-142-5p
0.239741	0.140164	-0.144773	-0.0571588	-0.0474105	-0.129562	-0.0247258	-0.109401	-0.211114	hsa-miR-143-3p
-0.108021	-0.0746333	-0.019338	0.099132	0.181246	-0.00549751	-0.0760399	-0.0766461	0.0938591	hsa-miR-143-5p
0.0209256	0.0827726	0.131819	0.240496	0.176748	0.144218	0.146618	0.109347	0.0577073	hsa-miR-144-3p
0.432011	0.406714	-0.0356176	-0.148253	-0.182935	-0.0395265	-0.0306921	-0.0978194	-0.115622	hsa-miR-144-5p
0.134819	0.361861	0.0535675	0.209836	0.0899879	0.0270364	0.157752	-0.0819036	-0.022008	hsa-miR-145-5p
0.243245	0.108138	-0.059529	-0.0479485	-0.0245993	-0.153614	-0.144551	-0.177259	0.0561742	hsa-miR-1468-5p
0.123983	0.195517	-0.0248254	0.0378139	-0.129954	-0.0835253	0.00228147	-0.119156	-0.0508783	hsa-miR-146a-3p
0.0919783	0.284467	0.0339035	-0.0515082	-0.10752	0.0407436	0.0448028	-0.0503268	0.0372054	hsa-miR-146a-5p
-0.180243	-0.188505	0.258915	0.0671735	0.00105627	0.237144	0.1294	0.213012	0.284273	hsa-miR-146b-3p
0.096541	-0.033192	-0.00623461	-0.0751883	-0.089052	0.0303731	-0.0457336	-0.0464979	0.0666194	hsa-miR-146b-5p
-0.0468491	-0.237185	0.130099	0.0690686	0.0668591	0.101122	0.103211	0.102939	0.168432	hsa-miR-148a-3p
0.0928585	-0.142155	-0.0397168	0.125016	0.107074	-0.0228089	-0.0267434	-0.00868449	0.075151	hsa-miR-148a-5p
0.120853	0.0670664	0.104241	0.210632	0.209665	0.0688029	0.0901779	0.141705	0.0918791	hsa-miR-148b-3p
-0.0816881	0.0314286	0.146153	0.117383	-0.0619282	0.0663001	0.105224	-0.0877736	0.106728	hsa-miR-148b-5p
0.00749492	0.0215239	-0.237684	-0.109051	-0.0722859	-0.184752	-0.233379	-0.167243	-0.136614	hsa-miR-149-3p
-0.200258	-0.241082	-0.03125	-0.108847	-0.125929	-0.0458226	-0.139186	-0.0623215	0.0621137	hsa-miR-150-3p
-0.176308	-0.128188	0.124815	0.00197204	-0.049449	0.116746	0.0349392	0.0342199	0.19251	hsa-miR-150-5p
-0.0518723	0.0496268	0.220608	0.261719	0.255721	0.207979	0.227114	0.246515	0.172721	hsa-miR-151a-3p
-0.312079	-0.0874402	0.506045	0.431352	0.370688	0.486189	0.492348	0.385941	0.361089	hsa-miR-151b/151a-5p
0.27908	0.236659	0.0236803	-0.072375	-0.110145	0.00624791	0.0223068	0.146485	-0.0943245	hsa-miR-152-3p
0.0251091	0.0963701	0.04087	0.244326	0.236609	0.0838529	0.028943	0.0783648	0.087165	hsa-miR-1539
0.430437	0.350196	-0.314766	-0.148591	-0.196224	-0.356031	-0.353935	-0.368663	-0.383732	hsa-miR-154-5p
-0.358489	-0.419138	0.0959627	0.0771432	0.150508	0.192147	0.036753	0.223319	0.19	hsa-miR-155-5p
0.0450462	0.136758	-0.0428135	-0.00220172	0.00845385	-0.0618109	-0.0210446	-0.0952568	-0.190695	hsa-miR-15a-5p
0.101354	0.198244	0.19071	0.197048	0.206727	0.159693	0.219809	0.158622	0.148169	hsa-miR-15b-3p
-0.143517	0.129919	0.0862818	0.180282	0.112521	0.0979546	0.156563	0.00594474	-0.00876739	hsa-miR-15b-5p
-0.212924	-0.295606	0.0353347	-0.130417	-0.107081	-0.0125013	0.0327795	-0.0771248	0.0228692	hsa-miR-16-2-3p
-0.0676449	-0.0963676	-0.137221	-0.0886805	0.0596589	-0.174143	-0.104542	-0.10286	-0.210606	hsa-miR-16-5p
0.2403	0.260129	-0.114792	-0.222319	-0.116622	-0.158433	-0.239319	-0.180958	-0.214224	hsa-miR-17-3p
-0.133907	-0.0337336	0.268597	0.244151	0.131166	0.26441	0.349177	0.204909	0.142451	hsa-miR-17-5p
0.0845108	0.0378533	0.0317291	0.0848246	0.168518	0.0406183	-0.0464739	0.156191	0.0799976	hsa-miR-181a-2-3p
-0.187124	-0.0541688	0.0808809	0.179775	0.141785	0.0593004	0.040271	0.0571358	0.0420367	hsa-miR-181a-3p
-0.258842	-0.40745	0.137016	0.0757052	0.16088	0.202515	0.0513441	0.226783	0.197545	hsa-miR-181a-5p
-0.0745874	-0.0184159	-0.00676633	0.0394057	0.0439603	-0.00423585	-0.0794248	-0.0554774	-0.00888968	hsa-miR-181b-2-3p
0.0434019	-0.0853621	0.0684769	-0.020131	0.108726	0.0992968	-0.0551455	0.165272	0.0718504	hsa-miR-181b-5p
0.202257	0.125284	0.143846	-0.0147851	-0.000957165	0.124662	0.115655	0.119586	0.0445189	hsa-miR-181c-3p
0.259191	0.140113	-0.130982	-0.324776	-0.256514	-0.164997	-0.170306	-0.176502	-0.217318	hsa-miR-181c-5p
-0.0519401	-0.189084	-0.242368	-0.209066	-0.260125	-0.241955	-0.243125	-0.260359	-0.176921	hsa-miR-181d-5p
0.131634	-0.0665243	0.0277859	0.0949873	0.0915954	0.0985474	0.109882	0.0723112	0.133535	hsa-miR-182-5p
-0.158321	-0.220258	0.0137556	-0.131293	-0.0675271	-0.0487177	-0.0977338	0.0742629	-0.0195381	hsa-miR-1827
0.210479	-0.0763982	-0.104137	-0.111244	-0.029444	-0.079666	-0.0800452	-0.0510428	-0.0332572	hsa-miR-183-5p
-0.0592608	0.137699	-0.136763	0.102149	0.0365592	-0.124459	-0.0579066	-0.172521	-0.0825193	hsa-miR-185-3p
0.212402	0.386502	0.0276257	-0.0125463	-0.0540038	0.0162967	0.0922856	0.0264028	-0.109807	hsa-miR-185-5p
0.179407	0.191041	-0.257156	-0.245391	-0.212968	-0.235625	-0.33459	-0.306234	-0.236431	hsa-miR-186-3p
0.305871	0.343006	-0.124814	-0.052304	-0.0494128	-0.197351	-0.102617	-0.167777	-0.214294	hsa-miR-186-5p
0.124342	0.103293	-0.135321	-0.0373781	0.00604846	-0.0979021	-0.102318	-0.16564	-0.059863	hsa-miR-18a-3p
0.16474	0.26956	0.212536	0.123916	0.0719791	0.191069	0.303495	0.0623604	0.0299248	hsa-miR-18a-5p
-0.211206	-0.2436	-0.1165	-0.0452658	-0.0167496	-0.0880276	-0.0910172	-0.122503	-0.157914	hsa-miR-1908-5p
0.14226	0.251172	0.0847971	0.185642	0.229723	0.0706573	0.163391	0.0665281	0.00736578	hsa-miR-190a-5p
0.0516476	0.137717	0.056562	0.174511	0.16241	0.0929354	0.147862	0.0411148	0.0522211	hsa-miR-190b
-0.175479	-0.0686159	0.179804	0.255601	0.204385	0.169654	0.21141	0.214805	0.198337	hsa-miR-191-3p
-0.0214293	0.162793	-0.160613	-0.00522211	0.0170201	-0.160687	-0.103707	-0.0739029	-0.170504	hsa-miR-191-5p
-0.196839	-0.143755	-0.0848891	0.000331746	0.00262116	-0.109643	-0.0862036	-0.139163	-0.080763	hsa-miR-1913
-0.00567492	-0.0115547	0.022031	-0.236619	-0.273014	-0.0639952	-0.0489125	-0.0916018	-0.0419025	hsa-miR-1914-3p
0.0515152	-0.11909	-0.384817	-0.229225	-0.0996704	-0.37873	-0.40059	-0.336859	-0.268419	hsa-miR-1914-5p
0.168995	0.112687	0.0126148	-0.144493	-0.182772	-0.0317464	-0.0682492	-0.047757	0.0762715	hsa-miR-192-5p
-0.141188	-0.128568	-0.0620041	0.0611192	0.0406195	0.0130337	0.100543	-0.0488018	-0.0689754	hsa-miR-193a-5p
0.122459	0.182121	0.0917063	-0.125643	-0.227674	0.0680249	0.0631971	-0.0329557	0.124393	hsa-miR-194-5p
-0.127688	0.018848	0.271024	0.227498	0.196795	0.247835	0.283448	0.104929	0.209953	hsa-miR-195-5p
0.565021	0.369321	-0.407208	-0.350935	-0.271127	-0.367379	-0.414564	-0.334468	-0.341008	hsa-miR-196a-5p
0.106015	-0.11146	-0.10345	-0.162891	-0.175615	-0.0476533	-0.058565	0.058746	-0.00367482	hsa-miR-196b-5p
-0.237548	-0.0457331	-0.0767357	-0.013885	-0.0636363	-0.0810575	-0.0150794	-0.220514	0.0346797	hsa-miR-197-3p
-0.197088	-0.256949	-0.161045	-0.107884	-0.100008	-0.0802113	-0.0446238	-0.105138	-0.0492106	hsa-miR-1976
0.1275	0.151614	0.0338056	0.153808	0.154443	0.0325549	0.102675	0.0901115	0.0190769	hsa-miR-199a-3p
0.168748	0.216644	-0.00606155	0.106628	0.0960425	-0.0306058	0.0471466	-0.0161453	-0.0205037	hsa-miR-199a-5p
0.0759612	0.0670829	0.0820558	0.0542159	0.0878444	0.0477026	0.0769867	0.153925	0.0372251	hsa-miR-199b-3p
0.306397	0.263173	-0.330605	-0.182973	-0.208459	-0.321861	-0.214653	-0.279592	-0.356234	hsa-miR-199b-5p
0.117964	0.206696	-0.10171	0.0300192	0.0119747	-0.142865	-0.0605653	-0.202674	-0.249843	hsa-miR-19a-3p
0.224383	0.152912	-0.0824476	0.0551727	0.038416	-0.0704279	-0.0177169	-0.101391	-0.168115	hsa-miR-19b-3p
0.0575785	0.0480499	0.0991238	0.132351	0.183008	0.152135	0.145092	0.182261	0.122186	hsa-miR-200a-3p
-0.168927	-0.0410733	0.060402	0.171758	0.210719	0.20607	0.212655	0.070767	0.169618	hsa-miR-200b-3p
-0.480982	-0.500319	0.308278	0.299193	0.329406	0.371724	0.24297	0.349986	0.365392	hsa-miR-200c-3p
-0.0562849	0.012284	0.192221	0.358126	0.262466	0.23399	0.301348	0.0298201	0.231823	hsa-miR-203a-3p
-0.155167	-0.166652	0.144114	0.230209	0.293631	0.166276	0.0817234	0.178843	0.239262	hsa-miR-206
-0.194838	-0.0445097	0.0196484	0.126834	0.134832	0.0197135	-0.0264097	-0.0398584	0.125455	hsa-miR-20a-3p
0.185228	0.356072	0.0903335	0.0375975	-0.00678273	0.0568821	0.122609	-0.0531842	-0.128056	hsa-miR-20a-5p
-0.0154037	0.0581222	0.142211	0.0337031	0.0940242	0.17841	0.137334	0.182939	0.0852766	hsa-miR-20b-5p
0.0761836	0.250715	-0.0448818	0.160755	0.196719	-0.100754	-0.0611742	-0.0420034	-0.206076	hsa-miR-21-3p
0.566434	0.443421	-0.219008	-0.229596	-0.140074	-0.257004	-0.28431	-0.15957	-0.352763	hsa-miR-21-5p
0.11598	0.115772	-0.237981	-0.0807217	-0.065011	-0.202802	-0.239442	-0.182507	-0.250938	hsa-miR-210-3p
-0.226466	-0.125862	0.0465338	0.313857	0.30197	0.13796	0.0781745	0.069305	0.130782	hsa-miR-2110
0.246253	0.0165632	-0.079009	-0.0473892	-0.0737231	-0.120547	-0.131817	-0.15473	-0.0590511	hsa-miR-2117
-0.0218212	0.0251031	-0.171782	0.179707	0.252877	-0.15517	-0.116639	-0.100007	-0.151714	hsa-miR-212-3p
0.0964113	0.0379892	0.188329	-0.0860678	-0.167217	0.152908	0.137178	0.0755623	0.219533	hsa-miR-215-5p
0.263464	-0.0492482	-0.019843	-0.140625	-0.249797	0.015978	0.0128485	-0.0365163	-0.0399655	hsa-miR-219a-1-3p
0.0287528	-0.0047363	0.126521	-0.0131739	-0.0435821	0.109874	0.0817471	0.14256	0.0340454	hsa-miR-219b-5p
0.386291	0.524486	0.0465555	-0.107488	-0.133151	-0.0679828	-0.0318917	-0.0860354	-0.12778	hsa-miR-22-3p
0.256723	0.372964	-0.296792	-0.122338	-0.0772497	-0.201237	-0.211626	-0.100634	-0.380686	hsa-miR-22-5p
0.227066	0.398268	0.00603746	0.00344527	-0.0246882	-0.0478856	-0.07025	-0.0804644	-0.0819274	hsa-miR-221-3p
0.0152909	-0.00288742	0.106456	-0.0333004	0.0572646	0.0625365	-0.0442212	0.14052	0.0527404	hsa-miR-221-5p
-0.0123928	0.117565	0.277445	0.163733	0.0828978	0.198561	0.119378	0.079767	0.153928	hsa-miR-222-3p
0.276244	0.26813	-0.109596	-0.0856709	-0.076842	-0.135932	-0.103247	-0.0554007	-0.207527	hsa-miR-223-3p
0.0589037	0.067414	0.031011	0.0562553	0.0639163	0.0331396	0.0756396	0.095394	-0.0397572	hsa-miR-223-5p
-0.180455	0.14609	0.361229	0.376619	0.43397	0.347983	0.388313	0.372763	0.244567	hsa-miR-224-5p
-0.201113	-0.0756245	0.200532	0.0672388	0.129997	0.0278967	-0.00211996	0.130087	0.0843259	hsa-miR-2277-3p
-0.0316443	-0.192253	0.137835	0.0738389	0.153798	0.0585097	0.00743541	0.22626	0.132695	hsa-miR-2355-3p
0.0961269	0.00654977	-0.0314098	-0.113482	-0.0198372	-0.00848658	-0.16002	0.211433	-0.0400911	hsa-miR-2392
0.42619	0.561743	-0.166641	-0.124962	-0.159557	-0.233302	-0.155922	-0.223372	-0.260765	hsa-miR-23a-3p
-0.0858437	-0.192877	0.0399303	0.00804246	0.0359112	-0.0203535	-0.0304323	-0.0532757	-0.0328092	hsa-miR-23a-5p
0.366393	0.414537	-0.00173957	-0.07918	-0.0787813	-0.125882	-0.123526	-0.0682606	-0.0837185	hsa-miR-23b-3p
-0.103879	-0.213966	-0.109115	0.0261603	0.0521893	-0.125654	-0.182585	-0.166662	0.0261907	hsa-miR-23c
-0.204811	-0.112529	0.172236	-0.0308863	-0.0390684	0.149831	0.18868	0.0889949	0.0564894	hsa-miR-24-2-5p
0.310025	0.655069	-0.0226673	-0.0690404	-0.153871	-0.0874078	-0.00358263	-0.18463	-0.156234	hsa-miR-24-3p
-0.127717	-0.0475925	-0.0268881	0.134582	0.171472	0.0221185	0.0178735	0.0355536	0.0432599	hsa-miR-25-3p
-0.12773	-0.0542797	0.0125793	-0.0502958	-0.0220067	0.00666583	-0.114108	0.0154113	-0.0205978	hsa-miR-25-5p
0.0419778	0.242784	0.0941399	0.188089	0.135553	0.0546187	0.0991362	0.0284553	0.00550452	hsa-miR-26a-1-3p
0.15119	-0.118779	-0.0401651	-0.0699935	0.0349959	-0.0322677	-0.0116191	-0.0714264	0.070639	hsa-miR-26a-2-3p
0.0434902	-0.123088	0.138386	-0.164487	-0.186309	0.0945725	0.0505442	0.0761118	0.138697	hsa-miR-26a-5p
0.373788	0.467327	-0.0567085	-0.291255	-0.307838	-0.0859032	-0.0506373	-0.105414	-0.113406	hsa-miR-26b-3p
0.357038	0.309422	-0.0773113	-0.246698	-0.232057	-0.14299	-0.0659094	-0.0561659	-0.124063	hsa-miR-26b-5p
0.447022	0.543166	-0.124125	-0.0921174	-0.0700204	-0.232665	-0.134718	-0.277318	-0.256566	hsa-miR-27a-3p
-0.0273538	-0.117672	0.279181	0.057497	0.0996132	0.182859	0.175803	0.306835	0.130002	hsa-miR-27a-5p
0.355257	0.262475	-0.0415106	-0.0209541	-0.0157393	-0.0896501	-0.01902	-0.0447018	-0.0872368	hsa-miR-27b-3p
0.101583	0.162028	-0.158285	0.123396	0.139443	-0.178537	-0.148755	-0.094883	-0.0898678	hsa-miR-28-3p
0.219442	0.217324	0.160633	-0.0353499	-0.125429	0.16403	0.0855913	0.0294759	0.0819659	hsa-miR-28-5p
0.0682485	0.00394164	0.00937795	0.0810372	0.0571209	0.0066795	0.00369801	0.0716567	-0.0750475	hsa-miR-296-3p
-0.0325154	-0.0794504	-0.0640525	0.116103	0.0963362	-0.00442815	-0.0294057	-0.0926929	0.0908871	hsa-miR-296-5p
-0.00115806	0.115577	-0.191357	0.07959	-0.0271454	-0.19844	-0.125352	-0.231061	-0.164	hsa-miR-299-5p
0.308442	0.288296	-0.106111	-0.258457	-0.283212	-0.141578	-0.209178	-0.197962	-0.0553879	hsa-miR-29a-3p
0.0745517	0.0867637	0.124992	-0.0690634	-0.0870537	0.120363	0.145216	0.0140829	-0.0525859	hsa-miR-29a-5p
-0.115711	-0.120365	0.241905	0.331989	0.216386	0.286818	0.323003	0.198658	0.243907	hsa-miR-29b-1-5p
0.108952	0.249475	-0.143301	0.0203487	-0.0340238	-0.156799	-0.0731834	-0.243496	-0.134969	hsa-miR-29b-2-5p
0.403567	0.340471	0.0496547	-0.149149	-0.152157	-0.0452049	-0.0425321	-0.131539	-0.00303368	hsa-miR-29b-3p
0.411238	0.304959	-0.0627016	-0.204592	-0.194428	-0.121007	-0.123716	-0.208582	-0.091524	hsa-miR-29c-3p
0.178281	0.221217	0.0462922	0.0296674	0.0164761	-0.0312546	-0.060151	-0.05955	-0.00820909	hsa-miR-29c-5p
0.337099	0.294208	0.0312248	0.12746	0.098333	0.0145192	0.1319	0.00567652	-0.093924	hsa-miR-301a-3p
0.0325494	-0.204808	-0.337471	-0.268601	-0.247397	-0.337277	-0.379912	-0.296413	-0.280762	hsa-miR-302c-3p
0.00483772	-0.0873571	-0.250558	-0.143945	-0.15561	-0.198149	-0.214793	-0.223329	-0.132771	hsa-miR-3064-3p
-0.207745	-0.030026	0.100692	0.116171	0.0791428	0.0135435	0.0966825	-0.0309388	0.0559098	hsa-miR-30a-3p
-0.145395	0.152001	0.178727	0.34825	0.304632	0.198165	0.235896	0.146079	0.234958	hsa-miR-30a-5p
0.172584	0.251524	0.0719013	0.0978166	0.0143312	0.0424264	0.0943064	-0.100307	-0.0491255	hsa-miR-30b-5p
-0.210988	-0.0234662	-0.0875641	-0.101184	-0.0746842	-0.130418	-0.10469	-0.0163123	-0.0228146	hsa-miR-30c-1-3p
0.0928066	0.316777	0.0821856	0.0917401	-1.25662e-06	0.0671884	0.125994	-0.0719845	-0.0555889	hsa-miR-30c-5p
0.0994414	0.302694	0.0175518	0.147804	0.163657	-0.0250939	0.0260734	-0.145892	-0.00912213	hsa-miR-30d-3p
-0.00302856	0.0769725	-0.00719692	0.282947	0.271862	-0.0134112	0.030671	-0.0601961	0.0137827	hsa-miR-30d-5p
-0.153486	-0.0632994	0.180402	0.194175	0.1483	0.164037	0.239126	0.0945416	0.0861089	hsa-miR-30e-3p
0.16014	0.119592	0.0192209	0.173677	0.184533	-0.0087768	0.0639156	-0.034334	-0.063399	hsa-miR-30e-5p
0.0702107	0.0710832	0.0586817	-0.169175	-0.220116	0.043392	-0.0275419	-0.00581143	0.0950668	hsa-miR-31-5p
0.0187815	0.0285245	-0.179814	-0.167866	-0.149082	-0.181883	-0.256853	-0.20271	-0.142216	hsa-miR-3126-3p
0.0899714	0.0584887	-0.0263408	-0.0560313	-0.0136965	0.0186844	-0.0621364	0.0736917	-0.0317328	hsa-miR-3130-3p
-0.0392995	0.141592	0.174261	0.338715	0.277539	0.178285	0.153067	0.165925	0.127865	hsa-miR-3135b
-0.00156184	-0.0104729	-0.0802393	0.161796	0.25065	-0.0248374	-0.026791	-0.0499013	-0.0689551	hsa-miR-3138
-0.152728	-0.271206	0.130813	-0.109272	-0.0701594	0.136779	0.040045	0.148978	0.111678	hsa-miR-3139
-0.226133	-0.0691629	0.214943	0.0401464	0.119519	0.121477	0.153909	0.0893301	0.223449	hsa-miR-3141
-0.114204	-0.242804	0.00927532	-0.103955	-0.0915015	0.0067919	-0.0300458	-0.0600775	0.0266855	hsa-miR-3145-3p
-0.499686	-0.443027	0.245972	0.316751	0.207414	0.279141	0.297982	0.193993	0.205074	hsa-miR-3150b-3p
-0.0729545	-0.0974698	-0.0812087	0.0432486	-0.00799152	-0.0388032	-0.021315	-0.142907	-0.0409461	hsa-miR-3168
0.184258	0.0485	-0.341872	-0.284445	-0.250314	-0.344558	-0.387852	-0.31589	-0.32091	hsa-miR-3170
-0.151683	-0.164893	-0.0653128	0.130427	0.0976733	-0.0272399	-0.0141931	-0.0220273	-0.0146969	hsa-miR-3173-5p
0.113432	-0.105544	0.0121518	0.21792	0.0931178	0.0114824	-0.00626643	0.0402391	0.110816	hsa-miR-3175
0.0232413	-0.254232	-0.173719	0.0194096	0.141941	-0.166489	-0.166708	-0.175695	-0.0310091	hsa-miR-3182
-0.112505	-0.231176	0.0139035	-0.0685549	-0.0754074	0.0139239	0.0402284	-0.07657	0.0529402	hsa-miR-3186-5p
-0.114204	-0.242804	0.00927532	-0.103955	-0.0915015	0.0067919	-0.0300458	-0.0600775	0.0266855	hsa-miR-3189-3p
-0.0443654	-0.238233	-0.029085	0.0336401	0.0821621	0.0541981	-0.0669531	0.155257	-0.00166797	hsa-miR-3197
0.00746062	0.153319	0.174127	-0.0642241	-0.22399	0.0960937	0.168021	-0.0521815	-0.0287497	hsa-miR-3198
0.166999	0.0152409	0.0662544	-0.112144	-0.0460791	-0.00981264	-0.032565	0.0139954	0.0187612	hsa-miR-32-5p
-0.103379	-0.220038	0.133182	-0.0656116	-0.158512	0.133689	0.143015	0.0425202	-0.00697448	hsa-miR-3200-3p
0.0175185	0.15527	0.222317	0.140324	0.123182	0.173728	0.14979	0.20711	0.104587	hsa-miR-3202
-0.295229	0.0315451	0.351765	0.313707	0.160119	0.349104	0.305905	0.196661	0.307077	hsa-miR-320a
-0.263209	-0.174231	0.278425	0.0947976	0.0672334	0.250065	0.167823	0.175688	0.296831	hsa-miR-320b
-0.346137	-0.309417	0.33372	0.138599	0.0705457	0.345783	0.295948	0.246705	0.469833	hsa-miR-320c
-0.196564	-0.262326	0.0242005	0.0118634	0.0174564	0.0165621	-0.0580534	0.015559	0.0986149	hsa-miR-320d
0.192259	0.3122	-0.0903477	0.0635304	0.126256	-0.125857	-0.16536	-0.121904	-0.160215	hsa-miR-323a-3p
0.157402	0.397337	-0.126074	0.112815	0.110582	-0.148049	-0.119598	-0.145351	-0.147166	hsa-miR-323b-3p
0.236409	0.336628	-0.236575	-0.250571	-0.204944	-0.30346	-0.292808	-0.219664	-0.295972	hsa-miR-324-3p
-0.0775716	0.0524898	-0.025845	0.121136	0.106371	-0.0579204	0.0610943	-0.105952	-0.090578	hsa-miR-324-5p
0.0853581	0.0451328	-0.159977	-0.0836312	-0.182824	-0.161931	-0.17735	-0.292376	-0.195927	hsa-miR-325
0.202093	0.326271	-0.0555857	-0.0143395	-0.0154622	-0.0750489	-0.0494956	-0.10433	-0.168632	hsa-miR-326
-0.247612	-0.327364	-0.0522973	0.0996645	0.16184	-0.0286061	-0.0392893	0.042894	0.0541082	hsa-miR-328-3p
0.142637	0.11594	-0.225628	-0.11544	0.0266876	-0.218279	-0.186379	-0.227944	-0.197967	hsa-miR-329-3p
0.47999	0.578901	-0.340651	-0.3148	-0.367523	-0.331622	-0.199906	-0.369832	-0.367555	hsa-miR-330-3p
0.277401	0.442811	-0.0799783	0.0322163	0.0682153	-0.117592	-0.180561	-0.110389	-0.159734	hsa-miR-330-5p
0.185037	0.308096	-0.147792	-0.000746422	-0.0320503	-0.222637	-0.133386	-0.268797	-0.166335	hsa-miR-331-3p
0.235649	0.0149181	-0.0632227	-0.232027	-0.21874	-0.110918	-0.132254	-0.128661	-0.0738126	hsa-miR-335-3p
0.184908	0.0279491	0.107284	0.0453082	-0.0208375	0.101624	0.168236	0.106648	0.00606418	hsa-miR-335-5p
0.0904907	0.262592	-0.123333	-0.0288683	0.0246612	-0.162095	-0.169108	-0.187653	-0.136248	hsa-miR-337-5p
0.175632	0.100593	-0.0909723	-0.0621851	-0.121371	-0.0935483	-0.00468867	-0.109861	-0.183466	hsa-miR-338-3p
0.181672	0.305101	-0.15164	-0.042556	-0.0324162	-0.116762	-0.196047	-0.0952061	-0.164378	hsa-miR-339-3p
0.0999664	0.135324	-0.405414	-0.16338	-0.125083	-0.351723	-0.358074	-0.247856	-0.330705	hsa-miR-339-5p
0.202912	0.0734715	-0.0342409	-0.0223326	-0.0456472	0.00127148	-0.0531847	0.00708377	-0.172686	hsa-miR-33a-5p
0.0294723	0.361216	-0.0974425	-0.230503	-0.396882	-0.150027	-0.152674	-0.22496	-0.2233	hsa-miR-340-3p
0.248654	0.20345	-0.107774	0.113134	0.144502	-0.133604	-0.0511469	-0.0828574	-0.189882	hsa-miR-340-5p
-0.287369	-0.197229	0.135244	0.0625275	0.0116608	0.139563	0.0438669	0.0788876	0.244026	hsa-miR-342-3p
-0.362968	-0.311809	0.0980998	-0.0726257	-0.120905	0.138068	0.00867294	0.103314	0.173617	hsa-miR-342-5p
0.10144	0.210159	-0.22454	-0.111248	-0.14738	-0.186189	-0.102728	-0.167713	-0.31281	hsa-miR-345-5p
0.66596	0.487628	-0.215506	-0.193778	-0.226442	-0.189794	-0.239481	-0.161532	-0.203273	hsa-miR-34a-5p
0.00202816	0.0256201	-0.0648592	-0.165818	-0.170859	-0.0824846	-0.123164	-0.134791	-0.0170622	hsa-miR-34b-5p
0.0720221	-0.0542182	-0.269374	-0.19659	-0.247314	-0.208955	-0.189687	-0.273601	-0.229846	hsa-miR-3605-3p
0.144297	-0.0429595	-0.121151	0.0373531	0.173923	-0.0808961	-0.0524235	-0.140105	-0.00665071	hsa-miR-3607-3p
0.163043	0.108996	-0.162279	0.102087	0.107702	-0.129435	-0.141916	-0.122975	-0.105204	hsa-miR-3609
-0.0301571	0.0946601	-0.0208729	0.0602579	0.00621889	0.00413568	-0.0744804	0.00637671	0.019414	hsa-miR-361-3p
0.204499	0.323839	-0.0707049	-0.0563831	-0.020977	-0.0525665	-0.0526783	-0.0448532	-0.116623	hsa-miR-361-5p
-0.151541	-0.158815	0.060862	-0.0397565	-0.135428	-0.0115366	0.00501949	-0.0658218	-0.00943603	hsa-miR-3611
-0.100436	-0.174261	0.191239	-0.0324623	-0.0618272	0.198881	0.235517	0.117338	0.158833	hsa-miR-3613-3p
0.216411	0.039382	-0.14676	-0.0806948	-0.0974074	-0.0836754	-0.00741606	-0.131397	-0.0561449	hsa-miR-3613-5p
0.0423384	0.0611836	-0.145642	0.149318	0.217549	-0.0496843	-0.0376047	0.0366787	-0.0332059	hsa-miR-3614-5p
-0.241592	-0.185691	0.0818522	0.1803	0.204671	0.125922	0.142764	0.0497947	0.123786	hsa-miR-3615
0.0141573	0.0393988	0.123108	0.0814694	0.143253	0.0754712	0.0345451	0.106161	0.0998547	hsa-miR-362-5p
0.000620284	0.162803	0.16313	0.277169	0.0805219	0.148864	0.142159	0.0561867	0.0518925	hsa-miR-3620-3p
-0.0386956	-0.123648	0.235181	-0.0891793	-0.0189926	0.185988	0.0942772	0.177537	0.161222	hsa-miR-363-3p
-0.0673004	-0.166702	-0.0668465	-0.10779	-0.0920996	-0.054077	-0.140641	-0.0723902	-0.0242088	hsa-miR-3649
0.0530526	-0.0565758	-0.218013	-0.0919998	0.00113113	-0.229775	-0.223008	-0.15706	-0.0977483	hsa-miR-3652
0.0758681	-0.150906	-0.0115203	0.0032094	0.0401379	0.00408466	-0.0366397	0.0935645	-0.0614518	hsa-miR-3653-3p
0.317714	0.216122	-0.140793	-0.0898505	-0.24431	-0.141899	-0.0908998	-0.315001	-0.246558	hsa-miR-3653-5p
-0.14623	-0.0484535	-0.0253936	0.108393	0.00682983	-0.0312169	0.0316944	-0.0939495	-0.108904	hsa-miR-365b-3p
-0.186658	-0.27664	-0.122991	0.0642632	0.0788832	-0.0684748	-0.0794339	-0.10677	0.0341176	hsa-miR-3667-3p
-0.121996	-0.342886	-0.288516	-0.169636	-0.0964534	-0.297071	-0.334793	-0.266492	-0.252323	hsa-miR-3675-3p
-0.202504	-0.0953808	-0.0329576	0.13848	0.141642	-0.0296488	-0.0161425	-0.0622487	0.0895635	hsa-miR-3679-5p
0.152721	0.249319	-0.0599687	0.114019	0.155204	-0.0878336	-0.0876006	0.0286201	-0.0996877	hsa-miR-369-3p
0.0357062	0.227626	-0.0433185	0.0936114	0.155023	-0.111218	-0.107292	-0.0845557	-0.0862009	hsa-miR-369-5p
0.00487469	-0.0423613	-0.130384	-0.0112593	0.0317306	-0.0741824	-0.115548	-0.164781	-0.0435271	hsa-miR-3691-3p
0.138172	0.186462	-0.0228321	-0.158225	-0.0230512	-0.132963	-0.220357	-0.0274139	-0.171967	hsa-miR-3692-5p
0.0822729	0.271523	-0.146972	0.0471919	0.0580479	-0.201373	-0.193845	-0.166059	-0.146349	hsa-miR-370-3p
0.185126	0.0642661	0.0594592	0.161038	0.29226	0.0364667	0.0133989	0.167624	0.0561463	hsa-miR-374a-3p
0.306368	0.311793	0.0304021	0.0425541	0.0663212	-0.0264036	0.0149038	-0.0546022	-0.0778599	hsa-miR-374a-5p
0.0533099	-0.0758398	-0.00115705	-0.0722485	-0.068624	-0.0953741	-0.0586482	-0.081943	-0.120123	hsa-miR-374b-3p
0.163301	0.394355	0.0127541	0.042492	-0.037942	-0.0632184	0.00808463	-0.157089	-0.143661	hsa-miR-374b-5p
0.332869	0.530853	-0.187557	-0.167389	-0.200223	-0.208478	-0.190056	-0.156233	-0.316728	hsa-miR-376a-3p
0.21697	0.393376	-0.189492	-0.0474648	0.0178643	-0.233907	-0.213245	-0.195434	-0.258896	hsa-miR-376c-3p
-0.0141362	-0.036658	-0.0719715	0.0159931	0.108743	0.0219434	-0.026429	0.0172579	-0.129192	hsa-miR-378a-3p
-0.105916	-0.0965037	-0.330468	-0.000744824	0.132518	-0.281734	-0.24487	-0.163187	-0.319492	hsa-miR-378a-5p
-0.228717	-0.26984	0.0188898	0.222086	0.29349	0.140098	0.0939082	0.0857668	0.0851758	hsa-miR-378c
0.118348	0.152947	-0.0657788	0.105491	0.0881509	0.0640242	0.0479394	-0.0421822	-0.00463361	hsa-miR-378d
-0.148806	-0.232283	0.072803	-0.161104	-0.0993466	0.0347277	-0.0116158	0.163363	-0.0323465	hsa-miR-378g
-0.0514	-0.219445	-0.098815	-0.219664	-0.0975536	-0.10128	-0.119252	0.0955454	-0.192547	hsa-miR-378j
0.234699	0.269084	-0.195635	0.0487096	0.0786986	-0.222113	-0.195847	-0.190043	-0.182828	hsa-miR-379-5p
0.176017	0.418052	-0.0920377	0.157156	0.220909	-0.12203	-0.110464	-0.0663191	-0.116931	hsa-miR-381-3p
-0.119736	0.0121736	-0.0504057	0.0858896	0.187789	-0.0545174	-0.0341774	-0.0786652	0.0461852	hsa-miR-382-3p
0.29188	0.336678	-0.298706	-0.0682443	-0.00879279	-0.325373	-0.304054	-0.239882	-0.302372	hsa-miR-382-5p
-0.172477	-0.129883	-0.070428	-0.0235088	0.0011708	-0.0522721	-0.125226	-0.138523	0.0116631	hsa-miR-384
-0.0646667	-0.187781	0.0627289	-0.0168121	0.0297804	0.11755	0.0231535	0.194743	0.0680997	hsa-miR-3907
0.0789729	0.0177669	-0.0484264	-0.246573	-0.27221	-0.0410477	-0.0598918	-0.10207	-0.107541	hsa-miR-3925-3p
-0.163097	-0.0725066	-0.0835658	0.15972	0.132981	-0.035033	0.0265098	-0.0427835	0.0152762	hsa-miR-3928-3p
-0.244005	-0.139011	-0.0430577	0.0035794	-0.00431681	-0.0486595	-0.0924387	-0.141175	-0.0354581	hsa-miR-3928-5p
0.186397	0.0147247	-0.178651	-0.0547343	-0.110027	-0.197407	-0.182243	-0.228264	-0.175774	hsa-miR-3943
-0.271355	-0.249294	0.348026	0.126304	0.119242	0.294842	0.26587	0.329709	0.181341	hsa-miR-3974
0.280857	0.36181	-0.29344	-0.0668548	-0.0129431	-0.31108	-0.288809	-0.264002	-0.295015	hsa-miR-409-3p
0.0282254	0.0509605	-0.138244	0.0492359	0.106481	-0.0935273	-0.0199473	-0.183531	-0.0362618	hsa-miR-409-5p
0.251855	0.387769	-0.138969	0.0939588	0.141438	-0.190668	-0.16011	-0.146532	-0.156516	hsa-miR-411-5p
-0.167242	-0.129791	0.016455	0.0324754	0.0171155	0.0259322	-0.0168553	0.0401633	-0.12518	hsa-miR-412-3p
-0.0515971	0.130431	-0.214507	-0.0705143	-0.0689021	-0.21351	-0.138122	-0.157155	-0.278254	hsa-miR-421
-0.0584215	-0.129412	-0.00741712	-0.0902471	-0.066312	-0.0385693	-0.115092	-0.0201163	-0.0247269	hsa-miR-423-3p
-0.259559	-0.220378	0.0130651	0.0896795	0.0829203	0.0687697	-0.0133922	0.0538019	0.121371	hsa-miR-423-5p
0.082753	0.0930594	0.187265	0.155568	0.0924452	0.171641	0.225988	0.0368396	0.123466	hsa-miR-424-5p
0.0655977	0.298327	-0.141034	0.0692199	0.0350304	-0.166173	-0.0946971	-0.147845	-0.145579	hsa-miR-425-3p
0.182881	0.383047	0.000402627	-0.0559374	-0.0426548	-0.0638257	0.0279028	-0.0661474	-0.133354	hsa-miR-425-5p
-0.091865	-0.271963	-0.0310968	-0.13929	-0.129342	-0.0339982	-0.0779553	-0.0799372	-0.0280151	hsa-miR-4257
-0.0335989	-0.243507	0.133762	0.025166	-0.0237393	0.110052	0.0922021	0.156468	0.126557	hsa-miR-4271
0.00924812	-0.273812	-0.363613	-0.23777	-0.187365	-0.310041	-0.329556	-0.306175	-0.258855	hsa-miR-4275
0.212454	-0.0361554	-0.0458402	-0.159751	-0.156755	-0.0463356	-0.0929254	-0.0999728	-0.0135094	hsa-miR-4279
-0.0265502	0.0808035	0.204199	0.0114794	0.0668714	0.0479615	0.0508071	0.0980048	0.0904828	hsa-miR-4286
0.0978573	-0.114465	-0.114522	-0.213727	-0.187319	-0.113357	-0.156222	-0.148803	-0.0974944	hsa-miR-4288
0.00852894	0.0946378	0.0225379	-0.143399	-0.240729	-0.0691234	-0.0810524	-0.0336439	-0.116432	hsa-miR-4290
-0.184174	-0.307311	0.126314	0.151509	0.165442	0.156366	0.119615	0.121323	0.149025	hsa-miR-4291
0.0583326	-0.0728643	-0.151234	-0.0189455	0.00588285	-0.131787	-0.199537	-0.190587	-0.0828179	hsa-miR-4298
-0.0123212	0.0496591	-0.142531	-0.0380137	-0.147145	-0.0718317	-0.0144384	-0.224448	0.0703739	hsa-miR-4301
-0.277039	-0.0792343	0.464589	0.254638	0.225527	0.316478	0.30832	0.338593	0.385606	hsa-miR-4304
0.00320817	-0.00459337	0.115995	0.0552	-0.0133657	0.0825698	0.0351435	0.0422272	0.00875189	hsa-miR-4307
-0.0873659	-0.118799	0.00045666	-0.128714	-0.119819	-0.00125874	-0.0385071	-0.0700461	0.0136604	hsa-miR-4309
0.193827	0.340536	-0.231924	0.00565212	0.0426676	-0.262686	-0.258354	-0.217017	-0.215847	hsa-miR-431-5p
-0.00648093	0.0275166	-0.120304	-0.259916	-0.238844	-0.184331	-0.206094	-0.17373	-0.0605019	hsa-miR-4316
-0.114204	-0.242804	0.00927532	-0.103955	-0.0915015	0.0067919	-0.0300458	-0.0600775	0.0266855	hsa-miR-432-3p
0.213038	0.290784	-0.218558	0.0722747	0.0904478	-0.20029	-0.179588	-0.172843	-0.18882	hsa-miR-432-5p
0.183192	0.360151	-0.135879	-0.285922	-0.32208	-0.110631	-0.105566	-0.270391	-0.108709	hsa-miR-4326
-0.157491	-0.284945	0.114054	-0.0995492	-0.108709	0.121418	0.0851042	0.0289691	0.106948	hsa-miR-4425
-0.0375085	-0.0741629	-0.233792	-0.0348165	0.0153681	-0.17376	-0.127297	-0.19156	-0.1207	hsa-miR-4430
-0.169457	-0.208078	0.110415	0.0178999	0.0195744	0.0213136	0.053832	0.0791774	0.135704	hsa-miR-4433a-3p
0.0496436	0.0343665	-0.0670665	-0.0528186	-0.0252445	-0.0827152	-0.0126169	-0.0428217	0.0256153	hsa-miR-4433b-5p
0.0140525	-0.0466684	-0.0919054	-0.178464	-0.17239	-0.094962	-0.13156	-0.140252	-0.114494	hsa-miR-4446-3p
-0.0590258	-0.13704	-0.247619	-0.10152	-0.0141629	-0.263661	-0.237008	-0.235972	-0.204288	hsa-miR-4452
0.174904	0.40608	0.0408914	0.0046472	-0.0538155	0.0105963	0.0766503	-0.0803603	-0.0762804	hsa-miR-4454
-0.131852	-0.24234	0.0179043	-0.0962213	-0.0874204	0.0152238	-0.0268261	-0.0534317	0.0348462	hsa-miR-4460
-0.232793	-0.279808	0.060795	-0.107863	-0.110923	-0.00309838	-0.0161096	-0.0419425	0.112657	hsa-miR-4476
-0.0299646	-0.0334505	-0.0324873	-0.081062	-0.0974557	-0.0265956	-0.0376812	-0.120018	0.0246879	hsa-miR-4478
-0.116039	-0.0620055	0.191478	0.159996	0.127541	0.177253	0.128099	0.160539	0.0346054	hsa-miR-4482-3p
0.17696	-0.0256539	-0.0248079	0.210397	0.0607444	-0.0303271	0.00920497	-0.0551743	-0.0140256	hsa-miR-4484
0.158532	0.0345698	0.0727721	0.228869	0.165836	0.0676147	0.0179275	0.0131644	0.114847	hsa-miR-4485-3p
-0.0399533	-0.0522781	-0.050553	0.0867717	0.157416	-0.0212948	-0.146285	-0.0614203	0.0348203	hsa-miR-4501
-0.0446242	-0.089096	-0.108973	-0.0941842	-0.0975161	-0.11273	-0.174279	-0.145811	-0.0604534	hsa-miR-4507
0.00541521	0.0116804	-0.00370944	-0.0961706	-0.0657909	0.044536	0.0507498	0.0267883	-0.0324128	hsa-miR-450b-5p
-0.0570976	-0.0561856	0.0360804	-0.0725755	-0.036417	-0.0375711	-0.0384712	0.0471493	-0.00234104	hsa-miR-4510
-0.117033	-0.140529	0.227262	0.135655	0.246448	0.148236	0.131531	0.279925	0.149509	hsa-miR-4515
0.200095	0.0992867	0.102037	0.00545815	-0.0252816	0.103156	0.107926	0.0992246	0.055535	hsa-miR-451a
0.0785625	0.236649	0.164244	0.0485681	-0.0527395	0.0649435	0.093023	-0.0470639	0.0743841	hsa-miR-451b
-0.0867843	-0.167079	0.0167018	-0.241187	-0.168123	-0.00928114	-0.112034	0.0243079	-0.0441989	hsa-miR-4535
-0.114204	-0.242804	0.00927532	-0.103955	-0.0915015	0.0067919	-0.0300458	-0.0600775	0.0266855	hsa-miR-4539
0.0794061	0.135107	-0.0185975	-0.195909	-0.128436	-0.00429518	0.0477252	0.0721719	-0.131473	hsa-miR-454-3p
0.0968816	0.12855	0.0755232	-0.147641	-0.168963	0.0321965	0.072148	0.0599263	0.0205266	hsa-miR-454-5p
-0.0166518	-0.11824	-0.061383	-0.174787	-0.149752	-0.0615601	-0.100863	-0.11261	-0.0459622	hsa-miR-4645-5p
-0.165577	-0.29492	0.161532	0.182577	0.125561	0.171131	0.142202	0.150328	0.0155881	hsa-miR-4646-5p
-0.0081061	0.0062245	-0.0676364	-0.188777	-0.155656	-0.0694307	-0.115074	-0.102816	-0.0659323	hsa-miR-4647
-0.275515	-0.234719	-0.145991	0.0449853	0.154792	-0.105109	-0.0755234	-0.106411	-0.033436	hsa-miR-4649-5p
-0.00371837	-0.129686	0.0585468	0.238	0.282738	0.0518696	0.0581431	0.105698	0.0322361	hsa-miR-4662a-5p
0.245331	0.124837	-0.416181	-0.391234	-0.343976	-0.405186	-0.415862	-0.373055	-0.406419	hsa-miR-4667-3p
-0.00662538	0.0180944	0.017303	0.0936392	0.0754629	0.0612504	0.00980354	0.0532803	0.015968	hsa-miR-4671-5p
0.26287	0.060532	-0.400059	-0.267872	-0.155419	-0.408431	-0.443377	-0.349561	-0.358755	hsa-miR-4677-5p
-0.118034	-0.219369	-0.238615	-0.130492	-0.0972954	-0.245573	-0.295256	-0.224043	-0.144668	hsa-miR-4686
-0.154547	-0.211886	0.0500305	-0.00460185	-0.0915015	0.03384	0.0368482	-0.0540575	-0.068676	hsa-miR-4689
-0.0672753	-0.0924829	-0.139783	-0.154768	-0.11774	-0.148479	-0.218056	-0.160155	-0.147045	hsa-miR-4694-5p
0.100394	-0.123329	0.0113219	0.0931707	0.00911938	0.025398	0.115235	0.0715184	0.0778472	hsa-miR-4703-5p
-0.166499	-0.26867	0.216997	0.139862	0.0625034	0.15399	0.184355	0.0965918	0.0656806	hsa-miR-4721
-0.100958	0.0142937	0.134756	0.0900589	0.0221622	0.093213	0.149406	0.0134635	0.0700841	hsa-miR-4729
-0.293885	-0.0704716	0.275753	0.0309762	0.0843124	0.169783	0.200725	0.142041	0.232406	hsa-miR-4732-5p
-0.307225	-0.36986	0.183908	0.192291	0.20387	0.163063	0.160006	0.160613	0.257594	hsa-miR-4739
-0.196407	-0.224535	0.139427	0.233515	0.153972	0.156726	0.160148	0.0892757	0.0574471	hsa-miR-4747-5p
-0.0903863	-0.111707	-0.00895868	-0.169865	-0.148047	0.024569	-0.0137421	0.00184341	-0.00475951	hsa-miR-4749-5p
-0.115544	-0.243205	0.0135929	-0.104938	-0.111569	0.00996333	0.00170895	-0.0602608	0.0290947	hsa-miR-4757-5p
-0.117406	-0.0175248	0.232129	0.178023	0.236585	0.21661	0.148086	0.307869	0.365378	hsa-miR-4772-3p
-0.0256855	-0.0698582	0.010883	-0.00781074	-0.135485	-0.024692	-0.0117258	-0.0220301	-0.196471	hsa-miR-4772-5p
-0.10856	-0.225607	-0.122624	0.0111926	0.0310121	-0.141325	-0.155381	-0.141015	-0.0576515	hsa-miR-4773
-0.137614	-0.238237	0.104562	-0.120004	-0.146932	0.0767844	0.0920991	-0.060812	0.0786631	hsa-miR-4782-5p
-0.329529	-0.26544	0.39923	0.287678	0.290364	0.307985	0.316651	0.293253	0.355051	hsa-miR-4784
-0.0152748	-0.216001	-0.228006	-0.0993186	-0.132703	-0.170161	-0.174634	-0.208768	-0.13334	hsa-miR-4804-5p
-0.164089	-0.164092	0.274165	-0.0439723	-0.0468256	0.107491	0.110495	0.124913	0.21322	hsa-miR-483-3p
-0.0694365	0.0369386	0.0491691	-0.0439908	0.0335158	-0.0142626	-0.00749443	-0.0692596	0.00873206	hsa-miR-484
0.225019	0.251311	-0.249354	-0.0636359	-0.0355071	-0.266899	-0.248163	-0.226485	-0.272042	hsa-miR-485-3p
0.372935	0.448671	-0.216166	-0.175538	-0.0635333	-0.226705	-0.278784	-0.159013	-0.188261	hsa-miR-485-5p
-0.129951	-0.146855	0.436814	0.245151	0.239382	0.35618	0.3415	0.273716	0.326936	hsa-miR-486-3p
-0.077951	-0.120406	0.389512	0.383625	0.354417	0.41861	0.382547	0.368372	0.380272	hsa-miR-486-5p
0.199504	0.40505	-0.320293	-0.0505293	-0.00198734	-0.346204	-0.337957	-0.328185	-0.340169	hsa-miR-487b-3p
-0.178422	-0.0440459	0.20213	0.174144	0.0733433	0.186394	0.153303	0.163429	0.154071	hsa-miR-491-5p
0.129796	0.179771	-0.231704	0.0417785	0.109566	-0.243236	-0.210846	-0.196824	-0.133375	hsa-miR-493-3p
0.239499	0.34583	-0.197648	-0.0208566	0.056576	-0.215903	-0.196525	-0.144785	-0.222852	hsa-miR-493-5p
0.137678	0.308082	-0.16685	0.169664	0.158774	-0.174183	-0.139243	-0.18771	-0.149738	hsa-miR-494-3p
0.284993	0.121891	-0.0463154	0.00887393	-0.136922	-0.0671447	-0.0883772	-0.152452	0.0472632	hsa-miR-497-3p
-0.0962353	-0.153138	0.124787	0.0989044	0.115812	0.128867	0.088023	0.214744	0.0640073	hsa-miR-497-5p
0.232345	0.0705626	-0.323864	-0.308001	-0.284682	-0.320362	-0.361349	-0.299419	-0.288848	hsa-miR-4999-3p
-0.0254298	-0.0779456	-0.27955	-0.095315	0.0485136	-0.290752	-0.284503	-0.212489	-0.193808	hsa-miR-4999-5p
0.16211	0.0522524	-0.175939	0.0202202	0.0476749	-0.0854042	-0.0984454	-0.160531	-0.0421495	hsa-miR-499a-5p
0.0725843	0.116805	-0.156307	0.0236771	-0.00063029	-0.114298	-0.0834995	-0.103733	-0.147686	hsa-miR-5001-3p
-0.173951	0.00344474	-0.0434599	0.10562	0.0186191	0.0124841	0.0814859	0.0266423	-0.0909309	hsa-miR-500a-3p
0.115282	-0.00301869	-0.0449777	-0.177878	-0.15458	0.000748094	-0.112686	0.163266	-0.128062	hsa-miR-500a-5p
-0.245951	-0.291759	-0.0167958	0.128376	0.161848	0.073538	0.0213071	0.104201	-0.0532299	hsa-miR-501-3p
-0.339817	-0.11277	0.341488	0.19742	0.200956	0.162388	0.233123	0.197888	0.238038	hsa-miR-501-5p
-0.100324	-0.196984	-0.22195	-0.0383224	0.11181	-0.252509	-0.242155	-0.17995	-0.164942	hsa-miR-5010-3p
-0.0964738	-0.00166369	0.0280775	0.0176763	0.115718	-0.0181802	-0.0771494	0.0550104	0.016866	hsa-miR-502-3p
0.104806	0.0395158	0.0345484	0.144566	0.163965	0.0825518	0.0664696	0.141761	-0.0159222	hsa-miR-503-5p
0.0346353	0.163145	0.0611408	0.233443	0.212748	0.0387258	0.079188	0.0747348	-0.03639	hsa-miR-505-3p
-0.0335252	0.153007	0.240078	0.147495	0.0970693	0.274986	0.172648	0.29674	0.18787	hsa-miR-505-5p
0.119993	0.0505673	-0.087669	-0.265891	-0.295762	-0.132741	-0.134861	-0.245579	-0.153589	hsa-miR-508-3p
0.294766	0.213666	-0.126754	-0.173406	-0.27719	-0.188555	-0.249664	-0.204102	-0.241913	hsa-miR-509-3p
0.165281	0.26646	-0.0176051	0.237297	0.157646	-0.0280548	-0.0464377	-0.0496691	-0.00867122	hsa-miR-510-3p
-0.0556174	0.0178081	0.281263	0.313395	0.181396	0.24142	0.261232	0.181878	0.174211	hsa-miR-5100
0.148451	-0.120337	-0.268688	-0.133012	0.0253968	-0.295031	-0.318024	-0.254829	-0.18817	hsa-miR-512-5p
-0.120958	-0.163702	0.0494358	0.126567	0.120135	0.0666385	0.0408967	0.145122	0.0129299	hsa-miR-514a-5p
-0.0149933	0.105865	-0.101062	0.119021	0.118665	-0.0248087	0.0478283	-0.120805	-0.0186342	hsa-miR-5187-5p
-0.161055	-0.244779	-0.100605	0.0627123	0.138862	-0.0794624	-0.097922	-0.0973401	0.022876	hsa-miR-5188
-0.502782	-0.453692	0.150338	0.140587	0.235422	0.183898	0.10763	0.167584	0.206421	hsa-miR-5196-3p
-0.0862231	-0.172664	-0.015977	-0.083227	-0.0749812	-0.057185	-0.0136735	-0.170521	0.00642659	hsa-miR-5197-3p
-0.121628	0.0148696	-0.0301008	0.0289336	0.00882528	-0.0879226	-0.0573205	-0.108891	-0.0376425	hsa-miR-532-3p
0.0728254	0.0629983	-0.279064	-0.126628	-0.0869484	-0.275506	-0.245122	-0.146949	-0.342915	hsa-miR-532-5p
0.0757293	0.012331	-0.0940935	0.00605402	0.0232676	-0.110981	-0.141092	-0.166897	-0.0693695	hsa-miR-539-3p
0.168577	-0.177356	-0.0910057	-0.00638596	0.0614433	-0.0577446	-0.013997	-0.0284301	-0.15423	hsa-miR-542-3p
-0.240294	-0.182901	0.279856	0.336216	0.296876	0.373396	0.394628	0.269104	0.237939	hsa-miR-542-5p
-0.269764	-0.364919	-0.0266983	0.152096	0.184267	-0.0191131	-0.0460809	-0.102623	0.107876	hsa-miR-543
0.0685564	0.0251021	-0.0904361	-0.124465	-0.137586	-0.149548	-0.182992	-0.15865	0.0110091	hsa-miR-544a
0.0281127	0.104216	-0.150829	-0.0573192	-0.0882656	-0.121121	-0.0867593	-0.192804	-0.08689	hsa-miR-548an
-0.29544	-0.341746	-0.054097	-0.0457069	-0.0397629	-0.110298	-0.1383	-0.101301	0.118203	hsa-miR-548ao-3p
-0.0738581	-0.169907	0.213133	0.193635	0.267271	0.190297	0.22046	0.153743	0.0193958	hsa-miR-548ap-3p/548t-3p/548aa
0.160338	0.148797	0.0742314	0.205263	0.140344	0.156668	0.142425	0.179894	0.0818067	hsa-miR-548ap-5p/548j-5p
-0.0181296	0.132686	0.0429404	0.184375	0.171836	0.0493626	0.115732	0.0372869	-0.0520933	hsa-miR-548as-3p
0.0635768	0.163487	0.0972253	-0.0231267	-0.0790068	0.0289693	0.16032	-0.0955695	-0.0777445	hsa-miR-548au-5p/548c-5p/548o-5p/548am-5p
-0.0527779	-0.252628	-0.144928	-0.0250629	-0.0224854	-0.153043	-0.172321	-0.156671	-0.0733487	hsa-miR-548az-5p
-0.0490033	-0.134841	-0.0823691	0.056242	0.0857889	-0.0343572	-0.0214623	-0.139372	0.0249548	hsa-miR-548e-3p
0.0896596	-0.0555761	0.0720726	0.0434832	-0.0560241	0.123809	0.144572	0.11198	-0.00888404	hsa-miR-548e-5p
-0.164729	-0.218085	-0.0837648	-0.199788	-0.169701	-0.134215	-0.0847267	-0.121893	-0.159986	hsa-miR-548h-3p
0.189402	0.0973212	0.00661968	0.067375	-0.00329123	0.0213747	0.0156973	-0.00203884	-0.130716	hsa-miR-548l
0.190681	-0.0736527	-0.104907	0.118825	0.0620604	-0.115476	-0.0940124	-0.116648	-0.00313823	hsa-miR-548t-5p
-0.131852	-0.24234	0.0179043	-0.0962213	-0.0874204	0.0152238	-0.0268261	-0.0534317	0.0348462	hsa-miR-554
0.11865	0.00486956	0.0510913	0.148223	0.101764	0.0762203	0.108817	0.107178	0.0590081	hsa-miR-5572
-0.114204	-0.242804	0.00927532	-0.103955	-0.0915015	0.0067919	-0.0300458	-0.0600775	0.0266855	hsa-miR-5587-5p
-0.159483	-0.322981	0.0726468	-0.0631537	-0.0405048	0.131084	0.0649279	0.128402	0.107696	hsa-miR-5682
-0.069435	-0.0685967	-0.0890628	0.0668229	-0.103468	-0.0480198	-0.0415702	-0.163745	-0.0576027	hsa-miR-5694
0.0999029	-0.163383	-0.169821	0.0444012	0.114752	-0.161335	-0.168801	-0.0207563	-0.146336	hsa-miR-5701
-0.163623	0.034511	-0.0555492	0.121135	0.176783	-0.121753	-0.0406568	-0.0873862	-0.00674795	hsa-miR-574-3p
-0.0288873	0.0278029	0.0214946	-0.0551055	0.0253527	-0.0557644	-0.0861174	-0.0739991	-0.0873696	hsa-miR-574-5p
0.0664122	-0.0177169	0.00757527	-0.122364	-0.110158	-0.0602574	-0.0293053	-0.0436704	-0.0542731	hsa-miR-576-3p
0.175417	-0.0154855	-0.0479976	-0.203133	-0.0815217	-0.107611	-0.156595	-0.0747254	-0.0408476	hsa-miR-576-5p
0.226472	0.191381	-0.0133444	0.0301256	0.133096	-0.0403233	-0.0413767	0.023304	-0.049089	hsa-miR-582-3p
0.0587464	-0.144479	-0.18904	-0.1178	-0.157071	-0.195867	-0.257622	-0.218186	-0.102474	hsa-miR-582-5p
-0.0728523	-0.0886028	0.268348	0.325447	0.325116	0.274475	0.306191	0.269036	0.223959	hsa-miR-584-5p
-0.148463	-0.182752	0.370837	0.13894	0.0187084	0.363415	0.361486	0.358253	0.334314	hsa-miR-589-3p
0.116257	0.263386	-0.097143	0.201242	0.124269	-0.0283908	0.00353621	-0.029754	-0.0439082	hsa-miR-589-5p
0.166517	0.0751876	0.0901501	0.0680963	0.11201	0.000321928	0.0608481	0.0195292	-0.0224792	hsa-miR-590-3p
0.0986969	0.0996439	-0.416395	-0.346651	-0.282989	-0.413482	-0.461908	-0.354439	-0.379635	hsa-miR-597-5p
0.379643	0.267136	0.0371225	-0.0584304	-0.105662	-0.0359597	-0.0342288	-0.0303357	-0.105034	hsa-miR-598-3p
-0.133908	0.021397	0.075743	-0.0363001	-0.176097	-0.0377899	0.0398553	-0.164958	0.0336888	hsa-miR-6071
-0.00829352	0.00108207	0.20133	0.0962999	0.0143068	0.122117	0.173728	0.107228	0.0555019	hsa-miR-6073
-0.0414713	0.0286374	0.112891	0.055221	0.041902	0.0271767	0.0351566	0.0615976	-0.00205235	hsa-miR-6081
0.0603039	-0.0836197	-0.0646286	-0.0726401	-0.0428566	-0.0504936	-0.0921199	-0.0545081	-0.0765656	hsa-miR-609
-0.232309	-0.303044	0.169534	0.190439	0.14315	0.17922	0.153015	0.157049	0.0208649	hsa-miR-611
-0.0706048	-0.210364	-0.0723688	0.0356361	0.00103857	0.053543	0.0312748	-0.000521561	0.0163121	hsa-miR-6125
-0.0223232	0.0832353	0.204632	0.0806223	0.121658	0.0529358	0.0595595	0.117881	0.113464	hsa-miR-6126
-0.118706	-0.149824	0.105773	-0.0817237	-0.0581741	0.0362483	0.0460465	0.122903	0.0338869	hsa-miR-6130
-0.133668	0.19633	0.249518	0.156462	0.137331	0.197209	0.193198	0.112522	0.102389	hsa-miR-625-3p
-0.154792	0.0366562	0.194328	0.0995741	0.103388	0.161392	0.181123	0.130126	0.140537	hsa-miR-625-5p
-0.121838	-0.192956	0.103884	-0.141116	-0.161192	0.0731307	0.0837785	-0.0698771	0.0661595	hsa-miR-626
0.122405	0.153653	0.146546	0.131327	0.169692	0.173091	0.0765696	0.264721	0.194681	hsa-miR-628-3p
0.137627	0.081728	-0.0102885	-0.174817	-0.193421	-0.0583215	-0.0291101	-0.0334923	-0.0822663	hsa-miR-628-5p
0.0916928	0.0988719	-0.0396752	0.0390012	0.0515494	-0.136512	-0.0942681	-0.0983692	-0.0849191	hsa-miR-629-3p
0.0144933	0.0601207	-0.117709	0.13285	0.091119	-0.0170206	0.00652799	-0.00883001	-0.0623032	hsa-miR-629-5p
-0.120275	-0.212273	-0.220312	-0.102959	-0.0636619	-0.227989	-0.271994	-0.206811	-0.117767	hsa-miR-635
0.321573	0.261142	-0.306398	-0.271693	-0.11379	-0.291234	-0.413499	-0.314153	-0.244982	hsa-miR-636
-0.0225555	0.0122416	-0.017852	0.0199133	0.00299117	-0.0411488	-0.0532268	-0.0133448	-0.131621	hsa-miR-642a-3p
0.036207	0.209067	0.0503774	-0.0885629	-0.0835227	0.08764	0.0420136	0.139622	0.0494421	hsa-miR-642a-5p
-0.206292	-0.187284	0.0832899	-0.0386521	-0.0438737	0.0684651	0.0319883	0.135641	-0.0211186	hsa-miR-6501-5p
-0.0668387	0.129884	-0.0210355	0.0772983	0.0787866	-0.0558731	-0.0131589	0.0138621	-0.178173	hsa-miR-6503-3p
0.124851	0.173613	-0.146186	-0.144134	-0.2751	-0.16152	-0.13311	-0.184389	-0.297005	hsa-miR-6503-5p
-0.11617	-0.162875	0.236514	-0.055468	-0.0948349	0.239654	0.221981	0.244052	0.122043	hsa-miR-651-5p
-0.095098	-0.141542	0.113912	-0.0626886	-0.0598716	0.102808	0.0526698	0.204195	0.143212	hsa-miR-6513-3p
0.0307337	0.118095	0.116686	0.256401	0.189585	0.129882	0.144331	0.136205	0.0436588	hsa-miR-652-3p
0.228113	0.373649	-0.259072	-0.0310491	0.000942062	-0.294175	-0.264078	-0.271638	-0.241827	hsa-miR-654-3p
0.132561	0.10209	-0.120395	-0.118442	-0.0171161	-0.0966361	-0.0717035	-0.0118311	-0.24131	hsa-miR-660-5p
0.0377893	0.104566	0.0758274	0.101907	0.0941846	0.113968	0.0768634	-0.00124965	0.161203	hsa-miR-664a-3p
-0.214979	-0.243957	-0.093	0.130498	0.0793848	-0.0210269	-0.0407216	0.0297575	0.0127471	hsa-miR-664a-5p
-0.0230962	0.0250388	-0.0837428	0.0610811	-0.00928219	-0.0582466	-0.127298	-0.103405	-0.0481434	hsa-miR-664b-5p
-0.109378	-0.103109	-0.185646	0.0482473	-0.0900307	-0.0677	-0.0722416	-0.0793974	-0.0660298	hsa-miR-671-3p
-0.136121	0.0555018	0.00506649	-0.111229	-0.216817	0.0106578	0.0076274	-0.108076	-0.0438764	hsa-miR-671-5p
-0.183218	-0.124257	-0.00875465	-0.0369156	-0.11486	-0.0203767	-0.0348554	-0.102463	-0.104365	hsa-miR-6717-5p
0.0595941	0.0341426	0.153159	0.0626849	0.00178807	0.162874	0.108069	0.256062	0.0569732	hsa-miR-6718-5p
-0.132619	-0.0263685	0.272061	0.170846	0.084293	0.228424	0.263216	0.193375	0.037246	hsa-miR-6722-3p
0.0883368	0.00845988	-0.287584	-0.269278	-0.239289	-0.292199	-0.332106	-0.27624	-0.302805	hsa-miR-6723-5p
0.0346621	0.0597985	-0.0301853	0.0142274	-0.104809	0.0848709	0.0913937	-0.0931283	0.0479752	hsa-miR-6724-5p
-0.0311902	-0.138173	-0.490477	-0.411724	-0.347213	-0.486699	-0.489873	-0.416443	-0.464909	hsa-miR-6728-5p
-0.223681	-0.381319	0.179999	0.173816	0.194917	0.266969	0.198365	0.291917	0.219505	hsa-miR-6730-3p
-0.217722	-0.242414	0.227082	0.122386	0.130344	0.232419	0.166584	0.385297	0.136866	hsa-miR-6734-5p
-0.0146985	-0.0774343	-0.329151	-0.208612	-0.0984255	-0.338844	-0.341138	-0.308933	-0.248966	hsa-miR-6749-5p
0.246061	0.363005	-0.355923	-0.136069	-0.192713	-0.259053	-0.240905	-0.203375	-0.305445	hsa-miR-6754-3p
-0.0930649	-0.136505	-0.22667	-0.123936	-0.0399386	-0.214717	-0.205682	-0.161472	-0.128472	hsa-miR-6766-5p
-0.0661274	-0.095566	-0.0126506	-0.0616009	-0.149752	-0.027674	-0.0280361	-0.103365	-0.133428	hsa-miR-6767-5p
0.232093	-0.109742	-0.090349	0.137168	0.0707124	-0.0499124	-0.0568906	-0.0441328	0.0126949	hsa-miR-6771-3p
0.0592582	-0.079803	-0.264567	-0.106807	-0.00457662	-0.253388	-0.3197	-0.220573	-0.143429	hsa-miR-6779-5p
-0.119266	-0.117001	0.101355	0.0317689	-0.0301993	0.0714866	0.0853966	0.0525567	-0.0846361	hsa-miR-6784-3p
0.197115	0.319924	-0.259663	-0.192841	-0.119011	-0.235051	-0.330214	-0.152974	-0.417599	hsa-miR-6789-5p
0.0513775	0.0556677	0.0493875	-0.150115	-0.201302	-0.0365277	-0.103045	-0.0454718	0.129811	hsa-miR-6790-5p
-0.049464	-0.00223683	-0.152087	0.00302846	0.00327141	-0.121796	-0.127072	-0.135855	-0.0374788	hsa-miR-6803-3p
-0.0241176	-0.133565	-0.100196	-0.155424	-0.102883	-0.170939	-0.180314	-0.0777939	-0.0929582	hsa-miR-6804-3p
0.00293114	-0.0777554	0.0877736	0.394717	0.263584	0.144054	0.152478	0.0673308	0.0674136	hsa-miR-6808-3p
0.0616132	-0.0499907	0.140581	0.234149	0.192747	0.133455	0.0780904	0.051006	0.160911	hsa-miR-6817-3p
-0.00859526	-0.0772032	0.13941	0.394138	0.339759	0.137839	0.10317	0.0911515	0.238446	hsa-miR-6823-5p
0.0276668	-0.0426368	-0.052702	0.0517846	-0.0152877	-0.0785971	-0.0484854	-0.0845024	-0.100594	hsa-miR-6826-5p
0.148633	0.0192374	0.0100368	0.173237	0.158233	0.0340635	0.0811362	-0.00841496	-0.0208813	hsa-miR-6832-3p
-0.411189	-0.0487551	0.376524	0.267309	0.280163	0.337525	0.297166	0.24591	0.273334	hsa-miR-6842-3p
-0.0617347	-0.0627312	0.00671339	-0.0276116	-0.0706251	0.0771731	0.139238	0.104891	0.0825556	hsa-miR-6852-3p
0.0127771	0.0740522	-0.0466529	0.12562	0.131811	0.0272671	0.0411126	0.0840171	-0.0604317	hsa-miR-6852-5p
-0.0311094	-0.0359447	-0.17458	-0.0111576	0.0845951	-0.17975	-0.211087	-0.131967	-0.0758401	hsa-miR-6855-3p
-0.134572	-0.0210204	0.120027	-0.0395152	-0.0631776	0.11082	0.12781	0.115015	0.00649774	hsa-miR-6861-3p
0.0435277	0.222432	0.0772225	-0.161204	-0.131438	-0.0105354	-0.000490798	-0.0347614	0.0616508	hsa-miR-6865-5p
-0.091592	-0.190711	-0.028588	-0.0621108	-0.00311345	-0.00542852	-0.0882565	0.0359907	-0.0616023	hsa-miR-6867-5p
-0.160133	-0.0504586	0.428286	0.213654	0.297055	0.316845	0.375866	0.306857	0.402062	hsa-miR-6872-3p
-0.0990281	0.0547949	-0.0603048	0.0511298	0.0849186	-0.0516574	-0.0692077	-0.110579	0.0425259	hsa-miR-6873-3p
-0.286221	-0.336476	0.145922	-0.081561	-0.0653154	0.127511	0.140499	0.0942045	0.0641548	hsa-miR-6880-3p
-0.0574641	-0.0314367	-0.122667	-0.0194853	-0.0548305	-0.0444385	-0.105204	-0.194097	-0.0421634	hsa-miR-6882-5p
0.13516	0.070162	-0.267898	-0.245245	-0.209095	-0.26034	-0.304905	-0.27004	-0.223794	hsa-miR-6887-3p
-0.133788	-0.273303	0.225263	0.00531235	0.0585315	0.216044	0.132151	0.253227	0.139712	hsa-miR-6888-5p
-0.0288278	0.100237	0.189727	0.0104702	0.164621	0.0270987	0.046644	0.0287171	0.103642	hsa-miR-7-1-3p
0.142193	-0.0124435	0.0959223	0.200904	0.233489	0.171472	0.129048	0.241356	0.0938462	hsa-miR-7-5p
-0.0253744	-0.0238295	0.178781	-0.0830985	-0.166834	0.104097	0.0873484	0.150272	0.037162	hsa-miR-708-3p
0.282823	0.264508	-0.16185	-0.209114	-0.182826	-0.131489	-0.234553	-0.0467954	-0.203705	hsa-miR-708-5p
-0.064837	-0.310928	0.111195	0.0356326	0.0626759	0.125131	0.0733761	0.0946457	0.107836	hsa-miR-7110-3p
-0.20227	-0.343149	-0.194166	-0.0714179	-0.0329021	-0.18677	-0.224973	-0.135014	-0.104805	hsa-miR-7157-5p
0.0116237	-0.0444424	-0.109119	-0.19944	-0.181901	-0.107912	-0.160807	-0.139389	-0.10268	hsa-miR-7159-3p
-0.186209	-0.16503	0.011236	0.0245259	0.185733	-0.0580587	-0.0420877	0.0432901	0.0383774	hsa-miR-718
-0.142288	-0.0609566	-0.0104015	0.129843	0.0807903	0.0240977	0.0303887	0.103599	-0.0136511	hsa-miR-744-5p
-0.0995972	-0.00111548	0.017161	0.219312	0.210228	0.0846758	0.0664964	0.0318492	0.121168	hsa-miR-760
-0.0594055	-0.0483719	0.0896275	0.348428	0.254316	0.143699	0.102639	0.143588	0.0358657	hsa-miR-7641
-0.311222	-0.222758	0.377643	0.603481	0.513388	0.475802	0.42825	0.409451	0.474509	hsa-miR-765
0.122436	0.138849	-0.0804198	0.073565	-0.0351677	-0.014594	-0.0331273	-0.12177	-0.0800895	hsa-miR-766-3p
-0.0200892	-0.109129	-0.0139978	0.147406	0.156203	0.0600718	0.0311227	-0.0622222	0.106431	hsa-miR-767-5p
-0.0735886	-0.0407414	0.0459006	0.242963	0.16401	0.125053	0.138418	0.0686646	0.141627	hsa-miR-769-3p
0.245071	0.188237	-0.282398	-0.0665416	-0.123782	-0.169809	-0.15575	-0.227978	-0.199645	hsa-miR-769-5p
-0.0536038	-0.0520241	-0.197411	-0.0293107	0.0265571	-0.139686	-0.166731	-0.165377	-0.0771703	hsa-miR-7704
-0.0955121	-0.150557	-0.214174	-0.0638117	0.0458865	-0.189488	-0.226566	-0.0472013	-0.203098	hsa-miR-7706
-0.00841969	0.00787822	-0.0659841	-0.169948	-0.146598	-0.0659261	-0.104187	-0.111242	-0.0514783	hsa-miR-7844-5p
-0.0462464	-0.156901	-0.0856918	-0.122202	-0.0815194	-0.0948347	-0.120638	-0.0339899	-0.180193	hsa-miR-7847-3p
-0.146656	-0.248582	-0.10389	0.0881406	0.149921	-0.0696816	-0.0564796	-0.0734538	0.0583199	hsa-miR-7849-3p
-0.0334236	0.00765979	0.0470291	-0.193293	-0.139922	0.0229996	-0.0632578	0.0361375	0.00749302	hsa-miR-7854-3p
0.0847334	0.126818	-0.0331649	-0.0107584	-0.0403539	-0.133639	-0.0727142	-0.238626	-0.0939723	hsa-miR-7856-5p
0.106288	-0.0398312	0.162859	0.361186	0.186475	0.143008	0.16359	0.120953	0.140791	hsa-miR-7976
-0.167912	0.135764	0.3767	0.353736	0.286341	0.291374	0.278162	0.203449	0.335769	hsa-miR-7977
0.179067	0.0424911	-0.208233	-0.202919	-0.083397	-0.280954	-0.393747	-0.160755	-0.16463	hsa-miR-802
-0.133452	-0.138223	-0.206383	0.00634	0.108382	-0.149964	-0.140508	-0.164413	-0.0287266	hsa-miR-8052
-0.118938	-0.13617	0.088893	0.130664	0.0585476	0.0419402	0.0218845	0.0453136	0.181602	hsa-miR-8059
-0.115425	-0.198447	0.188601	0.101446	0.0936507	0.0750116	0.0706036	0.0923307	0.122548	hsa-miR-8075
-0.104774	-0.260466	0.151223	0.224111	0.235472	0.280211	0.145194	0.432809	0.146663	hsa-miR-8077
-0.128175	-0.299667	0.0418739	-0.0726182	-0.0237614	-0.0452886	-0.0436006	0.00206722	0.000209444	hsa-miR-8085
0.123237	0.0340694	0.0897642	0.201375	0.24084	0.154135	0.0329867	0.326364	0.240556	hsa-miR-873-5p
-0.0633768	-0.0282975	0.113289	0.179693	0.0846175	0.172932	0.104692	0.0778994	0.295953	hsa-miR-874-3p
-0.049894	-0.00362551	-0.0131075	0.14653	0.17161	-0.0403236	-0.0133763	-0.128975	0.171625	hsa-miR-874-5p
-0.14969	-0.156825	-0.0994868	-0.0595068	-0.00343973	-0.106601	-0.167497	-0.145	-0.0434404	hsa-miR-875-5p
-0.0174602	-0.172709	-0.0482452	0.037195	0.0727486	-0.0267229	-0.111544	0.0118269	-0.0342808	hsa-miR-876-5p
0.0686835	0.0386473	-0.0218136	0.223764	0.0853843	0.00419675	-0.00273351	0.0253021	-0.0358236	hsa-miR-877-3p
-0.255344	-0.314162	0.22912	0.245848	0.209786	0.239956	0.198392	0.251828	0.0542146	hsa-miR-885-3p
-0.159616	-0.298793	0.0749029	-0.0033171	0.0471348	0.0875991	0.0372247	0.0581065	0.0695812	hsa-miR-887-5p
0.225698	0.423264	-0.132337	0.081423	0.0167301	-0.160283	-0.0996236	-0.188249	-0.169142	hsa-miR-889-3p
-0.0288757	-0.111727	-0.206227	-0.0564532	0.00630917	-0.223117	-0.260831	-0.205054	-0.133332	hsa-miR-891a-5p
-0.114204	-0.242804	0.00927532	-0.103955	-0.0915015	0.0067919	-0.0300458	-0.0600775	0.0266855	hsa-miR-892c-5p
0.29628	0.292375	-0.117303	-0.0707675	0.0373822	-0.0868569	-0.0979759	0.108746	-0.0596359	hsa-miR-9-5p
0.155505	0.217486	0.0169032	0.0506686	0.126841	-0.0882461	-0.119558	-0.0440018	-0.0983275	hsa-miR-922
-0.190438	-0.286948	0.100559	-0.00739065	0.0517622	0.14267	-0.000392289	0.104181	0.160089	hsa-miR-92a-3p
0.101881	-0.0405986	0.110998	0.0493713	-0.0174622	0.113274	0.072346	-0.0438727	0.227513	hsa-miR-92b-3p
-0.242808	-0.322568	0.301702	0.289106	0.266944	0.265645	0.195699	0.313111	0.142398	hsa-miR-92b-5p
0.222594	0.368886	-0.267016	-0.14606	-0.0797386	-0.288621	-0.259569	-0.271418	-0.337617	hsa-miR-93-3p
0.116811	0.276051	-0.110212	0.0632716	0.0950749	-0.095217	-0.0345657	-0.0272375	-0.184485	hsa-miR-93-5p
0.28112	0.351791	-0.131864	-0.0317986	0.0338402	-0.144821	-0.161287	-0.132788	-0.129804	hsa-miR-935
-0.104451	-0.0096937	-0.093461	0.0237639	-0.0461489	-0.0562135	-0.0589826	-0.0966815	-0.027806	hsa-miR-936
-0.0452497	0.0475627	-0.163822	-0.0172769	0.00453526	-0.160353	-0.0955602	-0.0649442	-0.189172	hsa-miR-941
-0.0985958	0.0989384	0.134483	-0.0342756	0.0187977	0.107217	0.0909599	0.127028	0.0598142	hsa-miR-942-3p
0.103619	0.213717	-0.0315153	0.191747	0.256733	-0.0926189	-0.058551	-0.0334361	-0.0315283	hsa-miR-942-5p
0.338502	0.216162	-0.171553	-0.302301	-0.255326	-0.278227	-0.313871	-0.245196	-0.124266	hsa-miR-95-3p
0.275013	-0.0557104	-0.082601	-0.111624	-0.181942	-0.0691401	-0.0603746	-0.0572866	-0.124167	hsa-miR-96-5p
-0.0751832	-0.00663606	0.0964792	0.191101	0.217302	0.0994138	0.0424671	-0.00569632	0.193357	hsa-miR-98-3p
-0.0239866	0.0197362	0.0758962	0.040957	-0.0288628	0.14693	0.187073	0.138247	-0.0294566	hsa-miR-98-5p
-0.05889	-0.107127	0.249905	-0.0541959	-0.111073	0.162241	0.132322	0.236061	0.147449	hsa-miR-99a-3p
0.0674804	-0.0181518	0.0268986	-0.0391437	-0.0755108	0.0462156	-0.0473501	0.109046	-0.0303839	hsa-miR-99a-5p
0.0526911	0.124668	0.301243	0.2101	0.0282407	0.283731	0.269687	0.215659	0.270627	hsa-miR-99b-3p
-0.127284	0.040311	0.445626	0.352368	0.213699	0.393975	0.417043	0.282036	0.430265	hsa-miR-99b-5p
0.120138	0.00972797	0.0386099	0.0897441	0.0152392	0.130969	0.0992404	0.137375	0.144935	hsa_piR_000045/gb/DQ569993/Homo
0.10364	-0.0217167	-0.212584	-0.0290092	-0.0936389	-0.177125	-0.187804	-0.118005	-0.168079	hsa_piR_000441/gb/DQ570540/Homo
0.274556	0.0743567	-0.361182	-0.158115	-0.17243	-0.218931	-0.287024	-0.182411	-0.279311	hsa_piR_000552/gb/DQ570687/Homo
-0.12264	-0.187229	-0.161591	-0.0312856	-0.0157392	-0.0716568	-0.167395	-0.0333005	-0.0904708	hsa_piR_000560/gb/DQ570698/Homo
0.173918	0.0371492	-0.12559	-0.0697088	-0.122382	-0.0601402	-0.0979324	-0.0127322	-0.0474803	hsa_piR_000586/gb/DQ570728/Homo
-0.115892	-0.0790684	-0.125502	0.0172925	0.0244157	-0.088308	-0.106483	-0.186415	-0.0188686	hsa_piR_000753/gb/DQ570940/Homo
0.181041	0.195784	0.16065	0.165806	0.0789578	0.0926097	0.122223	0.051141	0.052392	hsa_piR_000765/gb/DQ570956/Homo
0.309704	0.251987	-0.0283701	0.00395063	-0.0257876	-0.128614	-0.151937	0.0151604	-0.0374342	hsa_piR_000794/gb/DQ570992/Homo
-0.0373184	0.143302	0.021908	0.15619	0.0912629	0.0943206	0.0339027	-0.0134654	0.0323291	hsa_piR_000805/gb/DQ571003/Homo
0.235376	0.180506	-0.308205	-0.101751	-0.104147	-0.212648	-0.251967	-0.212928	-0.242099	hsa_piR_001042/gb/DQ571335/Homo
-0.0196498	-0.182114	-0.190032	0.0162751	-0.00600466	-0.0576249	-0.116208	-0.0389219	-0.025945	hsa_piR_001101/gb/DQ571419/Homo
0.0881215	-0.116986	-0.274892	-0.113713	-0.0802305	-0.143473	-0.229269	-0.0831588	-0.103808	hsa_piR_001152/gb/DQ571500/Homo
0.275777	0.0148232	-0.331029	-0.275606	-0.233047	-0.269651	-0.346303	-0.205692	-0.289876	hsa_piR_001159/gb/DQ571511/Homo
0.131806	0.158476	0.129327	0.246327	0.298771	0.114709	0.00173353	0.116492	0.0837353	hsa_piR_001168/gb/DQ571524/Homo
0.30279	0.329581	-0.127456	-0.0715609	-0.114977	-0.0811312	-0.0707082	-0.172415	-0.200111	hsa_piR_001170/gb/DQ571526/Homo
0.0269035	-0.0346596	0.0224399	0.0914934	0.00302803	0.0312429	-0.0314418	-0.0163262	0.215807	hsa_piR_001207/gb/DQ571591/Homo
-0.0791436	-0.0109296	-0.0593899	-0.040701	-0.0264664	-0.0856695	-0.0748126	-0.146587	-0.0921493	hsa_piR_001311/gb/DQ571812/Homo
0.120228	0.112557	0.204341	0.229953	0.235947	0.227579	0.156421	0.228044	0.171035	hsa_piR_001312/gb/DQ571813/Homo
-0.119763	-0.0231878	-0.0607563	0.0167317	0.142587	-0.0600382	-0.0878153	-0.0876452	-0.0155705	hsa_piR_001318/gb/DQ571823/Homo
0.305382	0.0626045	-0.219708	-0.232414	-0.192814	-0.0838502	-0.177089	-0.0393625	-0.0997359	hsa_piR_001346/gb/DQ571858/Homo
0.279255	0.112112	-0.337429	-0.0898598	-0.0653439	-0.247734	-0.293325	-0.148088	-0.162811	hsa_piR_002158/gb/DQ572892/Homo
-0.0942009	-0.263011	0.319085	0.138066	0.119429	0.325436	0.317121	0.33919	0.236807	hsa_piR_002852/gb/DQ573835/Homo
-0.0287888	-0.1283	-0.183513	-0.227018	-0.248729	-0.116605	-0.167875	-0.0823166	-0.223386	hsa_piR_002973/gb/DQ573999/Homo
0.178054	0.141977	0.0151678	0.0798976	0.0679267	-0.027839	-0.0182204	0.00717006	-0.0410992	hsa_piR_004153/gb/DQ575660/Homo
-0.103071	-0.0630428	0.275045	0.111311	0.0994511	0.252885	0.174275	0.42237	0.187131	hsa_piR_004271/gb/DQ575827/Homo
0.124157	0.193513	0.311147	0.26354	0.150277	0.243483	0.271724	0.13646	0.153645	hsa_piR_004307/gb/DQ575881/Homo
0.132922	0.240269	0.109568	0.065374	0.0522656	-0.00149797	0.0781224	-0.0261782	0.00221825	hsa_piR_004308/gb/DQ575882/Homo
-0.0468557	0.076787	0.239157	0.0879732	0.113769	0.0718334	0.0912151	0.146338	0.206162	hsa_piR_004721/gb/DQ576479/Homo
0.0763078	0.0263617	-0.268046	-0.224862	-0.200875	-0.260848	-0.333124	-0.273466	-0.242755	hsa_piR_004801/gb/DQ576605/Homo
0.161837	0.0111925	-0.122589	0.0163624	0.0464722	-0.159328	-0.195377	-0.0863643	-0.105083	hsa_piR_004987/gb/DQ576872/Homo
0.0455676	-0.0622275	-0.103831	0.0558583	0.0767254	0.013635	-0.0554725	0.0126547	0.0311728	hsa_piR_005271/gb/DQ577259/Homo
-0.0128642	-0.00675034	-0.0751623	0.0390629	0.0632107	-0.0588824	-0.0834964	-0.096168	0.00967591	hsa_piR_005799/gb/DQ577967/Homo
0.165534	0.105184	-0.174373	-0.0653135	0.0172438	-0.148426	-0.201831	-0.160276	-0.0833866	hsa_piR_006426/gb/DQ578783/Homo
-0.0210113	0.0331118	-0.000293569	0.185264	0.147262	0.015727	0.0171217	-0.0695582	0.10187	hsa_piR_007635/gb/DQ580405/Homo
-0.23358	-0.350288	0.100582	-0.16136	-0.0956659	0.0599356	0.0137939	0.196341	0.0521196	hsa_piR_008112/gb/DQ581031/Homo
-0.309795	-0.350642	0.13026	-0.0996003	-0.0882525	0.0963667	0.0465017	0.195114	0.087264	hsa_piR_008113/gb/DQ581032/Homo
-0.0683471	-0.126422	0.037244	-0.0360532	-0.159582	0.106989	0.00843671	0.135847	0.104923	hsa_piR_008114/gb/DQ581033/Homo
-0.114204	-0.242804	0.00927532	-0.103955	-0.0915015	0.0067919	-0.0300458	-0.0600775	0.0266855	hsa_piR_008984/gb/DQ582176/Homo
0.428876	0.139721	-0.329196	-0.09684	-0.0546367	-0.333224	-0.265806	-0.276228	-0.407516	hsa_piR_009051/gb/DQ582264/Homo
0.126205	0.112788	-0.0960255	0.1222	0.0955459	-0.0725786	-0.0485046	-0.0993678	-0.119746	hsa_piR_009154/gb/DQ582400/Homo
-0.111207	-0.0394166	-0.0756593	-0.0056653	0.0987488	-0.0950033	-0.186618	-0.140162	-0.0302635	hsa_piR_009228/gb/DQ582496/Homo
-0.130714	-0.172552	0.335893	0.28012	0.210485	0.36515	0.303191	0.37599	0.218981	hsa_piR_009265/gb/DQ582536/Homo
0.16624	0.200457	-0.0247595	0.204499	0.0965446	0.0352312	0.0301802	-0.0904179	0.0251916	hsa_piR_009294/gb/DQ582566/Homo
-0.114251	-0.146034	-0.13588	0.118523	0.0829732	-0.067542	-0.0119089	-0.175499	-0.0299211	hsa_piR_009981/gb/DQ583434/Homo
0.282874	0.2859	-0.326503	-0.224833	-0.38184	-0.275642	-0.237205	-0.302882	-0.403948	hsa_piR_010024/gb/DQ583491/Homo
0.0548493	0.0865279	0.164423	0.0167408	0.0524195	0.138193	0.127008	0.214824	0.181933	hsa_piR_010431/gb/DQ584049/Homo
0.230262	0.129681	-0.103281	0.131756	0.101144	-0.151645	-0.126147	-0.160156	-0.103532	hsa_piR_010894/gb/DQ584698/Homo
0.0983635	0.135582	-0.141243	0.0220712	0.00351056	-0.164575	-0.187625	-0.0987684	-0.106095	hsa_piR_011188/gb/DQ585095/Homo
0.189255	0.118937	-0.298106	-0.066263	-0.0511361	-0.221675	-0.242607	-0.179872	-0.215937	hsa_piR_012681/gb/DQ587153/Homo
0.0994508	-0.0181987	-0.104454	0.0341797	-0.0129397	-0.023138	-0.0483004	0.0259788	-0.0341394	hsa_piR_012753/gb/DQ587269/Homo
-0.0583921	0.0251569	0.0961331	0.144432	0.0851724	0.0801719	0.055987	0.072997	0.173153	hsa_piR_013306/gb/DQ588040/Homo
0.0204658	-0.045146	0.118417	0.35515	0.285983	0.0935518	0.0448187	0.0847654	0.223003	hsa_piR_014620/gb/DQ590013/Homo
0.13185	0.16309	-0.124333	0.112482	0.0413799	-0.173102	-0.102001	-0.131028	-0.163	hsa_piR_015026/gb/DQ590548/Homo
0.0261704	-0.109843	-0.125825	0.0101464	0.0959302	-0.0979063	-0.119999	-0.11452	-0.0412979	hsa_piR_015150/gb/DQ590704/Homo
0.360523	0.281394	-0.246074	0.0592309	0.0415801	-0.208901	-0.189876	-0.213152	-0.145627	hsa_piR_015249/gb/DQ590830/Homo
-0.142894	-0.108873	0.0120184	0.172498	0.110449	0.0514626	0.0361096	-0.0626648	0.147274	hsa_piR_015800/gb/DQ591595/Homo
0.190152	0.183426	-0.329832	-0.114747	-0.158433	-0.301414	-0.235597	-0.324394	-0.347497	hsa_piR_016374/gb/DQ592313/Homo
-0.0303839	0.235491	0.170089	0.209252	0.172376	0.0933107	0.142826	0.0811869	0.114602	hsa_piR_016658/gb/DQ592931/Homo
-0.284334	-0.11222	0.232616	0.247294	0.266727	0.128262	0.143303	0.13085	0.266639	hsa_piR_016659/gb/DQ592932/Homo
-0.0847494	-0.162757	-0.0400854	0.0872695	0.0551694	0.0871526	0.0454882	0.0349274	0.0501235	hsa_piR_016677/gb/DQ592953/Homo
0.0636829	-0.0634657	-0.000517285	0.2016	0.150494	0.0765148	0.0105049	0.0406902	-0.00935017	hsa_piR_016735/gb/DQ593039/Homo
0.229326	0.294402	0.0203828	0.174225	0.081805	-0.000393344	0.0502144	0.000971665	-0.0170659	hsa_piR_016742/gb/DQ593049/Homo
0.221958	0.28422	0.111792	0.131674	0.124274	0.0884965	0.0389539	0.109216	0.066511	hsa_piR_016945/gb/DQ593356/Homo
0.0734382	0.287554	0.19161	0.00141453	0.0414126	0.0496326	0.0038565	0.0779667	0.09199	hsa_piR_016946/gb/DQ593358/Homo
0.179342	0.0587973	-0.0962969	0.0411848	-0.0354173	-0.135292	-0.107112	-0.202093	-0.168532	hsa_piR_016975/gb/DQ593415/Homo
0.0728464	0.0864551	-0.231495	-0.0446756	-0.0765745	-0.160812	-0.170045	-0.117283	-0.164119	hsa_piR_017033/gb/DQ593538/Homo
0.227716	0.0655422	-0.287851	-0.0759461	-0.0961925	-0.244662	-0.231038	-0.235595	-0.29949	hsa_piR_017061/gb/DQ593574/Homo
0.0585678	0.0561007	-0.169324	-0.0534296	-0.0331048	-0.106696	-0.158871	-0.0664858	-0.0776083	hsa_piR_017104/gb/DQ593636/Homo
0.135397	-0.0361638	0.103326	-0.0444195	-0.0346979	0.0808987	0.0476963	0.151623	0.12423	hsa_piR_017178/gb/DQ593744/Homo
0.162111	0.0118293	-0.496673	-0.387461	-0.257626	-0.500022	-0.511547	-0.422469	-0.472728	hsa_piR_017184/gb/DQ593752/Homo
0.169299	0.0420727	0.00141682	0.0151456	0.0695168	0.00618998	-0.0627925	0.0238928	-0.0716845	hsa_piR_017194/gb/DQ593767/Homo
-0.0666002	-0.0974615	0.0671165	-0.0200326	0.00713718	0.0232799	0.000794863	0.0874824	0.075824	hsa_piR_017458/gb/DQ594126/Homo
0.202302	0.252147	0.0785759	0.0965116	0.0974276	0.060762	0.0548513	0.00675735	-0.0276407	hsa_piR_017716/gb/DQ594453/Homo
0.0914852	0.0980154	-0.136896	-0.20503	-0.237809	-0.206695	-0.129719	-0.229508	-0.13092	hsa_piR_017723/gb/DQ594464/Homo
0.0694629	0.139996	0.299274	0.126721	0.0491935	0.192252	0.158833	0.167877	0.139803	hsa_piR_017724/gb/DQ594465/Homo
0.186246	0.193678	-0.381063	-0.174207	-0.0870688	-0.295471	-0.28495	-0.216496	-0.288855	hsa_piR_017791/gb/DQ594556/Homo
-0.0302351	-0.105764	0.0279184	0.273429	0.301236	0.0454362	0.039214	-0.00461499	0.173332	hsa_piR_017936/gb/DQ594740/Homo
0.254495	0.103663	-0.416024	-0.255335	-0.252378	-0.358667	-0.358901	-0.176369	-0.426008	hsa_piR_018165/gb/DQ595023/Homo
0.144022	-0.0908867	-0.100596	0.109937	0.146818	-0.136899	-0.145109	-0.111766	-0.135223	hsa_piR_018292/gb/DQ595186/Homo
0.348372	0.276688	0.00141247	0.083119	0.0676528	-0.0509396	-0.0302012	0.00899769	-0.0531454	hsa_piR_018570/gb/DQ595536/Homo
-0.095897	-0.079909	-0.0375057	0.132856	0.238503	0.0105197	0.0310236	-0.054951	0.0963218	hsa_piR_018573/gb/DQ595539/Homo
0.0206661	-0.0680041	-0.037008	0.0947764	0.14686	0.0866834	0.059595	0.00273613	0.0690311	hsa_piR_018780/gb/DQ595807/Homo
-0.0255545	-0.123551	0.129675	0.0944409	0.153413	0.0818145	0.0816198	-0.0115845	0.224875	hsa_piR_018849/gb/DQ595899/Homo
0.142768	0.0630067	-0.131314	-0.061201	0.0033646	-0.0776663	-0.0742786	0.0091174	-0.154925	hsa_piR_019050/gb/DQ596155/Homo
-0.0554831	-0.153904	0.0277447	-0.0524128	-0.0947316	0.0114327	-0.0413059	0.0179504	-0.101693	hsa_piR_019179/gb/DQ596327/Homo
-0.0572214	-0.0892838	-0.0899321	-0.0544761	-0.0661461	0.0614431	0.00948578	0.00951722	0.00208974	hsa_piR_019354/gb/DQ596587/Homo
0.454284	0.253389	-0.533598	-0.334881	-0.311991	-0.514679	-0.513163	-0.427131	-0.438915	hsa_piR_019420/gb/DQ596670/Homo
0.113526	-0.148374	-0.0987072	0.0365278	-0.076191	-0.138265	-0.157446	-0.0634921	-0.148726	hsa_piR_019521/gb/DQ596805/Homo
0.20561	0.0995521	-0.0406348	0.267724	0.247203	-0.00589203	0.0137117	-0.00768661	0.0319173	hsa_piR_019544/gb/DQ596830/Homo
0.0665641	-0.176202	0.12837	0.0434838	0.110905	0.219779	0.17025	0.210508	0.0484192	hsa_piR_019675/gb/DQ596992/Homo
0.254015	0.0488857	-0.241868	-0.0210026	0.0238847	-0.152469	-0.204761	-0.101535	-0.164043	hsa_piR_019676/gb/DQ596993/Homo
-0.0140987	0.121651	0.271642	0.110752	0.0876061	0.137096	0.163812	0.122516	0.15212	hsa_piR_019825/gb/DQ597218/Homo
-0.115343	-0.121604	-0.114151	0.142327	0.0349866	-0.100457	-0.0479566	-0.0861719	-0.0398338	hsa_piR_019911/gb/DQ597340/Homo
-0.0795897	0.0192548	0.168482	0.400718	0.301097	0.144687	0.242759	0.00949362	0.207431	hsa_piR_019912/gb/DQ597341/Homo
0.306515	0.372499	0.17542	0.233533	0.156314	0.104915	0.106449	0.0155925	0.0811319	hsa_piR_019914/gb/DQ597347/Homo
0.288411	0.304022	0.0616169	0.14147	0.14099	0.11528	0.106491	0.0508581	0.077803	hsa_piR_019951/gb/DQ597403/Homo
0.141905	-0.00387881	0.0259794	0.203639	0.16561	0.0584247	-0.00100594	0.0766492	0.0849601	hsa_piR_020008/gb/DQ597482/Homo
0.189171	0.383705	-0.111091	0.105722	0.0433238	-0.0933879	-0.0364772	-0.167048	-0.134006	hsa_piR_020009/gb/DQ597484/Homo
0.0781517	0.189497	0.232856	0.12368	0.0802603	0.138528	0.156853	0.104138	0.146492	hsa_piR_020326/gb/DQ597916/Homo
0.137604	0.0453764	0.0254437	-0.144566	-0.161275	-0.00654144	-0.104736	-0.0213748	0.0604783	hsa_piR_020329/gb/DQ597919/Homo
0.261288	0.154942	0.0560758	0.279225	0.165636	0.0844151	0.144812	-0.00206836	0.104844	hsa_piR_020365/gb/DQ597975/Homo
0.0896376	-0.000557557	0.163716	0.337649	0.308738	0.264449	0.230156	0.1468	0.199088	hsa_piR_020381/gb/DQ597997/Homo
-0.21257	-0.0559354	0.264687	0.322	0.268867	0.181605	0.16588	0.231551	0.261719	hsa_piR_020388/gb/DQ598008/Homo
-0.142029	-0.196155	-0.0831975	0.0416395	0.0323914	-0.00238292	-0.0424033	-0.0518548	0.0166903	hsa_piR_020439/gb/DQ598084/Homo
-0.228035	-0.308272	-0.0947551	0.0513683	-0.025376	0.00984538	-0.040682	-0.0583339	0.0747657	hsa_piR_020450/gb/DQ598104/Homo
0.11635	0.0443139	0.270166	0.384892	0.28784	0.26212	0.22481	0.214641	0.273876	hsa_piR_020485/gb/DQ598159/Homo
-0.137643	-0.151279	-0.194833	-0.0208917	0.0812067	-0.229285	-0.234147	-0.180915	-0.134819	hsa_piR_020490/gb/DQ598167/Homo
0.138121	0.270888	0.0866508	0.342602	0.335375	0.0486338	0.0500242	0.0782461	0.140428	hsa_piR_020496/gb/DQ598175/Homo
0.105516	0.0633944	0.0416617	-0.0845255	-0.119958	0.054845	-0.0139803	0.0553879	-0.0531528	hsa_piR_020497/gb/DQ598177/Homo
0.0570979	0.325778	0.254004	0.244512	0.146813	0.197567	0.297329	0.0550218	0.0626657	hsa_piR_020499/gb/DQ598183/Homo
-0.096233	-0.00387672	0.325512	0.419435	0.318504	0.384191	0.326657	0.334272	0.387061	hsa_piR_020500/gb/DQ598190/Homo
0.0796827	-0.0715457	-0.00997488	0.197133	0.181938	-0.0845179	-0.0593648	-0.0497489	-0.06276	hsa_piR_020541/gb/DQ598252/Homo
-0.108051	-0.107934	-0.141498	0.0792455	0.179917	-0.130207	-0.115725	-0.114155	0.0118997	hsa_piR_020548/gb/DQ598263/Homo
0.00330313	0.0166952	-0.0671103	0.0373041	0.038189	-0.0167364	-0.084667	-0.0965087	0.00537412	hsa_piR_020619/gb/DQ598378/Homo
-0.0637651	0.0375993	0.24157	-0.00289565	-0.0326658	0.162573	0.150236	0.178518	0.125649	hsa_piR_020657/gb/DQ598428/Homo
0.0865394	-0.105091	-0.214819	-0.0506587	-0.0803557	-0.0932167	-0.151041	-0.0682953	-0.0729919	hsa_piR_020813/gb/DQ598646/Homo
0.03886	0.0585363	-0.242565	-0.131484	-0.0956794	-0.19732	-0.257182	-0.13886	-0.149211	hsa_piR_020814/gb/DQ598650/Homo
0.243961	0.154499	-0.206209	-0.0905707	0.0299357	-0.160912	-0.181686	-0.130898	-0.106459	hsa_piR_020815/gb/DQ598651/Homo
0.292453	0.283778	-0.149326	0.0401229	-0.0267272	-0.135363	-0.154504	-0.0912768	-0.169508	hsa_piR_020828/gb/DQ598675/Homo
0.233174	0.241959	0.0757165	0.272606	0.154123	0.034197	0.127495	-0.0270216	0.000217051	hsa_piR_020829/gb/DQ598677/Homo
-0.243577	-0.227913	0.229884	0.113067	0.124388	0.216848	0.198058	0.272058	0.195819	hsa_piR_021032/gb/DQ598918/Homo

## Sheet: geneTraitPersonCorrelationValue
Age	BMI	HbA1C (%)	ALT (u/l)	AST (u/l)	T. Chol. (mmol/l)	LDL (mmol/l)	HDL (mmol/l)	Ca (mmol/l)	ID
0.307342	0.178846	0.513505	0.395756	0.659179	0.774478	0.888016	0.302028	0.821174	hsa-let-7a-3p
0.203204	0.262371	0.978529	0.649665	0.906036	0.613583	0.828278	0.752979	0.758629	hsa-let-7a-5p
0.329613	0.250972	0.653917	0.520264	0.755084	0.998163	0.934246	0.52217	0.92214	hsa-let-7b-3p
0.731578	0.55548	0.734917	0.600625	0.86798	0.924095	0.966984	0.84729	0.860208	hsa-let-7b-5p
0.394622	0.336739	0.361519	0.375343	0.750746	0.126825	0.243614	0.280657	0.0915598	hsa-let-7c-5p
0.310821	0.204373	0.501063	0.730854	0.631044	0.397545	0.296086	0.71656	0.384884	hsa-let-7d-3p
0.0277729	0.382286	0.250723	0.0450723	0.218088	0.137395	0.258157	0.244525	0.444471	hsa-let-7d-5p
0.304026	0.587045	0.00514788	0.10143	0.329067	0.00804526	0.0188195	0.0341345	0.0109676	hsa-let-7e-5p
0.881444	0.703415	0.832392	0.502341	0.29455	0.865637	0.850081	0.509856	0.892519	hsa-let-7f-1-3p
0.106689	0.0252646	0.748029	0.879409	0.782547	0.3984	0.773675	0.196819	0.5431	hsa-let-7f-5p
0.27502	0.15069	0.316764	0.50523	0.537025	0.206422	0.331343	0.102157	0.317582	hsa-let-7g-3p
0.394994	0.405277	0.216246	0.967087	0.544465	0.186809	0.333921	0.449495	0.301069	hsa-let-7g-5p
0.310521	0.0734416	0.951703	0.776694	0.666709	0.651879	0.549477	0.571236	0.639645	hsa-let-7i-3p
0.655728	0.915447	0.501357	0.833404	0.693239	0.710657	0.406288	0.953675	0.596967	hsa-let-7i-5p
0.607724	0.584021	0.166104	0.918745	0.796466	0.257526	0.469065	0.149256	0.615772	hsa-miR-1-3p
0.82241	0.244317	0.809596	0.331442	0.123473	0.919685	0.931665	0.707194	0.674553	hsa-miR-100-5p
0.227825	0.643492	0.883043	0.491987	0.478486	0.969305	0.796641	0.927127	0.983752	hsa-miR-101-3p
0.860591	0.537635	0.376821	0.956461	0.864958	0.62142	0.478798	0.583962	0.547218	hsa-miR-101-5p
0.318315	0.130655	0.248399	0.90439	0.611731	0.313494	0.364147	0.641178	0.107126	hsa-miR-103a-3p
0.758604	0.640084	0.977697	0.444321	0.701583	0.68616	0.713401	0.794724	0.571495	hsa-miR-103b
0.503696	0.421171	0.297558	0.0570997	0.406128	0.193047	0.10037	0.694374	0.510218	hsa-miR-105-3p
0.350238	0.241034	0.458404	0.109907	0.087567	0.261737	0.209966	0.57689	0.290112	hsa-miR-106a-5p
0.559308	0.999483	0.548461	0.391037	0.372136	0.359196	0.612776	0.638499	0.33328	hsa-miR-106b-3p
0.960959	0.981935	0.229944	0.234998	0.835186	0.310436	0.292754	0.63398	0.592136	hsa-miR-106b-5p
0.13741	0.0315801	0.265602	0.962792	0.729444	0.303527	0.349916	0.599611	0.100266	hsa-miR-107
0.250239	0.683765	0.863423	0.394345	0.495302	0.836872	0.703112	0.32848	0.770227	hsa-miR-10a-5p
0.623205	0.503384	0.997955	0.468158	0.506583	0.994363	0.831517	0.693845	0.93888	hsa-miR-10b-3p
0.850157	0.419421	0.523956	0.301438	0.304801	0.499131	0.843833	0.629262	0.37198	hsa-miR-10b-5p
0.27177	0.115462	0.412755	0.865355	0.67574	0.234943	0.522288	0.188689	0.308458	hsa-miR-1185-1-3p
0.925277	0.419849	0.35545	0.406667	0.435095	0.347376	0.185977	0.282159	0.518396	hsa-miR-1185-5p
0.384681	0.392784	0.365584	0.311674	0.333135	0.577743	0.655503	0.739702	0.194087	hsa-miR-1199-5p
0.727489	0.437777	0.426746	0.904912	0.708755	0.417258	0.310016	0.452496	0.667705	hsa-miR-1203
0.575035	0.819745	0.46639	0.628822	0.832795	0.532775	0.389371	0.330005	0.689944	hsa-miR-1208
0.607495	0.432439	0.49854	0.171513	0.34007	0.221112	0.28302	0.225363	0.292026	hsa-miR-122-5p
0.69666	0.437348	0.126598	0.533678	0.980947	0.118263	0.0604556	0.115824	0.297376	hsa-miR-1224-5p
0.723454	0.531228	0.917106	0.781571	0.462589	0.712914	0.659338	0.684261	0.931306	hsa-miR-1226-3p
0.180137	0.812099	0.0731812	0.339575	0.621216	0.0800212	0.0447928	0.191486	0.224074	hsa-miR-1228-3p
0.131201	0.374714	0.827132	0.314222	0.205749	0.795746	0.886216	0.90786	0.427472	hsa-miR-1237-3p
0.521869	0.463281	0.780198	0.668906	0.370051	0.996819	0.942293	0.918075	0.973781	hsa-miR-1237-5p
0.487238	0.145856	0.996074	0.528632	0.557777	0.986102	0.732638	0.705693	0.934234	hsa-miR-1243
0.0400985	0.0856751	0.0361385	0.308802	0.386438	0.052643	0.0469021	0.0404889	0.0263517	hsa-miR-1248
0.362783	0.457629	0.106883	0.757238	0.924915	0.15478	0.138764	0.117034	0.260047	hsa-miR-1249-3p
0.522083	0.315271	0.701689	0.773771	0.305527	0.860359	0.813344	0.982945	0.865437	hsa-miR-1250-5p
0.965665	0.449715	0.970071	0.712826	0.673304	0.752017	0.590181	0.840943	0.945418	hsa-miR-1255a
0.879576	0.495129	0.051429	0.879593	0.640389	0.0832971	0.177451	0.340375	0.0713244	hsa-miR-125a-5p
0.807051	0.504264	0.40608	0.554886	0.839512	0.388655	0.233272	0.313393	0.606126	hsa-miR-125b-1-3p
0.555417	0.35523	0.948905	0.523809	0.236031	0.839262	0.88082	0.971522	0.642545	hsa-miR-125b-5p
0.406722	0.188602	0.437745	0.513884	0.461238	0.623876	0.271155	0.604064	0.765062	hsa-miR-126-3p
0.594967	0.197802	0.197787	0.195634	0.185557	0.330477	0.123895	0.313026	0.427879	hsa-miR-126-5p
0.990691	0.455569	0.178358	0.567083	0.204875	0.617608	0.587873	0.868729	0.220863	hsa-miR-1260a
0.254227	0.29086	0.00785222	0.577971	0.971837	0.0384302	0.0316374	0.0949193	0.0646745	hsa-miR-1260b
0.57635	0.69227	0.668925	0.931349	0.769731	0.852258	0.822815	0.736288	0.701125	hsa-miR-1262
0.218067	0.777695	0.194304	0.78622	0.987854	0.284062	0.246224	0.306387	0.236818	hsa-miR-1266-5p
0.623341	0.139653	0.355566	0.950902	0.731334	0.369377	0.388353	0.353826	0.719917	hsa-miR-1267
0.867136	0.243384	0.411369	0.0719403	0.0651107	0.211044	0.376024	0.172474	0.981876	hsa-miR-1268a
0.682524	0.586193	0.430728	0.0575861	0.148473	0.237183	0.143233	0.743568	0.586251	hsa-miR-1268b
0.187728	0.115604	0.477967	0.399375	0.299905	0.421564	0.611656	0.458259	0.489621	hsa-miR-127-3p
0.920458	0.678428	0.218253	0.173171	0.577445	0.148986	0.0680409	0.287107	0.0754276	hsa-miR-1270
0.718263	0.921117	0.875877	0.133347	0.238373	0.540846	0.369418	0.953355	0.848345	hsa-miR-1271-5p
0.361077	0.872858	0.0340295	0.169685	0.172102	0.221877	0.22654	0.171472	0.265552	hsa-miR-1272
0.84116	0.145988	0.600625	0.819789	0.931456	0.886242	0.4362	0.633486	0.493818	hsa-miR-1273a
0.574788	0.130052	0.766419	0.427893	0.573801	0.65889	0.821069	0.173937	0.935249	hsa-miR-1273c
0.453921	0.495365	0.237169	0.621343	0.41442	0.408876	0.391789	0.553192	0.483284	hsa-miR-1273g-3p
0.407655	0.621866	0.595864	0.594752	0.315381	0.591788	0.506763	0.842034	0.720553	hsa-miR-1273h-3p
0.819407	0.46579	0.368841	0.724461	0.641819	0.711208	0.486472	0.516789	0.982274	hsa-miR-1275
0.766021	0.985623	0.616241	0.303985	0.495294	0.848803	0.853662	0.622291	0.925241	hsa-miR-1276
0.998271	0.586081	0.348061	0.0640636	0.0578444	0.445011	0.285347	0.409134	0.73147	hsa-miR-1277-5p
0.607287	0.394454	0.97448	0.405972	0.394461	0.948515	0.805484	0.731668	0.774489	hsa-miR-128-3p
0.0756381	0.0124422	0.347186	0.653173	0.425343	0.58521	0.486705	0.590195	0.356324	hsa-miR-1287-5p
0.599954	0.206533	0.982641	0.882909	0.968918	0.829335	0.647836	0.226351	0.787482	hsa-miR-1291
0.909412	0.639523	0.0647953	0.927452	0.982434	0.382623	0.421674	0.247188	0.250592	hsa-miR-1292-5p
0.883416	0.302591	0.176563	0.694527	0.504091	0.409415	0.508971	0.345938	0.0750258	hsa-miR-1299
0.660689	0.277378	0.466475	0.54088	0.83955	0.559773	0.44336	0.890551	0.595962	hsa-miR-1301-3p
0.761178	0.75695	0.886992	0.356917	0.249721	0.910892	0.9699	0.890302	0.885418	hsa-miR-1303
0.532338	0.762936	0.596454	0.674271	0.550304	0.853516	0.782219	0.864697	0.673576	hsa-miR-1304-3p
0.864422	0.999977	0.16876	0.760802	0.906877	0.237637	0.219656	0.762152	0.0598515	hsa-miR-1304-5p
0.397714	0.421204	0.463449	0.59248	0.770611	0.567891	0.505099	0.692629	0.674417	hsa-miR-1306-5p
0.575621	0.599547	0.979912	0.326033	0.376063	0.771079	0.804354	0.79111	0.838901	hsa-miR-1307-3p
0.293948	0.191591	0.768923	0.737494	0.427074	0.468593	0.758757	0.334671	0.374479	hsa-miR-1307-5p
0.492402	0.22473	0.0867753	0.140133	0.183385	0.115483	0.0658155	0.108083	0.329828	hsa-miR-130a-3p
0.932202	0.860892	0.300373	0.860552	0.824886	0.435584	0.417703	0.854876	0.269873	hsa-miR-130b-3p
0.624115	0.966644	0.623408	0.591418	0.587585	0.81957	0.86404	0.483515	0.532762	hsa-miR-130b-5p
0.292381	0.587434	0.699701	0.82911	0.965447	0.92643	0.883685	0.380021	0.551298	hsa-miR-132-3p
0.302721	0.557312	0.474603	0.886617	0.612619	0.335224	0.685535	0.160347	0.352874	hsa-miR-132-5p
0.479983	0.417915	0.412017	0.191887	0.640167	0.387265	0.474164	0.530137	0.75791	hsa-miR-133a-3p
0.533443	0.682503	0.907178	0.770649	0.538157	0.874377	0.962311	0.934232	0.507358	hsa-miR-133b
0.156449	0.0707037	0.102328	0.873434	0.883513	0.0825815	0.114384	0.112032	0.117311	hsa-miR-134-5p
0.278013	0.101367	0.654724	0.661937	0.532431	0.484405	0.507252	0.321084	0.376999	hsa-miR-136-3p
0.399965	0.679413	0.17094	0.199961	0.559792	0.0590837	0.104854	0.22025	0.345982	hsa-miR-136-5p
0.523864	0.69672	0.689095	0.288983	0.651084	0.607793	0.663706	0.576836	0.770945	hsa-miR-138-5p
0.856472	0.606158	0.46729	0.151565	0.310052	0.214586	0.157553	0.394947	0.574133	hsa-miR-139-3p
0.545806	0.372648	0.0856421	0.193705	0.113709	0.196552	0.0908384	0.658766	0.211374	hsa-miR-139-5p
0.765917	0.48777	0.909343	0.50368	0.290313	0.984377	0.697153	0.823014	0.452315	hsa-miR-140-3p
0.65795	0.607537	0.630308	0.551479	0.759529	0.922109	0.963219	0.747051	0.809514	hsa-miR-140-5p
0.208811	0.0673455	0.0290251	0.0422962	0.0222837	0.0539986	0.109875	0.0500911	0.0540854	hsa-miR-141-3p
0.468822	0.477179	0.139221	0.452326	0.302515	0.356198	0.50977	0.467824	0.373649	hsa-miR-141-5p
0.176824	0.703736	0.985916	0.956102	0.791532	0.743176	0.725929	0.708239	0.588563	hsa-miR-142-3p
0.166142	0.545385	0.725257	0.454461	0.596051	0.34367	0.424923	0.434212	0.699807	hsa-miR-142-5p
0.172051	0.429159	0.413984	0.748145	0.793323	0.465208	0.891361	0.537957	0.230716	hsa-miR-143-3p
0.543129	0.674857	0.913558	0.576988	0.312771	0.975384	0.67406	0.666586	0.59751	hsa-miR-143-5p
0.906492	0.641652	0.457401	0.170664	0.325133	0.415792	0.415533	0.53816	0.745807	hsa-miR-144-3p
0.010729	0.0169846	0.841496	0.402728	0.308205	0.824358	0.865361	0.582067	0.514945	hsa-miR-144-5p
0.447136	0.035472	0.763504	0.233616	0.618469	0.879361	0.380605	0.645166	0.901678	hsa-miR-145-5p
0.165679	0.542691	0.738059	0.787712	0.891913	0.385735	0.422212	0.31591	0.752347	hsa-miR-1468-5p
0.484803	0.267799	0.889164	0.831858	0.471026	0.638614	0.989946	0.502091	0.775064	hsa-miR-146a-3p
0.604906	0.102983	0.849035	0.772352	0.551464	0.819038	0.804465	0.777441	0.834526	hsa-miR-146a-5p
0.307699	0.285675	0.139248	0.705831	0.995345	0.176885	0.472937	0.226453	0.103229	hsa-miR-146b-3p
0.587032	0.852168	0.972084	0.672573	0.622139	0.864602	0.800483	0.793995	0.708151	hsa-miR-146b-5p
0.792473	0.176807	0.463343	0.697916	0.71162	0.569326	0.567611	0.562372	0.34099	hsa-miR-148a-3p
0.60144	0.422563	0.823526	0.481142	0.553126	0.898118	0.882555	0.961122	0.672726	hsa-miR-148a-5p
0.49598	0.706279	0.55741	0.231806	0.241573	0.699024	0.617725	0.424049	0.605296	hsa-miR-148b-3p
0.646039	0.859942	0.409499	0.50852	0.732078	0.709489	0.56004	0.621579	0.547993	hsa-miR-148b-5p
0.966444	0.90383	0.175871	0.539268	0.689331	0.295549	0.191179	0.344459	0.441054	hsa-miR-149-3p
0.256138	0.169592	0.86073	0.540029	0.484988	0.796924	0.439814	0.726232	0.72711	hsa-miR-150-3p
0.318556	0.469992	0.481852	0.991169	0.78464	0.510838	0.846935	0.847642	0.275373	hsa-miR-150-5p
0.770786	0.78046	0.209931	0.134865	0.150896	0.237875	0.20371	0.159888	0.328655	hsa-miR-151a-3p
0.0723624	0.622908	0.00226261	0.0108628	0.0336996	0.00355313	0.00360772	0.0241725	0.0358955	hsa-miR-151b/151a-5p
0.10996	0.177798	0.894247	0.684181	0.541731	0.972025	0.901935	0.408422	0.595686	hsa-miR-152-3p
0.887905	0.587698	0.818486	0.163748	0.184933	0.637294	0.87297	0.659555	0.624008	hsa-miR-1539
0.0110511	0.0423156	0.0698115	0.401642	0.273761	0.0387704	0.0433058	0.0319159	0.0250663	hsa-miR-154-5p
0.0373507	0.0136112	0.589285	0.66455	0.40313	0.276297	0.83909	0.204241	0.281802	hsa-miR-155-5p
0.800295	0.440568	0.810008	0.99014	0.962759	0.72839	0.90746	0.592039	0.280012	hsa-miR-15a-5p
0.568435	0.261051	0.279973	0.263996	0.248383	0.366981	0.219027	0.370244	0.402996	hsa-miR-15b-3p
0.418088	0.463967	0.627539	0.307593	0.532992	0.581543	0.384251	0.973382	0.960751	hsa-miR-15b-5p
0.22665	0.0896285	0.84274	0.462243	0.553099	0.944058	0.856296	0.664625	0.89785	hsa-miR-16-2-3p
0.703859	0.587707	0.439007	0.617966	0.741556	0.324627	0.562602	0.562674	0.231865	hsa-miR-16-5p
0.171024	0.137338	0.517988	0.206326	0.518071	0.370824	0.179803	0.305753	0.22376	hsa-miR-17-3p
0.450244	0.849783	0.124544	0.16406	0.466865	0.130754	0.0464022	0.245028	0.42159	hsa-miR-17-5p
0.634646	0.831685	0.858617	0.633384	0.348521	0.819585	0.79732	0.377717	0.652901	hsa-miR-181a-2-3p
0.289284	0.760926	0.649312	0.308978	0.431238	0.73903	0.823917	0.748243	0.813394	hsa-miR-181a-3p
0.139364	0.0167668	0.439696	0.670448	0.37111	0.250706	0.776591	0.197128	0.262769	hsa-miR-181a-5p
0.675046	0.917666	0.969705	0.824887	0.808073	0.981032	0.660398	0.755324	0.960204	hsa-miR-181b-2-3p
0.807445	0.631226	0.700384	0.910028	0.546983	0.576352	0.760515	0.350256	0.686354	hsa-miR-181b-5p
0.251323	0.480194	0.417009	0.933859	0.995782	0.482396	0.521571	0.500538	0.802586	hsa-miR-181c-3p
0.138811	0.429327	0.460289	0.0609192	0.14959	0.351071	0.343356	0.318015	0.216983	hsa-miR-181c-5p
0.770494	0.284171	0.167259	0.235377	0.143743	0.168005	0.172772	0.136978	0.316848	hsa-miR-181d-5p
0.458038	0.708549	0.876042	0.593093	0.612186	0.579247	0.542703	0.684445	0.451514	hsa-miR-182-5p
0.371167	0.210674	0.938455	0.459215	0.708863	0.784386	0.588447	0.676383	0.912668	hsa-miR-1827
0.232154	0.667603	0.557807	0.53109	0.870789	0.65425	0.657906	0.774355	0.851881	hsa-miR-183-5p
0.739199	0.437398	0.44055	0.565391	0.839928	0.483112	0.7489	0.329224	0.642676	hsa-miR-185-3p
0.227816	0.0239498	0.876752	0.943857	0.765334	0.927114	0.609497	0.882169	0.53644	hsa-miR-185-5p
0.309987	0.279123	0.142051	0.161862	0.234068	0.179757	0.0570112	0.0781637	0.178229	hsa-miR-186-3p
0.0785357	0.0470387	0.481855	0.76893	0.784794	0.263247	0.569855	0.342898	0.223605	hsa-miR-186-5p
0.483528	0.561019	0.445431	0.833768	0.973351	0.581746	0.570986	0.349168	0.736642	hsa-miR-18a-3p
0.35183	0.123147	0.227517	0.485039	0.690585	0.279052	0.085982	0.726068	0.866583	hsa-miR-18a-5p
0.230507	0.165043	0.511737	0.799341	0.926288	0.620566	0.614443	0.49007	0.372414	hsa-miR-1908-5p
0.422219	0.151893	0.633495	0.29319	0.198425	0.691304	0.36359	0.708533	0.967022	hsa-miR-190a-5p
0.771752	0.437338	0.750691	0.323592	0.366517	0.601137	0.411545	0.817417	0.769286	hsa-miR-190b
0.320871	0.699804	0.308899	0.144562	0.253901	0.337448	0.237587	0.222475	0.260822	hsa-miR-191-3p
0.904251	0.357629	0.36419	0.976616	0.925102	0.363966	0.565744	0.677868	0.334998	hsa-miR-191-5p
0.264513	0.417307	0.633125	0.998514	0.98845	0.537054	0.633364	0.432494	0.64979	hsa-miR-1913
0.97459	0.948288	0.901575	0.177874	0.124234	0.719173	0.786923	0.606391	0.813979	hsa-miR-1914-3p
0.772322	0.502331	0.0246241	0.192216	0.581042	0.0271909	0.0208782	0.0514033	0.124804	hsa-miR-1914-5p
0.339357	0.525739	0.943551	0.414894	0.308646	0.85854	0.705888	0.788541	0.668123	hsa-miR-192-5p
0.425759	0.468666	0.727574	0.731317	0.822418	0.94168	0.577718	0.784023	0.698304	hsa-miR-193a-5p
0.490227	0.302602	0.605978	0.478928	0.202568	0.702271	0.726796	0.853209	0.483349	hsa-miR-194-5p
0.471741	0.915741	0.121047	0.195681	0.27234	0.157592	0.109936	0.554797	0.23335	hsa-miR-195-5p
0.0004985	0.0315874	0.016838	0.0418528	0.12696	0.0325639	0.0164525	0.0531857	0.0484233	hsa-miR-196a-5p
0.550688	0.530286	0.560422	0.357338	0.328293	0.78899	0.746138	0.741387	0.983544	hsa-miR-196b-5p
0.176127	0.797312	0.666219	0.937877	0.72497	0.648595	0.933622	0.210131	0.84562	hsa-miR-197-3p
0.263897	0.142382	0.362886	0.543643	0.579756	0.652031	0.805231	0.554006	0.782257	hsa-miR-1976
0.4724	0.392026	0.849466	0.385129	0.390801	0.854976	0.569636	0.612284	0.914721	hsa-miR-199a-3p
0.340073	0.218446	0.972859	0.54837	0.594947	0.863575	0.794448	0.927789	0.908369	hsa-miR-199a-5p
0.669396	0.70621	0.64455	0.760724	0.626888	0.788776	0.670228	0.384764	0.834439	hsa-miR-199b-3p
0.0779976	0.132632	0.0561681	0.300306	0.244352	0.0634105	0.230299	0.109281	0.0386514	hsa-miR-199b-5p
0.506408	0.240848	0.567069	0.866165	0.947267	0.420228	0.737766	0.250325	0.154143	hsa-miR-19a-3p
0.202037	0.387937	0.642966	0.756628	0.83191	0.692258	0.922044	0.568294	0.341914	hsa-miR-19b-3p
0.746356	0.787274	0.577019	0.455572	0.30801	0.39038	0.420456	0.302224	0.491202	hsa-miR-200a-3p
0.339552	0.817598	0.734355	0.331401	0.239162	0.242307	0.234773	0.690848	0.337553	hsa-miR-200b-3p
0.00398219	0.00258424	0.0760958	0.0856233	0.0612128	0.0304129	0.173054	0.0424485	0.0335875	hsa-miR-200c-3p
0.751874	0.945029	0.276109	0.0375576	0.140043	0.182884	0.0883371	0.867045	0.187089	hsa-miR-203a-3p
0.380892	0.346192	0.416133	0.190262	0.0972108	0.347295	0.651182	0.311533	0.172935	hsa-miR-206
0.269498	0.802626	0.912176	0.474735	0.454392	0.911886	0.88401	0.822907	0.479592	hsa-miR-20a-3p
0.294285	0.0387466	0.611405	0.832806	0.970117	0.749325	0.496663	0.765149	0.470454	hsa-miR-20a-5p
0.931098	0.744041	0.42238	0.849917	0.602745	0.312726	0.445986	0.300397	0.631569	hsa-miR-20b-5p
0.668483	0.152663	0.801009	0.363761	0.27253	0.570741	0.735223	0.813539	0.242293	hsa-miR-21-3p
0.00047908	0.00862361	0.21334	0.191478	0.436874	0.142295	0.108813	0.367355	0.0407254	hsa-miR-21-5p
0.513635	0.514395	0.175317	0.649958	0.719266	0.25002	0.179574	0.301561	0.152287	hsa-miR-210-3p
0.197771	0.478154	0.793839	0.0706666	0.0876492	0.436523	0.665432	0.69693	0.460978	hsa-miR-2110
0.160346	0.925925	0.656926	0.790133	0.68347	0.497078	0.464638	0.382252	0.74009	hsa-miR-2117
0.902508	0.887932	0.331332	0.309165	0.155651	0.380882	0.518009	0.573612	0.391709	hsa-miR-212-3p
0.587537	0.831089	0.286133	0.628396	0.352309	0.387948	0.446508	0.671035	0.212217	hsa-miR-215-5p
0.132188	0.782095	0.91131	0.427625	0.160921	0.928536	0.943425	0.83755	0.822439	hsa-miR-219a-1-3p
0.871764	0.978791	0.475836	0.941053	0.809694	0.536192	0.651087	0.42123	0.848411	hsa-miR-219b-5p
0.0240338	0.0014515	0.793745	0.545132	0.46009	0.702447	0.860149	0.628526	0.471419	hsa-miR-22-3p
0.142746	0.0298209	0.0882891	0.490659	0.669165	0.253772	0.237098	0.5712	0.026343	hsa-miR-22-5p
0.196553	0.0196552	0.972967	0.984572	0.891525	0.787984	0.697664	0.651003	0.64507	hsa-miR-221-3p
0.931601	0.98707	0.549022	0.851691	0.751596	0.725324	0.806955	0.427975	0.767054	hsa-miR-221-5p
0.944543	0.507858	0.112145	0.354822	0.646492	0.260273	0.508161	0.653839	0.384752	hsa-miR-222-3p
0.113772	0.125226	0.537228	0.629987	0.670813	0.443359	0.567478	0.755652	0.238918	hsa-miR-223-3p
0.740716	0.704825	0.861786	0.752	0.723807	0.852399	0.675682	0.591504	0.823349	hsa-miR-223-5p
0.307121	0.409702	0.0358182	0.0281307	0.0116273	0.0437268	0.0255404	0.0299164	0.163319	hsa-miR-224-5p
0.254072	0.670779	0.255474	0.705557	0.470878	0.875552	0.990658	0.463387	0.63539	hsa-miR-2277-3p
0.858991	0.276028	0.436943	0.678132	0.392807	0.742392	0.967243	0.198189	0.454391	hsa-miR-2355-3p
0.588645	0.970674	0.860025	0.522805	0.912748	0.962007	0.373705	0.229997	0.821889	hsa-miR-2392
0.0119608	0.000546288	0.346224	0.481332	0.375109	0.184212	0.386226	0.204131	0.136345	hsa-miR-23a-3p
0.629294	0.274441	0.822592	0.963994	0.842729	0.909038	0.86649	0.764756	0.853854	hsa-miR-23a-5p
0.0330686	0.014788	0.99221	0.656229	0.662987	0.478084	0.493426	0.701286	0.637836	hsa-miR-23b-3p
0.558789	0.224331	0.539028	0.883243	0.773009	0.478889	0.30915	0.346163	0.883109	hsa-miR-23c
0.245258	0.526323	0.330036	0.862336	0.829097	0.397681	0.292996	0.616716	0.751001	hsa-miR-24-2-5p
0.0743617	2.62303e-05	0.898747	0.698033	0.39258	0.623038	0.984213	0.295875	0.377586	hsa-miR-24-3p
0.471642	0.789253	0.880018	0.447941	0.340011	0.901186	0.921357	0.841778	0.808064	hsa-miR-25-3p
0.471596	0.760451	0.943709	0.777574	0.903249	0.970154	0.527195	0.931064	0.90795	hsa-miR-25-5p
0.813651	0.166508	0.596409	0.286758	0.451962	0.758999	0.58308	0.87308	0.975352	hsa-miR-26a-1-3p
0.393366	0.503454	0.821566	0.694064	0.84669	0.856241	0.948831	0.688112	0.69138	hsa-miR-26a-2-3p
0.807061	0.487986	0.435092	0.352582	0.299213	0.594715	0.779986	0.668778	0.434051	hsa-miR-26a-5p
0.0294328	0.00532608	0.750066	0.0946769	0.0813665	0.629056	0.779591	0.552959	0.523087	hsa-miR-26b-3p
0.0381837	0.0749563	0.663861	0.159568	0.193777	0.419816	0.715545	0.752382	0.484518	hsa-miR-26b-5p
0.00803689	0.000901916	0.484297	0.604357	0.698606	0.185447	0.454777	0.112317	0.142999	hsa-miR-27a-3p
0.877956	0.507468	0.109825	0.746703	0.58126	0.300612	0.327767	0.0775508	0.463679	hsa-miR-27a-5p
0.0392263	0.1337	0.815689	0.906365	0.930724	0.614114	0.91633	0.801791	0.623721	hsa-miR-27b-3p
0.567559	0.359924	0.371277	0.486888	0.438963	0.312377	0.408694	0.5935	0.613251	hsa-miR-28-3p
0.212412	0.216969	0.364132	0.842673	0.486739	0.353938	0.635787	0.868567	0.644914	hsa-miR-28-5p
0.701337	0.982349	0.95802	0.648678	0.7522	0.970093	0.983705	0.687157	0.673152	hsa-miR-296-3p
0.855149	0.655128	0.718932	0.513185	0.593816	0.980171	0.870956	0.602091	0.609214	hsa-miR-296-5p
0.994814	0.51511	0.278314	0.654559	0.880801	0.260569	0.487006	0.188581	0.354028	hsa-miR-299-5p
0.0759311	0.0982334	0.550322	0.139973	0.110245	0.42447	0.242693	0.261743	0.755707	hsa-miR-29a-3p
0.675193	0.625611	0.481228	0.697937	0.630005	0.497738	0.420054	0.936994	0.767718	hsa-miR-29a-5p
0.514619	0.497734	0.168095	0.0550845	0.226468	0.100046	0.0667338	0.260036	0.164496	hsa-miR-29b-1-5p
0.539636	0.154772	0.418797	0.909059	0.8509	0.375841	0.685669	0.165229	0.446626	hsa-miR-29b-2-5p
0.0179417	0.0488013	0.78034	0.399858	0.397938	0.799605	0.814198	0.458366	0.986415	hsa-miR-29b-3p
0.0156833	0.079476	0.724627	0.245775	0.278264	0.495425	0.492754	0.236486	0.606698	hsa-miR-29c-3p
0.313082	0.208644	0.794886	0.86772	0.927489	0.86071	0.739497	0.73797	0.963249	hsa-miR-29c-5p
0.0512271	0.0912271	0.860842	0.47254	0.586151	0.935046	0.464354	0.974582	0.597255	hsa-miR-301a-3p
0.855	0.245266	0.0509542	0.124538	0.165114	0.051096	0.0291994	0.0887148	0.107744	hsa-miR-302c-3p
0.978337	0.62324	0.15293	0.416686	0.387188	0.261284	0.229988	0.204221	0.45413	hsa-miR-3064-3p
0.238416	0.866135	0.570979	0.512936	0.661532	0.939403	0.592484	0.862104	0.753476	hsa-miR-30a-3p
0.411957	0.390805	0.311854	0.0435545	0.0847548	0.261243	0.186299	0.409737	0.181027	hsa-miR-30a-5p
0.329046	0.151301	0.686143	0.582078	0.936909	0.811695	0.601652	0.57246	0.782624	hsa-miR-30b-5p
0.231	0.895198	0.622414	0.569089	0.67956	0.46224	0.562043	0.927044	0.898093	hsa-miR-30c-1-3p
0.601644	0.0679475	0.644025	0.605845	0.999994	0.705768	0.48476	0.685798	0.754848	hsa-miR-30c-5p
0.575794	0.0818491	0.921517	0.40417	0.3628	0.887972	0.885477	0.410344	0.959164	hsa-miR-30d-3p
0.986438	0.665249	0.967778	0.104917	0.125892	0.939993	0.865452	0.735229	0.938334	hsa-miR-30d-5p
0.386137	0.722105	0.307266	0.271163	0.410143	0.353919	0.180165	0.594836	0.628232	hsa-miR-30e-3p
0.365626	0.500516	0.91408	0.325945	0.303927	0.960709	0.72381	0.847141	0.721685	hsa-miR-30e-5p
0.69316	0.689536	0.74166	0.338833	0.218369	0.807488	0.879073	0.973978	0.592782	hsa-miR-31-5p
0.916037	0.872774	0.308871	0.34264	0.407653	0.303243	0.149033	0.25024	0.422362	hsa-miR-3126-3p
0.61284	0.742481	0.882444	0.752957	0.939698	0.91647	0.731211	0.678739	0.858601	hsa-miR-3130-3p
0.825351	0.424422	0.324295	0.0500523	0.117873	0.313072	0.395089	0.348329	0.471121	hsa-miR-3135b
0.993006	0.953124	0.651918	0.360624	0.159448	0.88911	0.882347	0.779276	0.698389	hsa-miR-3138
0.388515	0.120786	0.460872	0.538442	0.698036	0.440495	0.82489	0.400405	0.529477	hsa-miR-3139
0.198447	0.697523	0.222172	0.821648	0.507657	0.493738	0.392462	0.615384	0.20397	hsa-miR-3141
0.520148	0.166472	0.958479	0.5585	0.612553	0.96959	0.868171	0.735732	0.880916	hsa-miR-3145-3p
0.0026221	0.0086899	0.160839	0.0679718	0.246778	0.109878	0.0921271	0.271622	0.24464	hsa-miR-3150b-3p
0.681784	0.583423	0.647982	0.808113	0.964794	0.827524	0.906276	0.420089	0.818153	hsa-miR-3168
0.296866	0.785327	0.047821	0.103011	0.160027	0.045985	0.025731	0.0687652	0.0642406	hsa-miR-3170
0.391808	0.351378	0.713631	0.462207	0.588679	0.87846	0.937515	0.901592	0.934252	hsa-miR-3173-5p
0.522989	0.552466	0.94562	0.21568	0.606261	0.948611	0.972391	0.821242	0.53268	hsa-miR-3175
0.896197	0.146799	0.325825	0.913239	0.430724	0.346671	0.353797	0.320267	0.861794	hsa-miR-3182
0.526414	0.188356	0.937795	0.700058	0.676624	0.937704	0.824101	0.666898	0.766196	hsa-miR-3186-5p
0.520148	0.166472	0.958479	0.5585	0.612553	0.96959	0.868171	0.735732	0.880916	hsa-miR-3189-3p
0.803254	0.174846	0.870295	0.850194	0.649429	0.760801	0.711232	0.380614	0.99253	hsa-miR-3197
0.966598	0.386661	0.324674	0.718209	0.210167	0.588774	0.349964	0.769456	0.871777	hsa-miR-3198
0.345175	0.931824	0.70968	0.527751	0.799007	0.956076	0.857226	0.937384	0.916127	hsa-miR-32-5p
0.560691	0.211142	0.452722	0.712377	0.378285	0.450989	0.427209	0.811286	0.968773	hsa-miR-3200-3p
0.921665	0.380573	0.206332	0.428627	0.494638	0.325799	0.405405	0.239885	0.556095	hsa-miR-3202
0.0900578	0.859429	0.0413381	0.0708085	0.373406	0.0430072	0.0833967	0.264953	0.077306	hsa-miR-320a
0.132577	0.324381	0.110831	0.593834	0.710075	0.153766	0.350542	0.320288	0.0882445	hsa-miR-320b
0.0449325	0.0749612	0.053753	0.434378	0.696452	0.0451671	0.0944776	0.159555	0.00505368	hsa-miR-320c
0.265195	0.133929	0.891937	0.946908	0.923187	0.92593	0.748284	0.930405	0.578986	hsa-miR-320d
0.276012	0.0722465	0.611348	0.721131	0.483845	0.478174	0.357758	0.492211	0.365398	hsa-miR-323a-3p
0.373986	0.01997	0.47741	0.525266	0.540116	0.403382	0.507373	0.4121	0.406223	hsa-miR-323b-3p
0.178271	0.0515731	0.177957	0.152907	0.252575	0.0810404	0.098195	0.211938	0.0892135	hsa-miR-324-3p
0.662796	0.768131	0.884641	0.494961	0.555749	0.7449	0.735557	0.550924	0.610437	hsa-miR-324-5p
0.631242	0.799918	0.366119	0.638187	0.308505	0.360215	0.323461	0.0933563	0.266778	hsa-miR-325
0.251715	0.0596712	0.754862	0.935848	0.931941	0.673146	0.784442	0.557072	0.34041	hsa-miR-326
0.157977	0.0587726	0.768958	0.574933	0.368224	0.872413	0.828145	0.809657	0.761186	hsa-miR-328-3p
0.420978	0.513781	0.19948	0.515612	0.882798	0.214907	0.299028	0.194782	0.261731	hsa-miR-329-3p
0.00406876	0.000334686	0.048674	0.069779	0.0353676	0.0553703	0.264679	0.0313347	0.032474	hsa-miR-330-3p
0.112205	0.00872652	0.652979	0.856468	0.706027	0.507759	0.314636	0.53427	0.366856	hsa-miR-330-5p
0.294793	0.0762779	0.404207	0.996657	0.85946	0.205663	0.45929	0.124253	0.347124	hsa-miR-331-3p
0.179712	0.933265	0.722428	0.18669	0.221333	0.532299	0.463145	0.468344	0.67824	hsa-miR-335-3p
0.295134	0.87532	0.545901	0.799157	0.908367	0.567402	0.349338	0.548298	0.972847	hsa-miR-335-5p
0.610782	0.133522	0.487111	0.871253	0.891643	0.359724	0.346812	0.287897	0.442291	hsa-miR-337-5p
0.320442	0.571358	0.608877	0.726809	0.501053	0.598729	0.97934	0.536239	0.298984	hsa-miR-338-3p
0.303814	0.0793293	0.391944	0.81113	0.857872	0.510781	0.274202	0.592238	0.352904	hsa-miR-339-3p
0.57377	0.44542	0.0173747	0.355875	0.48795	0.0413635	0.0407498	0.157555	0.0560894	hsa-miR-339-5p
0.249759	0.679648	0.84755	0.900235	0.800853	0.994306	0.768796	0.968284	0.328755	hsa-miR-33a-5p
0.868583	0.0358255	0.583529	0.189681	0.0222054	0.397059	0.396317	0.200849	0.20428	hsa-miR-340-3p
0.156178	0.248477	0.544058	0.524088	0.422368	0.451279	0.777428	0.64131	0.282104	hsa-miR-340-5p
0.0993672	0.263549	0.445692	0.725362	0.948648	0.431157	0.808473	0.657421	0.164282	hsa-miR-342-3p
0.0348724	0.0726225	0.58098	0.683144	0.502711	0.436159	0.961794	0.560939	0.326113	hsa-miR-342-5p
0.568108	0.23288	0.201714	0.531076	0.413086	0.291743	0.569437	0.343086	0.0716614	hsa-miR-345-5p
1.71832e-05	0.00344184	0.220934	0.272162	0.205088	0.282333	0.179501	0.361418	0.248899	hsa-miR-34a-5p
0.990917	0.885638	0.715538	0.348644	0.341766	0.642816	0.494702	0.447232	0.9237	hsa-miR-34b-5p
0.685643	0.760715	0.123416	0.265131	0.16526	0.23563	0.290381	0.117412	0.190981	hsa-miR-3605-3p
0.415536	0.809372	0.494908	0.833878	0.333049	0.64925	0.772017	0.429352	0.970222	hsa-miR-3607-3p
0.356882	0.539473	0.359171	0.565627	0.550786	0.46565	0.430808	0.488386	0.553758	hsa-miR-3609
0.865556	0.594372	0.906726	0.734967	0.9726	0.98148	0.680389	0.971448	0.91322	hsa-miR-361-3p
0.245995	0.0617117	0.691107	0.751455	0.907756	0.767801	0.770938	0.801133	0.511286	hsa-miR-361-5p
0.392257	0.369655	0.732406	0.823352	0.452383	0.948369	0.977883	0.711495	0.95776	hsa-miR-3611
0.571962	0.324296	0.278615	0.855384	0.732499	0.25949	0.187026	0.508683	0.369601	hsa-miR-3613-3p
0.218953	0.824991	0.407534	0.650067	0.589699	0.638009	0.967328	0.458857	0.752472	hsa-miR-3613-5p
0.812079	0.731044	0.411156	0.399319	0.22392	0.780212	0.835411	0.836837	0.852107	hsa-miR-3614-5p
0.168665	0.293059	0.645374	0.307544	0.253222	0.477943	0.428032	0.779736	0.4855	hsa-miR-3615
0.936661	0.824917	0.487914	0.646925	0.426433	0.671409	0.848642	0.550135	0.5742	hsa-miR-362-5p
0.997222	0.357599	0.356622	0.112518	0.655993	0.400771	0.430011	0.752293	0.770699	hsa-miR-3620-3p
0.827995	0.485991	0.180603	0.615983	0.91645	0.292274	0.601765	0.315139	0.362352	hsa-miR-363-3p
0.7053	0.346044	0.7072	0.543997	0.610222	0.76132	0.435002	0.684118	0.8919	hsa-miR-3649
0.765714	0.750632	0.215479	0.60482	0.995015	0.191123	0.212226	0.375038	0.582342	hsa-miR-3652
0.669779	0.394266	0.948442	0.985628	0.82449	0.981709	0.83958	0.598666	0.729909	hsa-miR-3653-3p
0.0670933	0.219585	0.427067	0.613319	0.170622	0.423411	0.614902	0.0695912	0.159813	hsa-miR-3653-5p
0.40925	0.785528	0.886643	0.541731	0.969909	0.860877	0.861006	0.597155	0.539816	hsa-miR-365b-3p
0.290507	0.113234	0.488331	0.718045	0.662577	0.700392	0.660362	0.547836	0.848093	hsa-miR-3667-3p
0.49188	0.0471207	0.0979656	0.337501	0.593365	0.0879752	0.0568515	0.127639	0.149962	hsa-miR-3675-3p
0.250732	0.591555	0.853201	0.434778	0.431706	0.867802	0.928954	0.72654	0.614457	hsa-miR-3679-5p
0.388536	0.155038	0.736193	0.520826	0.388443	0.621339	0.627848	0.872351	0.574844	hsa-miR-369-3p
0.841107	0.195422	0.807809	0.598481	0.389002	0.531185	0.55231	0.634465	0.627863	hsa-miR-369-5p
0.978172	0.811979	0.462357	0.949608	0.860849	0.676715	0.521959	0.351708	0.8069	hsa-miR-3691-3p
0.43581	0.291023	0.898015	0.37146	0.898679	0.453472	0.217851	0.87769	0.330804	hsa-miR-3692-5p
0.643672	0.120337	0.406849	0.790987	0.748307	0.253446	0.279738	0.347936	0.408865	hsa-miR-370-3p
0.294557	0.718032	0.738356	0.362906	0.0988554	0.837767	0.941006	0.343345	0.752466	hsa-miR-374a-3p
0.0780271	0.0726382	0.864474	0.811138	0.713843	0.882165	0.934393	0.75907	0.661617	hsa-miR-374a-5p
0.764609	0.669895	0.994818	0.684705	0.704345	0.591581	0.745789	0.645007	0.498603	hsa-miR-374b-3p
0.35611	0.0210063	0.942928	0.811409	0.833956	0.722447	0.964384	0.374949	0.417616	hsa-miR-374b-5p
0.0544042	0.00123796	0.288149	0.344032	0.263907	0.236725	0.289426	0.377588	0.0679931	hsa-miR-376a-3p
0.217736	0.0213559	0.283113	0.789806	0.921398	0.183044	0.233446	0.268007	0.139277	hsa-miR-376c-3p
0.936756	0.836928	0.685852	0.928468	0.546918	0.901965	0.883926	0.922827	0.466495	hsa-miR-378a-3p
0.551061	0.587177	0.0562766	0.996664	0.462245	0.10648	0.169613	0.356452	0.0654946	hsa-miR-378a-5p
0.19323	0.122743	0.915555	0.206816	0.0973779	0.429378	0.603194	0.629602	0.631974	hsa-miR-378c
0.505016	0.387826	0.711675	0.552668	0.625681	0.719051	0.791068	0.812759	0.979251	hsa-miR-378d
0.400956	0.18619	0.682411	0.362707	0.582277	0.845409	0.948845	0.355925	0.855894	hsa-miR-378g
0.772818	0.212405	0.578213	0.211937	0.589138	0.568719	0.508611	0.590912	0.275278	hsa-miR-378j
0.181522	0.123837	0.267504	0.784421	0.663321	0.206759	0.274704	0.281689	0.300695	hsa-miR-379-5p
0.319367	0.0138817	0.604671	0.374742	0.216672	0.491762	0.540553	0.709409	0.510165	hsa-miR-381-3p
0.499997	0.945522	0.777101	0.62911	0.295322	0.759433	0.850235	0.658328	0.795351	hsa-miR-382-3p
0.0939389	0.0515362	0.0861589	0.701355	0.961267	0.0604184	0.0853771	0.171792	0.0821904	hsa-miR-382-5p
0.329351	0.464093	0.692257	0.895009	0.994841	0.769066	0.487448	0.434634	0.947803	hsa-miR-384
0.716347	0.287563	0.724512	0.924815	0.869325	0.507912	0.898232	0.269736	0.701959	hsa-miR-3907
0.657073	0.920558	0.785646	0.159787	0.12539	0.81771	0.740581	0.565692	0.544932	hsa-miR-3925-3p
0.356721	0.683636	0.638451	0.3669	0.460666	0.844066	0.883573	0.810138	0.931667	hsa-miR-3928-3p
0.16432	0.433001	0.808944	0.983971	0.980979	0.784638	0.608901	0.425804	0.842198	hsa-miR-3928-5p
0.291195	0.934128	0.312062	0.758504	0.542166	0.263109	0.310071	0.19414	0.320048	hsa-miR-3943
0.120575	0.155082	0.0436991	0.4766	0.508648	0.0904995	0.134789	0.0568791	0.304712	hsa-miR-3974
0.107621	0.0354996	0.0921155	0.707165	0.943009	0.0733296	0.103089	0.131371	0.0903018	hsa-miR-409-3p
0.874097	0.77471	0.435568	0.782148	0.555337	0.598812	0.912266	0.29881	0.838667	hsa-miR-409-5p
0.150745	0.0234532	0.433143	0.597119	0.432378	0.280082	0.373435	0.40827	0.376714	hsa-miR-411-5p
0.344462	0.464411	0.926408	0.855326	0.924683	0.884255	0.925824	0.821574	0.480562	hsa-miR-412-3p
0.771969	0.462194	0.223135	0.691898	0.7032	0.225344	0.443355	0.374744	0.111059	hsa-miR-421
0.742767	0.465728	0.966792	0.611747	0.713881	0.828548	0.523614	0.910093	0.889601	hsa-miR-423-3p
0.138232	0.21042	0.941539	0.613997	0.646403	0.699162	0.941035	0.762499	0.49412	hsa-miR-423-5p
0.641731	0.60065	0.288914	0.379646	0.608876	0.331735	0.206022	0.836131	0.486638	hsa-miR-424-5p
0.712435	0.0865776	0.426269	0.697285	0.846541	0.3476	0.600141	0.404037	0.411361	hsa-miR-425-3p
0.300553	0.0253489	0.998197	0.753358	0.813672	0.719887	0.8775	0.710129	0.452135	hsa-miR-425-5p
0.605352	0.119713	0.861407	0.432068	0.473135	0.848618	0.666316	0.653146	0.875028	hsa-miR-4257
0.850376	0.165209	0.450738	0.887653	0.895671	0.535527	0.609822	0.376862	0.475709	hsa-miR-4271
0.958601	0.117119	0.0345266	0.175712	0.296434	0.0743461	0.0610875	0.0782246	0.139343	hsa-miR-4275
0.2277	0.839134	0.796847	0.366805	0.383659	0.794698	0.607009	0.573745	0.939555	hsa-miR-4279
0.881516	0.649626	0.246702	0.948624	0.71157	0.787656	0.77887	0.581348	0.610814	hsa-miR-4286
0.58192	0.519186	0.518979	0.224862	0.296554	0.523267	0.385301	0.400964	0.583327	hsa-miR-4288
0.961818	0.594459	0.899322	0.418475	0.177174	0.697687	0.653867	0.850178	0.511983	hsa-miR-4290
0.297091	0.0770689	0.476562	0.392357	0.357515	0.377177	0.507312	0.494292	0.400256	hsa-miR-4291
0.743145	0.682157	0.393228	0.915306	0.97408	0.457511	0.265581	0.280288	0.641469	hsa-miR-4298
0.944863	0.780321	0.421325	0.830982	0.41384	0.686431	0.936438	0.201903	0.692482	hsa-miR-4301
0.112693	0.656008	0.00563794	0.146133	0.206974	0.0682221	0.080866	0.0501405	0.0243064	hsa-miR-4304
0.985633	0.979431	0.51358	0.756511	0.941151	0.642471	0.846051	0.812563	0.960821	hsa-miR-4307
0.623205	0.503384	0.997955	0.468158	0.506583	0.994363	0.831517	0.693845	0.93888	hsa-miR-4309
0.272039	0.0487549	0.18689	0.974692	0.813617	0.133376	0.146589	0.217635	0.220187	hsa-miR-431-5p
0.970982	0.877235	0.497951	0.137671	0.180694	0.29667	0.249865	0.325796	0.733932	hsa-miR-4316
0.520148	0.166472	0.958479	0.5585	0.612553	0.96959	0.868171	0.735732	0.880916	hsa-miR-432-3p
0.226395	0.0952366	0.214305	0.684597	0.616669	0.256059	0.317292	0.328309	0.284857	hsa-miR-432-5p
0.299717	0.0364151	0.443537	0.101158	0.0675614	0.53337	0.558761	0.121951	0.540549	hsa-miR-4326
0.373712	0.102381	0.5207	0.575378	0.547045	0.493952	0.637718	0.870807	0.547164	hsa-miR-4425
0.833196	0.676796	0.183264	0.845018	0.932354	0.325709	0.480219	0.277794	0.496526	hsa-miR-4430
0.338016	0.237647	0.534173	0.919965	0.9139	0.904766	0.766059	0.65624	0.44413	hsa-miR-4433a-3p
0.780388	0.846998	0.706278	0.766718	0.889095	0.641884	0.944443	0.809972	0.88566	hsa-miR-4433b-5p
0.93713	0.793256	0.605193	0.312579	0.337393	0.593191	0.465515	0.428865	0.519081	hsa-miR-4446-3p
0.740197	0.439615	0.157966	0.567798	0.937648	0.13189	0.184171	0.179097	0.246494	hsa-miR-4452
0.322485	0.0171738	0.818392	0.97919	0.766129	0.952572	0.671588	0.651426	0.668086	hsa-miR-4454
0.457287	0.167309	0.919946	0.588277	0.628559	0.931901	0.882194	0.764087	0.844888	hsa-miR-4460
0.185198	0.108996	0.73269	0.543723	0.53886	0.986125	0.929098	0.813805	0.525852	hsa-miR-4476
0.866407	0.851029	0.855273	0.648577	0.589513	0.881314	0.835081	0.498982	0.889774	hsa-miR-4478
0.51342	0.727568	0.278005	0.366062	0.479373	0.315927	0.477435	0.364417	0.845947	hsa-miR-4482-3p
0.316739	0.885489	0.889241	0.232339	0.737018	0.864805	0.959453	0.756621	0.93725	hsa-miR-4484
0.37052	0.846103	0.682538	0.192928	0.356355	0.703985	0.92112	0.941096	0.517784	hsa-miR-4485-3p
0.822492	0.769041	0.776466	0.625579	0.381632	0.904849	0.416607	0.730042	0.845002	hsa-miR-4501
0.802128	0.616314	0.539558	0.596235	0.589282	0.52558	0.332045	0.410605	0.734138	hsa-miR-4507
0.975752	0.947726	0.983389	0.588475	0.716036	0.802512	0.779113	0.88046	0.855602	hsa-miR-450b-5p
0.748406	0.752298	0.839463	0.683352	0.840542	0.832922	0.831672	0.791172	0.989516	hsa-miR-4510
0.509792	0.427945	0.196156	0.444298	0.166793	0.402781	0.465615	0.108843	0.39871	hsa-miR-4515
0.256534	0.576391	0.565819	0.97556	0.888934	0.561544	0.54995	0.57663	0.755078	hsa-miR-451a
0.658747	0.177817	0.353303	0.785033	0.770679	0.715183	0.606629	0.791542	0.675884	hsa-miR-451b
0.625529	0.344939	0.925307	0.169401	0.349667	0.958453	0.534777	0.89146	0.803977	hsa-miR-4535
0.520148	0.166472	0.958479	0.5585	0.612553	0.96959	0.868171	0.735732	0.880916	hsa-miR-4539
0.655308	0.446155	0.916857	0.266822	0.476268	0.980766	0.791981	0.685022	0.458593	hsa-miR-454-3p
0.585707	0.468729	0.671196	0.404694	0.34723	0.856555	0.689894	0.736373	0.908267	hsa-miR-454-5p
0.92553	0.505409	0.730201	0.322815	0.405525	0.729451	0.576503	0.526024	0.796318	hsa-miR-4645-5p
0.349355	0.0904103	0.361418	0.301373	0.486274	0.333196	0.42987	0.396101	0.930275	hsa-miR-4646-5p
0.96371	0.97213	0.703895	0.284967	0.387044	0.696407	0.52368	0.562842	0.711031	hsa-miR-4647
0.114767	0.181485	0.410024	0.800559	0.389719	0.554116	0.676154	0.549192	0.851093	hsa-miR-4649-5p
0.983349	0.464775	0.742234	0.17528	0.110867	0.770797	0.747907	0.551884	0.856381	hsa-miR-4662a-5p
0.161968	0.481775	0.0143581	0.0221381	0.0499866	0.0174437	0.0160846	0.0297778	0.0170722	hsa-miR-4667-3p
0.970335	0.919098	0.922626	0.598372	0.676399	0.730762	0.956818	0.764737	0.92858	hsa-miR-4671-5p
0.133095	0.733805	0.0190615	0.125603	0.387777	0.0164805	0.0097568	0.0427172	0.0371997	hsa-miR-4677-5p
0.506154	0.212569	0.174135	0.461982	0.590129	0.161541	0.0952876	0.202739	0.414323	hsa-miR-4686
0.382822	0.228976	0.778718	0.979393	0.612553	0.849315	0.838679	0.761403	0.699553	hsa-miR-4689
0.705405	0.602917	0.430427	0.382133	0.51404	0.402002	0.222817	0.365579	0.406613	hsa-miR-4694-5p
0.572123	0.487127	0.949328	0.600212	0.959829	0.886623	0.523093	0.68773	0.661669	hsa-miR-4703-5p
0.346639	0.124438	0.217678	0.430162	0.729682	0.384559	0.304401	0.586835	0.712087	hsa-miR-4721
0.569956	0.936052	0.447349	0.612493	0.902568	0.600046	0.406623	0.93976	0.693687	hsa-miR-4729
0.0915997	0.692076	0.114441	0.861939	0.640861	0.337077	0.262688	0.422941	0.185951	hsa-miR-4732-5p
0.0771558	0.031321	0.297801	0.275931	0.255124	0.356824	0.373748	0.36419	0.141348	hsa-miR-4739
0.265584	0.201723	0.431614	0.183799	0.392267	0.376067	0.37332	0.6156	0.746916	hsa-miR-4747-5p
0.611196	0.529371	0.959896	0.33684	0.410953	0.890302	0.939497	0.991745	0.978687	hsa-miR-4749-5p
0.515229	0.165751	0.939182	0.554765	0.536485	0.955402	0.992469	0.734954	0.870252	hsa-miR-4757-5p
0.508437	0.921637	0.186489	0.313794	0.184978	0.218521	0.410828	0.0765056	0.0335949	hsa-miR-4772-3p
0.885349	0.694627	0.951291	0.965031	0.45219	0.889756	0.948361	0.901579	0.265426	hsa-miR-4772-5p
0.541105	0.199522	0.489637	0.949906	0.86397	0.425305	0.387896	0.426333	0.746045	hsa-miR-4773
0.437684	0.174839	0.556191	0.499034	0.414525	0.666019	0.610223	0.732618	0.658337	hsa-miR-4782-5p
0.0570228	0.129206	0.0193345	0.0989882	0.101164	0.0763898	0.0725892	0.0923321	0.0393488	hsa-miR-4784
0.931673	0.219849	0.194656	0.576267	0.461615	0.335984	0.331045	0.23606	0.452181	hsa-miR-4804-5p
0.353764	0.353755	0.116629	0.804963	0.795819	0.545122	0.540439	0.481506	0.225991	hsa-miR-483-3p
0.696383	0.835697	0.782436	0.804883	0.853102	0.936191	0.966983	0.69712	0.960909	hsa-miR-484
0.200728	0.151658	0.154978	0.720686	0.844477	0.127036	0.163766	0.197731	0.119601	hsa-miR-485-3p
0.0298347	0.00777984	0.219489	0.320705	0.725398	0.197285	0.116166	0.369053	0.286311	hsa-miR-485-5p
0.463859	0.407227	0.009795	0.162286	0.179684	0.0386833	0.0517688	0.117252	0.0591229	hsa-miR-486-3p
0.661245	0.497585	0.0227838	0.0251104	0.0430021	0.0137421	0.0280084	0.0320616	0.0265208	hsa-miR-486-5p
0.25797	0.0174853	0.064784	0.776568	0.991242	0.0448886	0.0544068	0.0581042	0.0490148	hsa-miR-487b-3p
0.312695	0.804643	0.251628	0.324627	0.685017	0.291204	0.394351	0.355729	0.384308	hsa-miR-491-5p
0.464394	0.308988	0.187321	0.81452	0.543869	0.165696	0.238871	0.26455	0.452062	hsa-miR-493-3p
0.172497	0.0451355	0.262516	0.906799	0.754491	0.220064	0.273011	0.413942	0.205214	hsa-miR-493-5p
0.43747	0.0762922	0.345611	0.33742	0.377487	0.324517	0.439627	0.287749	0.397978	hsa-miR-494-3p
0.102321	0.492258	0.794786	0.960275	0.447364	0.705951	0.624791	0.389382	0.790679	hsa-miR-497-3p
0.588223	0.387228	0.481951	0.577867	0.521003	0.467627	0.626185	0.22261	0.719122	hsa-miR-497-5p
0.186069	0.691698	0.0616906	0.0763738	0.108331	0.0647235	0.0388143	0.0853753	0.0975618	hsa-miR-4999-3p
0.886482	0.661267	0.109337	0.591812	0.788621	0.0952752	0.108562	0.227623	0.272086	hsa-miR-4999-5p
0.359679	0.769151	0.319586	0.909631	0.792195	0.631057	0.585721	0.364439	0.812902	hsa-miR-499a-5p
0.683315	0.510624	0.377359	0.894261	0.997222	0.519801	0.644095	0.559344	0.404549	hsa-miR-5001-3p
0.32517	0.984574	0.807193	0.552179	0.918087	0.944135	0.652132	0.881107	0.609041	hsa-miR-500a-3p
0.516188	0.986482	0.800592	0.314195	0.390377	0.99665	0.532386	0.356218	0.470433	hsa-miR-500a-5p
0.160876	0.0940818	0.924888	0.469337	0.3682	0.679374	0.906311	0.557564	0.764953	hsa-miR-501-3p
0.0492642	0.525434	0.048088	0.263078	0.262128	0.358845	0.19168	0.261925	0.17521	hsa-miR-501-5p
0.572392	0.264155	0.207102	0.82963	0.535599	0.149651	0.174544	0.308499	0.351231	hsa-miR-5010-3p
0.587294	0.992549	0.874752	0.920962	0.521343	0.918716	0.66957	0.757322	0.924575	hsa-miR-502-3p
0.555266	0.824405	0.846197	0.414658	0.361883	0.642544	0.713229	0.423866	0.928784	hsa-miR-503-5p
0.845815	0.356578	0.731226	0.183939	0.234563	0.827863	0.661351	0.674439	0.838104	hsa-miR-505-3p
0.8507	0.387639	0.17143	0.405165	0.590997	0.115494	0.336658	0.0883472	0.287331	hsa-miR-505-5p
0.499072	0.776404	0.621996	0.128532	0.0946947	0.454235	0.454294	0.16153	0.385813	hsa-miR-508-3p
0.0905868	0.224997	0.475016	0.326712	0.118355	0.285544	0.16115	0.246934	0.168081	hsa-miR-509-3p
0.35023	0.127686	0.921279	0.176597	0.380931	0.874852	0.797475	0.780278	0.961181	hsa-miR-510-3p
0.754726	0.920374	0.107091	0.071104	0.312363	0.168976	0.141986	0.303258	0.324438	hsa-miR-5100
0.402093	0.497834	0.124412	0.453304	0.88843	0.0902831	0.0712912	0.14582	0.286546	hsa-miR-512-5p
0.4956	0.354916	0.781285	0.475672	0.505455	0.708071	0.821225	0.412845	0.942143	hsa-miR-514a-5p
0.93293	0.551254	0.569557	0.502581	0.510717	0.889238	0.791541	0.496151	0.916693	hsa-miR-5187-5p
0.362856	0.162944	0.571312	0.724582	0.440893	0.655078	0.587726	0.583926	0.897819	hsa-miR-5188
0.00244132	0.00703977	0.396068	0.427752	0.18721	0.297828	0.551051	0.343461	0.241487	hsa-miR-5196-3p
0.627774	0.328819	0.92854	0.639818	0.678354	0.748033	0.939799	0.334948	0.971225	hsa-miR-5197-3p
0.4932	0.933481	0.865805	0.870964	0.961124	0.620984	0.751361	0.539865	0.832609	hsa-miR-532-3p
0.682318	0.723375	0.10998	0.475458	0.630421	0.11478	0.169161	0.406923	0.0471013	hsa-miR-532-5p
0.670349	0.944819	0.596591	0.972893	0.897733	0.532065	0.433515	0.345472	0.696662	hsa-miR-539-3p
0.340568	0.315641	0.608745	0.971407	0.7341	0.745648	0.938377	0.873191	0.383811	hsa-miR-542-3p
0.171034	0.300499	0.108933	0.0518777	0.0933996	0.0296172	0.0230455	0.123808	0.175395	hsa-miR-542-5p
0.122854	0.0338354	0.880859	0.390503	0.304637	0.91456	0.798999	0.563579	0.543672	hsa-miR-543
0.700052	0.887936	0.610999	0.483094	0.445142	0.398585	0.308053	0.370161	0.950727	hsa-miR-544a
0.874596	0.557506	0.394511	0.747461	0.62523	0.495017	0.631168	0.274627	0.625106	hsa-miR-548an
0.0898175	0.0479082	0.761234	0.797426	0.826105	0.534609	0.442761	0.568638	0.505542	hsa-miR-548ao-3p
0.678052	0.336717	0.226182	0.272523	0.132669	0.281035	0.217632	0.385331	0.913301	hsa-miR-548ap-3p/548t-3p/548aa
0.365023	0.400984	0.676513	0.244197	0.435983	0.376247	0.429139	0.308651	0.645559	hsa-miR-548ap-5p/548j-5p
0.918942	0.454423	0.809455	0.296554	0.338973	0.781601	0.521293	0.834169	0.769835	hsa-miR-548as-3p
0.720935	0.355557	0.584372	0.896706	0.66208	0.870806	0.372799	0.590818	0.662089	hsa-miR-548au-5p/548c-5p/548o-5p/548am-5p
0.766893	0.149453	0.413476	0.88811	0.901154	0.387524	0.337589	0.376236	0.680155	hsa-miR-548az-5p
0.783152	0.447061	0.643283	0.752057	0.635005	0.847038	0.905631	0.431797	0.888589	hsa-miR-548e-3p
0.614076	0.754902	0.685433	0.807091	0.756814	0.485418	0.422143	0.528358	0.960229	hsa-miR-548e-5p
0.351863	0.215325	0.637649	0.257279	0.345097	0.449191	0.639216	0.492249	0.366091	hsa-miR-548h-3p
0.283347	0.584	0.970361	0.704988	0.985497	0.904494	0.930908	0.990869	0.461207	hsa-miR-548l
0.280048	0.6789	0.554882	0.503288	0.731527	0.515479	0.602791	0.511196	0.985946	hsa-miR-548t-5p
0.457287	0.167309	0.919946	0.588277	0.628559	0.931901	0.882194	0.764087	0.844888	hsa-miR-554
0.503924	0.978195	0.774147	0.402823	0.573084	0.668333	0.546644	0.546297	0.740273	hsa-miR-5572
0.520148	0.166472	0.958479	0.5585	0.612553	0.96959	0.868171	0.735732	0.880916	hsa-miR-5587-5p
0.36762	0.0624445	0.683057	0.72272	0.822911	0.459937	0.71961	0.469248	0.544349	hsa-miR-5682
0.696389	0.699884	0.616446	0.707298	0.566642	0.787404	0.81833	0.354788	0.746253	hsa-miR-5694
0.574014	0.355868	0.336964	0.803098	0.524848	0.36201	0.3477	0.907245	0.408905	hsa-miR-5701
0.355152	0.846362	0.755017	0.494967	0.325035	0.49275	0.822257	0.623124	0.969787	hsa-miR-574-3p
0.871169	0.875967	0.903961	0.756915	0.888623	0.754098	0.633705	0.677471	0.62319	hsa-miR-574-5p
0.709019	0.920781	0.966085	0.490567	0.541682	0.734969	0.871393	0.806277	0.760479	hsa-miR-576-3p
0.321045	0.930733	0.7875	0.249231	0.651989	0.544669	0.384153	0.674478	0.818584	hsa-miR-576-5p
0.197758	0.278253	0.940291	0.865696	0.460277	0.820875	0.819161	0.895918	0.782782	hsa-miR-582-3p
0.741385	0.414942	0.284283	0.507003	0.382691	0.266928	0.147778	0.215106	0.564149	hsa-miR-582-5p
0.682207	0.618275	0.124908	0.0603569	0.0648705	0.1162	0.0830937	0.123906	0.202913	hsa-miR-584-5p
0.402055	0.300901	0.0308423	0.43324	0.917696	0.0346325	0.0387347	0.0374851	0.0533021	hsa-miR-589-3p
0.512621	0.132308	0.584692	0.253759	0.49081	0.873365	0.984418	0.867337	0.805242	hsa-miR-589-5p
0.346589	0.672576	0.612131	0.701972	0.534865	0.998558	0.736584	0.912707	0.899583	hsa-miR-590-3p
0.578669	0.575012	0.0143028	0.044594	0.110538	0.0150694	0.00680823	0.0397132	0.0267957	hsa-miR-597-5p
0.0267926	0.126686	0.834889	0.742729	0.5584	0.839994	0.850012	0.864768	0.554401	hsa-miR-598-3p
0.450241	0.904395	0.670293	0.838499	0.326946	0.831963	0.825707	0.351186	0.84998	hsa-miR-6071
0.962871	0.995154	0.253548	0.587971	0.937016	0.491449	0.3336	0.546111	0.75522	hsa-miR-6073
0.815861	0.872274	0.524987	0.756421	0.816904	0.87874	0.845994	0.729292	0.990809	hsa-miR-6081
0.734771	0.638234	0.716507	0.683084	0.812806	0.776722	0.610142	0.759472	0.666917	hsa-miR-609
0.186139	0.0814781	0.337795	0.280669	0.42677	0.3105	0.39525	0.375071	0.906762	hsa-miR-611
0.691523	0.232416	0.684207	0.841415	0.995423	0.763609	0.862828	0.997664	0.927045	hsa-miR-6125
0.900276	0.639784	0.24568	0.650361	0.500034	0.766215	0.741972	0.506711	0.522872	hsa-miR-6126
0.503719	0.397706	0.551603	0.645895	0.747777	0.838726	0.799146	0.488644	0.849108	hsa-miR-6130
0.451059	0.265775	0.154698	0.37688	0.445995	0.263598	0.281376	0.52635	0.564472	hsa-miR-625-3p
0.382059	0.836936	0.270777	0.575282	0.566944	0.361839	0.313104	0.463251	0.427918	hsa-miR-625-5p
0.492445	0.274242	0.558769	0.425997	0.370171	0.681056	0.642984	0.694548	0.710078	hsa-miR-626
0.490418	0.385614	0.408225	0.459098	0.345122	0.327606	0.671915	0.130285	0.269892	hsa-miR-628-3p
0.437641	0.645877	0.953948	0.322729	0.28081	0.743192	0.872242	0.850845	0.643699	hsa-miR-628-5p
0.606032	0.577993	0.823708	0.826657	0.775721	0.441397	0.6018	0.579937	0.633005	hsa-miR-629-3p
0.935161	0.735548	0.507333	0.45386	0.614045	0.923885	0.971239	0.960471	0.72631	hsa-miR-629-5p
0.498056	0.228106	0.210559	0.562293	0.724864	0.194692	0.125702	0.240579	0.507124	hsa-miR-635
0.0636612	0.135759	0.0779962	0.120095	0.528353	0.0947019	0.0167597	0.070387	0.162584	hsa-miR-636
0.899244	0.945218	0.920179	0.910997	0.986819	0.817269	0.768618	0.94029	0.458084	hsa-miR-642a-3p
0.838908	0.235373	0.777223	0.618434	0.644003	0.622111	0.816424	0.430961	0.781258	hsa-miR-642a-5p
0.241788	0.288864	0.639564	0.828185	0.808444	0.700433	0.85973	0.444344	0.905633	hsa-miR-6501-5p
0.707232	0.464088	0.906003	0.663915	0.662966	0.753633	0.94206	0.93798	0.31338	hsa-miR-6503-3p
0.481726	0.326125	0.409393	0.416067	0.12127	0.361454	0.46023	0.296516	0.0880492	hsa-miR-6503-5p
0.512939	0.357385	0.178072	0.755365	0.599608	0.172212	0.214394	0.164236	0.491713	hsa-miR-651-5p
0.59266	0.424588	0.521219	0.724682	0.740666	0.562872	0.770974	0.246713	0.419089	hsa-miR-6513-3p
0.86301	0.505932	0.511058	0.143265	0.290644	0.464095	0.422925	0.442433	0.806327	hsa-miR-652-3p
0.194442	0.0294981	0.139	0.861617	0.995849	0.0912651	0.137537	0.120173	0.168238	hsa-miR-654-3p
0.45485	0.565614	0.497624	0.504674	0.92468	0.586662	0.691711	0.947052	0.169177	hsa-miR-660-5p
0.831965	0.556178	0.669946	0.566317	0.602124	0.521016	0.670727	0.994404	0.362409	hsa-miR-664a-3p
0.222094	0.164405	0.600883	0.461962	0.660559	0.906041	0.821978	0.867322	0.94296	hsa-miR-664a-5p
0.896841	0.888217	0.637738	0.731478	0.959113	0.743511	0.480217	0.560595	0.786869	hsa-miR-664b-5p
0.538043	0.561721	0.293179	0.78642	0.618302	0.703628	0.689512	0.655343	0.710622	hsa-miR-671-3p
0.442718	0.75522	0.977313	0.531144	0.225521	0.952297	0.966397	0.542923	0.80538	hsa-miR-671-5p
0.299647	0.48383	0.960808	0.835797	0.524456	0.908934	0.847298	0.564191	0.55694	hsa-miR-6717-5p
0.737783	0.847983	0.387163	0.724698	0.992121	0.357387	0.549421	0.143814	0.748936	hsa-miR-6718-5p
0.454652	0.882321	0.119575	0.334013	0.640938	0.193818	0.138874	0.27318	0.834348	hsa-miR-6722-3p
0.619334	0.962127	0.0991038	0.123556	0.179859	0.0935644	0.0589946	0.113777	0.0817308	hsa-miR-6723-5p
0.845697	0.736916	0.865432	0.936349	0.5616	0.633198	0.612973	0.600379	0.787597	hsa-miR-6724-5p
0.860995	0.435806	0.00323043	0.0155485	0.047731	0.00351335	0.00380714	0.0142905	0.00560072	hsa-miR-6728-5p
0.203488	0.0260736	0.308365	0.325552	0.277034	0.126932	0.268457	0.0938949	0.212278	hsa-miR-6730-3p
0.216108	0.167175	0.196521	0.490488	0.469685	0.185925	0.354161	0.0244304	0.440202	hsa-miR-6734-5p
0.934245	0.663358	0.0573254	0.236418	0.585797	0.0499598	0.052034	0.0754415	0.155643	hsa-miR-6749-5p
0.160684	0.0348521	0.0388341	0.442894	0.282608	0.13903	0.176848	0.248657	0.0789741	hsa-miR-6754-3p
0.600628	0.441421	0.197356	0.48497	0.825348	0.222669	0.250836	0.361596	0.469001	hsa-miR-6766-5p
0.710213	0.590832	0.943391	0.729278	0.405525	0.876538	0.87692	0.560746	0.451881	hsa-miR-6767-5p
0.18656	0.536684	0.611344	0.439186	0.695768	0.779228	0.753168	0.804265	0.943193	hsa-miR-6771-3p
0.73921	0.653692	0.130518	0.547695	0.979834	0.148192	0.0697314	0.210006	0.418376	hsa-miR-6779-5p
0.501694	0.509911	0.568433	0.858441	0.867503	0.687862	0.636559	0.767843	0.634142	hsa-miR-6784-3p
0.26383	0.0651104	0.138068	0.274533	0.509476	0.18085	0.0605422	0.387742	0.0139958	hsa-miR-6789-5p
0.772914	0.754511	0.781493	0.396779	0.261288	0.8375	0.56824	0.798446	0.464343	hsa-miR-6790-5p
0.781163	0.989983	0.390531	0.986438	0.985584	0.492597	0.481003	0.44362	0.833327	hsa-miR-6803-3p
0.892305	0.451413	0.572885	0.380093	0.56885	0.333748	0.315308	0.661887	0.601047	hsa-miR-6804-3p
0.986874	0.662044	0.621578	0.0208781	0.138302	0.416331	0.396931	0.705172	0.704826	hsa-miR-6808-3p
0.729226	0.77889	0.42777	0.182578	0.282523	0.451788	0.665771	0.774514	0.363291	hsa-miR-6817-3p
0.961521	0.664304	0.431668	0.0210834	0.0530523	0.436927	0.567768	0.608169	0.17445	hsa-miR-6823-5p
0.87657	0.810778	0.767219	0.771163	0.932707	0.658606	0.788742	0.63468	0.571355	hsa-miR-6826-5p
0.401508	0.914006	0.955074	0.32719	0.379136	0.848331	0.653532	0.962328	0.906689	hsa-miR-6832-3p
0.015697	0.784225	0.0281736	0.126431	0.114298	0.0509154	0.0930651	0.160948	0.117785	hsa-miR-6842-3p
0.728713	0.724502	0.969942	0.876814	0.696126	0.664427	0.439642	0.554941	0.642529	hsa-miR-6852-3p
0.942826	0.677252	0.793323	0.47901	0.464657	0.878339	0.820297	0.636633	0.73423	hsa-miR-6852-5p
0.861351	0.84006	0.323396	0.950063	0.639738	0.309045	0.238322	0.456891	0.669894	hsa-miR-6855-3p
0.447977	0.90607	0.498949	0.824408	0.726877	0.532667	0.478437	0.517169	0.970907	hsa-miR-6861-3p
0.806898	0.206091	0.664225	0.362405	0.465932	0.952844	0.997837	0.845261	0.729067	hsa-miR-6865-5p
0.606429	0.279969	0.872493	0.727122	0.98628	0.975693	0.625266	0.839858	0.729272	hsa-miR-6867-5p
0.365647	0.776872	0.0115042	0.225023	0.0931935	0.0678853	0.0311087	0.0775288	0.0184154	hsa-miR-6872-3p
0.577389	0.758244	0.734768	0.773981	0.638454	0.77171	0.701944	0.533561	0.811261	hsa-miR-6873-3p
0.100787	0.0516854	0.410246	0.646554	0.718005	0.472361	0.43547	0.596156	0.718501	hsa-miR-6880-3p
0.746843	0.859907	0.489484	0.912903	0.761844	0.802936	0.560117	0.27136	0.812842	hsa-miR-6882-5p
0.445976	0.693363	0.125565	0.16212	0.242884	0.137008	0.0844624	0.122456	0.203255	hsa-miR-6887-3p
0.450651	0.117828	0.200226	0.976213	0.746278	0.219756	0.463497	0.148458	0.430661	hsa-miR-6888-5p
0.871432	0.572727	0.282506	0.953136	0.35994	0.879086	0.796594	0.871922	0.559691	hsa-miR-7-1-3p
0.422439	0.944316	0.589442	0.254576	0.190963	0.332219	0.474151	0.169094	0.597561	hsa-miR-7-5p
0.886728	0.893584	0.311705	0.640336	0.353429	0.557957	0.628843	0.39628	0.834716	hsa-miR-708-3p
0.105076	0.130607	0.36046	0.235267	0.3085	0.458538	0.188891	0.792705	0.247873	hsa-miR-708-5p
0.715631	0.073478	0.531271	0.841431	0.728964	0.480736	0.684883	0.594428	0.543824	hsa-miR-7110-3p
0.251292	0.0469411	0.271185	0.688147	0.855764	0.290214	0.208121	0.446471	0.555269	hsa-miR-7157-5p
0.947979	0.802919	0.539011	0.258125	0.310997	0.543538	0.37133	0.431739	0.563359	hsa-miR-7159-3p
0.291691	0.350973	0.949713	0.890493	0.300737	0.744311	0.816106	0.807932	0.829388	hsa-miR-718
0.422127	0.732006	0.953443	0.464232	0.654917	0.892394	0.86668	0.559853	0.938922	hsa-miR-744-5p
0.575193	0.995004	0.923259	0.212691	0.240283	0.633982	0.713118	0.858087	0.494848	hsa-miR-760
0.738584	0.785881	0.614203	0.0434403	0.153232	0.417491	0.569774	0.417854	0.840407	hsa-miR-7641
0.0731914	0.205409	0.0276717	0.000157931	0.00224668	0.00445272	0.0129059	0.0161869	0.00457734	hsa-miR-765
0.49031	0.433542	0.651184	0.679262	0.845946	0.934712	0.854787	0.492689	0.652527	hsa-miR-766-3p
0.910214	0.538976	0.937374	0.405452	0.385358	0.735756	0.863489	0.726652	0.549115	hsa-miR-767-5p
0.679165	0.819047	0.796585	0.166186	0.361749	0.48101	0.442367	0.6996	0.424309	hsa-miR-769-3p
0.162426	0.286373	0.105622	0.708476	0.492521	0.336999	0.386757	0.194713	0.257627	hsa-miR-769-5p
0.763349	0.770133	0.263101	0.869297	0.883367	0.430748	0.353729	0.349947	0.664439	hsa-miR-7704
0.591042	0.395373	0.223871	0.719946	0.79983	0.283123	0.204833	0.790947	0.249316	hsa-miR-7706
0.962307	0.964729	0.710814	0.336599	0.415599	0.711057	0.563937	0.531096	0.772481	hsa-miR-7844-5p
0.795085	0.375528	0.629903	0.491143	0.651998	0.593689	0.503663	0.848655	0.307836	hsa-miR-7847-3p
0.407872	0.156303	0.558745	0.620116	0.404988	0.695362	0.754897	0.679721	0.743199	hsa-miR-7849-3p
0.851148	0.965706	0.791693	0.273386	0.437378	0.897271	0.726543	0.839213	0.966453	hsa-miR-7854-3p
0.633751	0.47479	0.852288	0.951848	0.823561	0.451158	0.687583	0.174114	0.597066	hsa-miR-7856-5p
0.549656	0.823026	0.357432	0.0358421	0.298776	0.419758	0.362999	0.495618	0.427074	hsa-miR-7976
0.342504	0.443928	0.0280941	0.0401353	0.1062	0.094536	0.117017	0.248481	0.0522095	hsa-miR-7977
0.310919	0.811413	0.237289	0.249741	0.644503	0.107493	0.0233811	0.363763	0.352156	hsa-miR-802
0.451799	0.435639	0.241576	0.971613	0.548258	0.397258	0.435442	0.3528	0.87188	hsa-miR-8052
0.502878	0.442553	0.617121	0.461386	0.746211	0.813815	0.903783	0.799133	0.304005	hsa-miR-8059
0.515664	0.260552	0.285424	0.568084	0.604193	0.6733	0.696214	0.603517	0.489909	hsa-miR-8075
0.555386	0.13681	0.393262	0.2026	0.187113	0.108466	0.420128	0.0105688	0.407847	hsa-miR-8077
0.47004	0.0851044	0.814104	0.683175	0.895575	0.799242	0.809615	0.990742	0.999062	hsa-miR-8085
0.487454	0.848305	0.613661	0.253439	0.176969	0.384106	0.855397	0.0595944	0.170554	hsa-miR-873-5p
0.721779	0.873778	0.523516	0.309201	0.63965	0.328056	0.562036	0.661456	0.0892346	hsa-miR-874-3p
0.779307	0.983765	0.94135	0.408277	0.339616	0.820873	0.941105	0.467251	0.331781	hsa-miR-874-5p
0.398132	0.37576	0.575619	0.738154	0.984843	0.548474	0.351492	0.413244	0.807278	hsa-miR-875-5p
0.921925	0.328689	0.786429	0.834572	0.687442	0.88075	0.536579	0.947071	0.847375	hsa-miR-876-5p
0.699521	0.828207	0.902542	0.203318	0.636608	0.981207	0.987955	0.887049	0.840592	hsa-miR-877-3p
0.14498	0.0703784	0.192426	0.161057	0.241295	0.171655	0.268391	0.150789	0.76073	hsa-miR-885-3p
0.367214	0.0860632	0.673747	0.985146	0.794499	0.622275	0.837052	0.744107	0.69578	hsa-miR-887-5p
0.199337	0.0126239	0.455622	0.647113	0.926374	0.365191	0.581221	0.286341	0.338929	hsa-miR-889-3p
0.87122	0.529297	0.241939	0.751155	0.972202	0.204661	0.14262	0.244688	0.452208	hsa-miR-891a-5p
0.520148	0.166472	0.958479	0.5585	0.612553	0.96959	0.868171	0.735732	0.880916	hsa-miR-892c-5p
0.0888648	0.0933574	0.508811	0.690846	0.836372	0.625238	0.587519	0.540407	0.737606	hsa-miR-9-5p
0.379843	0.216618	0.924409	0.775968	0.481807	0.619695	0.507516	0.804835	0.580098	hsa-miR-922
0.280673	0.0998864	0.571487	0.966911	0.774819	0.420869	0.998271	0.557641	0.365779	hsa-miR-92a-3p
0.566416	0.819672	0.532003	0.781563	0.923162	0.523574	0.689085	0.805396	0.195649	hsa-miR-92b-3p
0.166464	0.0627992	0.0829047	0.0972499	0.133162	0.128899	0.275072	0.0713738	0.421765	hsa-miR-92b-5p
0.205752	0.0318042	0.126863	0.4098	0.659137	0.0978371	0.144633	0.120486	0.0508477	hsa-miR-93-3p
0.510601	0.114035	0.534929	0.722222	0.59868	0.592195	0.848553	0.878471	0.296262	hsa-miR-93-5p
0.107277	0.0413219	0.457246	0.85831	0.851696	0.413827	0.369884	0.454073	0.464366	hsa-miR-935
0.556614	0.956608	0.599072	0.893875	0.798709	0.752179	0.744387	0.586486	0.875954	hsa-miR-936
0.799411	0.789382	0.354558	0.922742	0.980016	0.364977	0.596807	0.71518	0.283942	hsa-miR-941
0.57906	0.577736	0.44828	0.847397	0.917304	0.546152	0.614667	0.474053	0.736849	hsa-miR-942-3p
0.559779	0.224885	0.85956	0.277316	0.14923	0.602382	0.746196	0.851093	0.859503	hsa-miR-942-5p
0.0502063	0.219498	0.331987	0.0822661	0.15155	0.111095	0.0752743	0.162207	0.483798	hsa-miR-95-3p
0.115456	0.754328	0.642345	0.529677	0.310885	0.697618	0.738563	0.7476	0.484147	hsa-miR-96-5p
0.672594	0.970288	0.587273	0.278969	0.224461	0.5759	0.814477	0.974494	0.273227	hsa-miR-98-3p
0.892887	0.911785	0.669663	0.818106	0.873319	0.406987	0.2972	0.435558	0.868652	hsa-miR-98-5p
0.740774	0.546489	0.154039	0.76081	0.538309	0.359284	0.462911	0.178929	0.405313	hsa-miR-99a-3p
0.704547	0.918843	0.879972	0.826033	0.676204	0.795219	0.79358	0.539287	0.864555	hsa-miR-99a-5p
0.767266	0.482375	0.083397	0.233016	0.876028	0.103916	0.12907	0.220599	0.121613	hsa-miR-99b-3p
0.473156	0.820928	0.00826018	0.040967	0.232429	0.0211412	0.0157558	0.106089	0.0110868	hsa-miR-99b-5p
0.498548	0.956455	0.82837	0.613741	0.93292	0.460333	0.582683	0.438488	0.413454	hsa_piR_000045/gb/DQ569993/Homo
0.559698	0.902973	0.227411	0.87063	0.604239	0.316283	0.295284	0.50626	0.342019	hsa_piR_000441/gb/DQ570540/Homo
0.116087	0.675997	0.0358439	0.371796	0.33728	0.213505	0.105333	0.301819	0.109653	hsa_piR_000552/gb/DQ570687/Homo
0.489581	0.289007	0.361239	0.860574	0.930724	0.687156	0.351789	0.85169	0.610861	hsa_piR_000560/gb/DQ570698/Homo
0.325263	0.834772	0.479113	0.695249	0.497468	0.735466	0.587685	0.943026	0.789739	hsa_piR_000586/gb/DQ570728/Homo
0.513958	0.656684	0.479426	0.922673	0.892715	0.619449	0.555328	0.291148	0.915649	hsa_piR_000753/gb/DQ570940/Homo
0.305526	0.267134	0.364081	0.348679	0.662277	0.602418	0.49803	0.773933	0.768551	hsa_piR_000765/gb/DQ570956/Homo
0.0746775	0.150523	0.873457	0.982309	0.886725	0.468506	0.398628	0.932184	0.833523	hsa_piR_000794/gb/DQ570992/Homo
0.83403	0.418791	0.902122	0.377721	0.613484	0.595701	0.851425	0.939751	0.855971	hsa_piR_000805/gb/DQ571003/Homo
0.18023	0.306983	0.0761682	0.566914	0.564087	0.227266	0.157195	0.226641	0.167745	hsa_piR_001042/gb/DQ571335/Homo
0.91217	0.302621	0.281718	0.92721	0.973544	0.746159	0.519569	0.827004	0.884198	hsa_piR_001101/gb/DQ571419/Homo
0.620192	0.509966	0.115623	0.521952	0.657162	0.418231	0.199337	0.640093	0.559057	hsa_piR_001152/gb/DQ571500/Homo
0.114408	0.933688	0.0558344	0.114643	0.191829	0.123016	0.0483563	0.24319	0.0963223	hsa_piR_001159/gb/DQ571511/Homo
0.457445	0.370693	0.466025	0.160216	0.0912283	0.518292	0.992361	0.511767	0.637768	hsa_piR_001168/gb/DQ571524/Homo
0.0817465	0.056981	0.472556	0.687554	0.524033	0.648296	0.695785	0.329527	0.256493	hsa_piR_001170/gb/DQ571526/Homo
0.87995	0.845708	0.899758	0.606818	0.986657	0.860762	0.862103	0.926982	0.220274	hsa_piR_001207/gb/DQ571591/Homo
0.656377	0.951082	0.73865	0.819224	0.883763	0.629993	0.679039	0.408094	0.604231	hsa_piR_001311/gb/DQ571812/Homo
0.498226	0.52622	0.246368	0.190769	0.1862	0.195516	0.384689	0.19458	0.333471	hsa_piR_001312/gb/DQ571813/Homo
0.499902	0.896434	0.732854	0.925174	0.428609	0.735898	0.627003	0.62209	0.930354	hsa_piR_001318/gb/DQ571823/Homo
0.0790386	0.725037	0.211844	0.185934	0.282353	0.637305	0.324186	0.825076	0.574658	hsa_piR_001346/gb/DQ571858/Homo
0.109728	0.52787	0.050985	0.613282	0.717887	0.157766	0.0975751	0.403258	0.357577	hsa_piR_002158/gb/DQ572892/Homo
0.59617	0.13288	0.065858	0.436166	0.507977	0.060366	0.0721432	0.0497118	0.177519	hsa_piR_002852/gb/DQ573835/Homo
0.871605	0.469603	0.298858	0.196651	0.162777	0.511351	0.350391	0.643495	0.204102	hsa_piR_002973/gb/DQ573999/Homo
0.313708	0.423151	0.932151	0.653307	0.707216	0.875807	0.919836	0.967898	0.817485	hsa_piR_004153/gb/DQ575660/Homo
0.561865	0.723187	0.115412	0.530841	0.581878	0.149025	0.332057	0.0128326	0.289266	hsa_piR_004271/gb/DQ575827/Homo
0.484183	0.272832	0.0732642	0.132073	0.403862	0.165252	0.126093	0.441572	0.385638	hsa_piR_004307/gb/DQ575881/Homo
0.453613	0.17108	0.537333	0.713374	0.772686	0.993292	0.665642	0.883164	0.990066	hsa_piR_004308/gb/DQ575882/Homo
0.792444	0.666009	0.17313	0.620783	0.52843	0.686424	0.61367	0.408899	0.242092	hsa_piR_004721/gb/DQ576479/Homo
0.667974	0.882351	0.125349	0.20105	0.262323	0.136214	0.0581754	0.117601	0.166561	hsa_piR_004801/gb/DQ576605/Homo
0.3605	0.949907	0.489762	0.926821	0.797328	0.368092	0.27588	0.627209	0.554215	hsa_piR_004987/gb/DQ576872/Homo
0.798031	0.72663	0.55897	0.753696	0.671285	0.938994	0.759137	0.943372	0.861071	hsa_piR_005271/gb/DQ577259/Homo
0.942437	0.969776	0.67268	0.826387	0.726739	0.740807	0.644107	0.588485	0.956688	hsa_piR_005799/gb/DQ577967/Homo
0.349481	0.553832	0.32398	0.713629	0.92412	0.402173	0.260011	0.365211	0.639173	hsa_piR_006426/gb/DQ578783/Homo
0.90611	0.852521	0.998685	0.294191	0.413465	0.929655	0.924655	0.695876	0.566458	hsa_piR_007635/gb/DQ580405/Homo
0.183673	0.0422578	0.571399	0.361936	0.596399	0.736334	0.939269	0.265749	0.769722	hsa_piR_008112/gb/DQ581031/Homo
0.0745884	0.0420361	0.462786	0.575181	0.625282	0.587711	0.797202	0.268807	0.623612	hsa_piR_008113/gb/DQ581032/Homo
0.700926	0.476185	0.834357	0.839583	0.375034	0.547011	0.962834	0.443646	0.554823	hsa_piR_008114/gb/DQ581033/Homo
0.520148	0.166472	0.958479	0.5585	0.612553	0.96959	0.868171	0.735732	0.880916	hsa_piR_008984/gb/DQ582176/Homo
0.0113784	0.430632	0.0572887	0.585869	0.762662	0.0541316	0.134886	0.113793	0.0167473	hsa_piR_009051/gb/DQ582264/Homo
0.476947	0.525368	0.58904	0.491153	0.596862	0.683339	0.78866	0.576078	0.499961	hsa_piR_009154/gb/DQ582400/Homo
0.531225	0.824839	0.670637	0.974633	0.584561	0.59303	0.298399	0.429163	0.865086	hsa_piR_009228/gb/DQ582496/Homo
0.461215	0.329138	0.0521176	0.108586	0.239695	0.033714	0.0863126	0.0284157	0.213398	hsa_piR_009265/gb/DQ582536/Homo
0.347403	0.255656	0.889456	0.245994	0.593014	0.843195	0.867586	0.61107	0.887539	hsa_piR_009294/gb/DQ582566/Homo
0.519972	0.409883	0.443535	0.504381	0.646192	0.704289	0.947556	0.320817	0.866599	hsa_piR_009981/gb/DQ583434/Homo
0.10501	0.101186	0.0594801	0.20111	0.0283239	0.114593	0.183796	0.0816499	0.0178237	hsa_piR_010024/gb/DQ583491/Homo
0.758012	0.626554	0.35277	0.925133	0.772034	0.435741	0.481224	0.222434	0.303109	hsa_piR_010431/gb/DQ584049/Homo
0.190158	0.464794	0.561067	0.457618	0.575436	0.391928	0.484229	0.365575	0.560111	hsa_piR_010894/gb/DQ584698/Homo
0.579959	0.444544	0.425578	0.901397	0.984531	0.352319	0.295753	0.578393	0.550384	hsa_piR_011188/gb/DQ585095/Homo
0.283726	0.502884	0.0868227	0.709644	0.777474	0.207679	0.173717	0.308713	0.219989	hsa_piR_012681/gb/DQ587153/Homo
0.575757	0.918634	0.556602	0.84782	0.943024	0.896656	0.789529	0.884048	0.847997	hsa_piR_012753/gb/DQ587269/Homo
0.742892	0.887693	0.588621	0.415095	0.637448	0.652192	0.75697	0.681609	0.32743	hsa_piR_013306/gb/DQ588040/Homo
0.908538	0.799861	0.504764	0.03929	0.106657	0.598715	0.804397	0.633622	0.204898	hsa_piR_014620/gb/DQ590013/Homo
0.457295	0.356741	0.483559	0.5265	0.819148	0.327573	0.572186	0.46013	0.35701	hsa_piR_015026/gb/DQ590548/Homo
0.883199	0.536305	0.478286	0.954584	0.59538	0.58173	0.505942	0.518984	0.816618	hsa_piR_015150/gb/DQ590704/Homo
0.0362079	0.106921	0.160661	0.739326	0.818287	0.235755	0.289891	0.226141	0.411205	hsa_piR_015249/gb/DQ590830/Homo
0.420131	0.539935	0.946216	0.329291	0.54061	0.772548	0.841872	0.724782	0.405875	hsa_piR_015800/gb/DQ591595/Homo
0.28141	0.29909	0.0567811	0.518152	0.378525	0.0832137	0.186873	0.0612415	0.0440419	hsa_piR_016374/gb/DQ592313/Homo
0.864555	0.180011	0.336192	0.234949	0.337434	0.599662	0.427827	0.64807	0.518682	hsa_piR_016658/gb/DQ592931/Homo
0.103151	0.527467	0.185541	0.158529	0.133489	0.469734	0.426269	0.460746	0.127421	hsa_piR_016659/gb/DQ592932/Homo
0.633687	0.357737	0.821914	0.62359	0.760415	0.624057	0.801532	0.84453	0.778317	hsa_piR_016677/gb/DQ592953/Homo
0.720488	0.721404	0.997683	0.252898	0.403176	0.667125	0.953732	0.819271	0.958145	hsa_piR_016735/gb/DQ593039/Homo
0.192015	0.0910046	0.908907	0.324398	0.650856	0.998238	0.781387	0.995649	0.923683	hsa_piR_016742/gb/DQ593049/Homo
0.207084	0.103297	0.529054	0.4579	0.490791	0.618699	0.829591	0.538649	0.708605	hsa_piR_016945/gb/DQ593356/Homo
0.679786	0.0991401	0.277667	0.993665	0.819007	0.780435	0.983007	0.661181	0.604859	hsa_piR_016946/gb/DQ593358/Homo
0.310163	0.741169	0.587983	0.817111	0.844866	0.445527	0.552982	0.251715	0.340699	hsa_piR_016975/gb/DQ593415/Homo
0.682231	0.626846	0.187729	0.801905	0.671895	0.36359	0.344105	0.508884	0.353674	hsa_piR_017033/gb/DQ593538/Homo
0.195241	0.712668	0.0987768	0.669458	0.59437	0.163152	0.195797	0.179813	0.085298	hsa_piR_017061/gb/DQ593574/Homo
0.742145	0.752661	0.338402	0.764096	0.854885	0.548117	0.377192	0.70871	0.662646	hsa_piR_017104/gb/DQ593636/Homo
0.445173	0.839097	0.560895	0.803018	0.84798	0.649239	0.792104	0.391997	0.483926	hsa_piR_017178/gb/DQ593744/Homo
0.359674	0.947061	0.00280912	0.0235733	0.147772	0.00260193	0.00234453	0.0128093	0.00475396	hsa_piR_017184/gb/DQ593752/Homo
0.338474	0.813237	0.993655	0.93225	0.700674	0.972284	0.728479	0.893303	0.687041	hsa_piR_017194/gb/DQ593767/Homo
0.708231	0.583455	0.706069	0.910466	0.968556	0.896025	0.996497	0.62274	0.66996	hsa_piR_017458/gb/DQ594126/Homo
0.251214	0.150256	0.658693	0.587147	0.589621	0.73283	0.761756	0.969745	0.876685	hsa_piR_017716/gb/DQ594453/Homo
0.606851	0.581307	0.440103	0.244745	0.182647	0.240849	0.471838	0.191654	0.460502	hsa_piR_017723/gb/DQ594464/Homo
0.696273	0.429717	0.0855348	0.475132	0.785727	0.27603	0.377309	0.342606	0.43036	hsa_piR_017724/gb/DQ594465/Homo
0.291594	0.272414	0.0261823	0.324447	0.629946	0.0897818	0.107984	0.21877	0.0975537	hsa_piR_017791/gb/DQ594556/Homo
0.865212	0.551637	0.875456	0.117652	0.0884606	0.798601	0.82847	0.979334	0.326923	hsa_piR_017936/gb/DQ594740/Homo
0.146368	0.559612	0.0143988	0.144995	0.156496	0.0372497	0.0402537	0.318386	0.0120012	hsa_piR_018165/gb/DQ595023/Homo
0.416433	0.609216	0.571346	0.535954	0.41489	0.440091	0.420402	0.52915	0.445762	hsa_piR_018292/gb/DQ595186/Homo
0.0434761	0.113169	0.993674	0.640254	0.708345	0.7748	0.867495	0.959721	0.765315	hsa_piR_018570/gb/DQ595536/Homo
0.589541	0.653261	0.833209	0.453839	0.181337	0.952915	0.86392	0.757576	0.587886	hsa_piR_018573/gb/DQ595539/Homo
0.907646	0.702358	0.835392	0.593917	0.414757	0.625932	0.741823	0.987747	0.698072	hsa_piR_018780/gb/DQ595807/Homo
0.885929	0.486335	0.464816	0.59523	0.394006	0.645527	0.651596	0.948155	0.201023	hsa_piR_018849/gb/DQ595899/Homo
0.420546	0.72334	0.459143	0.730971	0.985174	0.662409	0.681209	0.959186	0.381644	hsa_piR_019050/gb/DQ596155/Homo
0.7553	0.384827	0.876225	0.768462	0.600007	0.948833	0.819466	0.91974	0.567134	hsa_piR_019179/gb/DQ596327/Homo
0.747878	0.615568	0.612995	0.75961	0.714567	0.729946	0.958217	0.957397	0.990641	hsa_piR_019354/gb/DQ596587/Homo
0.00695656	0.148189	0.00115477	0.0528744	0.0771334	0.00184367	0.00225842	0.0117541	0.00940867	hsa_piR_019420/gb/DQ596670/Homo
0.522645	0.402341	0.578629	0.837499	0.673448	0.435499	0.381542	0.721293	0.401211	hsa_piR_019521/gb/DQ596805/Homo
0.243382	0.575367	0.819513	0.12582	0.165456	0.973618	0.939631	0.965586	0.857787	hsa_piR_019544/gb/DQ596830/Homo
0.708382	0.318852	0.469359	0.807089	0.538928	0.211693	0.343517	0.232089	0.785677	hsa_piR_019675/gb/DQ596992/Homo
0.147157	0.78366	0.168163	0.906149	0.895035	0.389328	0.253009	0.567741	0.353901	hsa_piR_019676/gb/DQ596993/Homo
0.936923	0.493116	0.120167	0.532918	0.627827	0.439427	0.362339	0.490022	0.39043	hsa_piR_019825/gb/DQ597218/Homo
0.515964	0.493283	0.520341	0.421997	0.84673	0.571881	0.790994	0.627979	0.823014	hsa_piR_019911/gb/DQ597340/Homo
0.65456	0.913929	0.340845	0.018847	0.0886154	0.414262	0.173438	0.957503	0.239141	hsa_piR_019912/gb/DQ597341/Homo
0.0778773	0.0300417	0.321037	0.183765	0.385017	0.55485	0.555455	0.930255	0.648293	hsa_piR_019914/gb/DQ597347/Homo
0.0980934	0.0804509	0.729211	0.424827	0.433852	0.516198	0.555299	0.775151	0.66185	hsa_piR_019951/gb/DQ597403/Homo
0.423391	0.98263	0.884045	0.248031	0.357021	0.742753	0.995567	0.666574	0.63284	hsa_piR_020008/gb/DQ597482/Homo
0.283945	0.0250775	0.531657	0.551795	0.810801	0.599359	0.840282	0.34503	0.449904	hsa_piR_020009/gb/DQ597484/Homo
0.660425	0.2831	0.185076	0.485877	0.657042	0.434617	0.383361	0.557803	0.408399	hsa_piR_020326/gb/DQ597916/Homo
0.437717	0.79886	0.886421	0.414658	0.36992	0.970711	0.561872	0.904494	0.734032	hsa_piR_020329/gb/DQ597919/Homo
0.135531	0.381591	0.752767	0.109767	0.356945	0.635031	0.421364	0.990737	0.555122	hsa_piR_020365/gb/DQ597975/Homo
0.614163	0.997503	0.354875	0.0508249	0.080434	0.130696	0.197556	0.407407	0.258983	hsa_piR_020381/gb/DQ597997/Homo
0.227442	0.753367	0.130337	0.0632905	0.130283	0.303996	0.356226	0.187621	0.134865	hsa_piR_020388/gb/DQ598008/Homo
0.422981	0.266209	0.639937	0.815127	0.85798	0.989329	0.814751	0.770861	0.925358	hsa_piR_020439/gb/DQ598084/Homo
0.194599	0.0761012	0.594	0.772954	0.888521	0.95593	0.822149	0.74314	0.674312	hsa_piR_020450/gb/DQ598104/Homo
0.512284	0.803477	0.122274	0.0245936	0.104302	0.134247	0.208458	0.222837	0.11703	hsa_piR_020485/gb/DQ598159/Homo
0.437585	0.393084	0.26951	0.906643	0.653249	0.192098	0.18968	0.305868	0.447136	hsa_piR_020490/gb/DQ598167/Homo
0.43598	0.12124	0.626063	0.0473162	0.0563953	0.784749	0.782195	0.660039	0.428281	hsa_piR_020496/gb/DQ598175/Homo
0.552575	0.721704	0.81503	0.634587	0.506087	0.75803	0.93845	0.755707	0.765284	hsa_piR_020497/gb/DQ598177/Homo
0.748405	0.0600804	0.147175	0.163418	0.414908	0.262716	0.092877	0.757273	0.724779	hsa_piR_020499/gb/DQ598183/Homo
0.588232	0.98264	0.0603025	0.013538	0.0708414	0.0248786	0.0635375	0.0533338	0.0237299	hsa_piR_020500/gb/DQ598190/Homo
0.654182	0.687617	0.955351	0.263785	0.310895	0.634617	0.742787	0.779933	0.724381	hsa_piR_020541/gb/DQ598252/Homo
0.543018	0.543456	0.424733	0.655962	0.316393	0.462969	0.521319	0.520328	0.946746	hsa_piR_020548/gb/DQ598263/Homo
0.985208	0.925336	0.706095	0.834093	0.83289	0.925152	0.639453	0.587158	0.975936	hsa_piR_020619/gb/DQ598378/Homo
0.720142	0.832799	0.168705	0.987033	0.856789	0.358288	0.403992	0.31243	0.478905	hsa_piR_020657/gb/DQ598428/Homo
0.626508	0.554183	0.222445	0.77601	0.65666	0.600031	0.401448	0.701142	0.681629	hsa_piR_020813/gb/DQ598646/Homo
0.827275	0.742278	0.166902	0.458557	0.596347	0.263323	0.148495	0.433506	0.399661	hsa_piR_020814/gb/DQ598650/Homo
0.164399	0.38297	0.241982	0.610466	0.86865	0.363286	0.311578	0.46058	0.549008	hsa_piR_020815/gb/DQ598651/Homo
0.0932658	0.103857	0.399294	0.82175	0.882625	0.445286	0.390614	0.607674	0.337869	hsa_piR_020828/gb/DQ598675/Homo
0.184458	0.167999	0.670402	0.118806	0.391795	0.847743	0.47953	0.879427	0.999028	hsa_piR_020829/gb/DQ598677/Homo
0.165084	0.194845	0.190907	0.524337	0.490389	0.218002	0.269213	0.119579	0.267046	hsa_piR_021032/gb/DQ598918/Homo

## Sheet: geneTraitCorrelationPvalue
Gene	Trait	PersonCorrelationValue	Pvalue
hsa_piR_000045/gb/DQ569993/Homo	Age	0.120138	0.498548
hsa_piR_000045/gb/DQ569993/Homo	ALT (u/l)	0.0897441	0.613741
hsa_piR_000045/gb/DQ569993/Homo	AST (u/l)	0.0152392	0.93292
hsa_piR_000045/gb/DQ569993/Homo	BMI	0.00972797	0.956455
hsa_piR_000045/gb/DQ569993/Homo	Ca (mmol/l)	0.144935	0.413454
hsa_piR_000045/gb/DQ569993/Homo	HbA1C (%)	0.0386099	0.82837
hsa_piR_000045/gb/DQ569993/Homo	HDL (mmol/l)	0.137375	0.438488
hsa_piR_000045/gb/DQ569993/Homo	LDL (mmol/l)	0.0992404	0.582683
hsa_piR_000045/gb/DQ569993/Homo	T. Chol. (mmol/l)	0.130969	0.460333
hsa_piR_000441/gb/DQ570540/Homo	Age	0.10364	0.559698
hsa_piR_000441/gb/DQ570540/Homo	ALT (u/l)	-0.0290092	0.87063
hsa_piR_000441/gb/DQ570540/Homo	AST (u/l)	-0.0936389	0.604239
hsa_piR_000441/gb/DQ570540/Homo	BMI	-0.0217167	0.902973
hsa_piR_000441/gb/DQ570540/Homo	Ca (mmol/l)	-0.168079	0.342019
hsa_piR_000441/gb/DQ570540/Homo	HbA1C (%)	-0.212584	0.227411
hsa_piR_000441/gb/DQ570540/Homo	HDL (mmol/l)	-0.118005	0.50626
hsa_piR_000441/gb/DQ570540/Homo	LDL (mmol/l)	-0.187804	0.295284
hsa_piR_000441/gb/DQ570540/Homo	T. Chol. (mmol/l)	-0.177125	0.316283
hsa_piR_000552/gb/DQ570687/Homo	Age	0.274556	0.116087
hsa_piR_000552/gb/DQ570687/Homo	ALT (u/l)	-0.158115	0.371796
hsa_piR_000552/gb/DQ570687/Homo	AST (u/l)	-0.17243	0.33728
hsa_piR_000552/gb/DQ570687/Homo	BMI	0.0743567	0.675997
hsa_piR_000552/gb/DQ570687/Homo	Ca (mmol/l)	-0.279311	0.109653
hsa_piR_000552/gb/DQ570687/Homo	HbA1C (%)	-0.361182	0.0358439
hsa_piR_000552/gb/DQ570687/Homo	HDL (mmol/l)	-0.182411	0.301819
hsa_piR_000552/gb/DQ570687/Homo	LDL (mmol/l)	-0.287024	0.105333
hsa_piR_000552/gb/DQ570687/Homo	T. Chol. (mmol/l)	-0.218931	0.213505
hsa_piR_000560/gb/DQ570698/Homo	Age	-0.12264	0.489581
hsa_piR_000560/gb/DQ570698/Homo	ALT (u/l)	-0.0312856	0.860574
hsa_piR_000560/gb/DQ570698/Homo	AST (u/l)	-0.0157392	0.930724
hsa_piR_000560/gb/DQ570698/Homo	BMI	-0.187229	0.289007
hsa_piR_000560/gb/DQ570698/Homo	Ca (mmol/l)	-0.0904708	0.610861
hsa_piR_000560/gb/DQ570698/Homo	HbA1C (%)	-0.161591	0.361239
hsa_piR_000560/gb/DQ570698/Homo	HDL (mmol/l)	-0.0333005	0.85169
hsa_piR_000560/gb/DQ570698/Homo	LDL (mmol/l)	-0.167395	0.351789
hsa_piR_000560/gb/DQ570698/Homo	T. Chol. (mmol/l)	-0.0716568	0.687156
hsa_piR_000586/gb/DQ570728/Homo	Age	0.173918	0.325263
hsa_piR_000586/gb/DQ570728/Homo	ALT (u/l)	-0.0697088	0.695249
hsa_piR_000586/gb/DQ570728/Homo	AST (u/l)	-0.122382	0.497468
hsa_piR_000586/gb/DQ570728/Homo	BMI	0.0371492	0.834772
hsa_piR_000586/gb/DQ570728/Homo	Ca (mmol/l)	-0.0474803	0.789739
hsa_piR_000586/gb/DQ570728/Homo	HbA1C (%)	-0.12559	0.479113
hsa_piR_000586/gb/DQ570728/Homo	HDL (mmol/l)	-0.0127322	0.943026
hsa_piR_000586/gb/DQ570728/Homo	LDL (mmol/l)	-0.0979324	0.587685
hsa_piR_000586/gb/DQ570728/Homo	T. Chol. (mmol/l)	-0.0601402	0.735466
hsa_piR_000753/gb/DQ570940/Homo	Age	-0.115892	0.513958
hsa_piR_000753/gb/DQ570940/Homo	ALT (u/l)	0.0172925	0.922673
hsa_piR_000753/gb/DQ570940/Homo	AST (u/l)	0.0244157	0.892715
hsa_piR_000753/gb/DQ570940/Homo	BMI	-0.0790684	0.656684
hsa_piR_000753/gb/DQ570940/Homo	Ca (mmol/l)	-0.0188686	0.915649
hsa_piR_000753/gb/DQ570940/Homo	HbA1C (%)	-0.125502	0.479426
hsa_piR_000753/gb/DQ570940/Homo	HDL (mmol/l)	-0.186415	0.291148
hsa_piR_000753/gb/DQ570940/Homo	LDL (mmol/l)	-0.106483	0.555328
hsa_piR_000753/gb/DQ570940/Homo	T. Chol. (mmol/l)	-0.088308	0.619449
hsa_piR_000765/gb/DQ570956/Homo	Age	0.181041	0.305526
hsa_piR_000765/gb/DQ570956/Homo	ALT (u/l)	0.165806	0.348679
hsa_piR_000765/gb/DQ570956/Homo	AST (u/l)	0.0789578	0.662277
hsa_piR_000765/gb/DQ570956/Homo	BMI	0.195784	0.267134
hsa_piR_000765/gb/DQ570956/Homo	Ca (mmol/l)	0.052392	0.768551
hsa_piR_000765/gb/DQ570956/Homo	HbA1C (%)	0.16065	0.364081
hsa_piR_000765/gb/DQ570956/Homo	HDL (mmol/l)	0.051141	0.773933
hsa_piR_000765/gb/DQ570956/Homo	LDL (mmol/l)	0.122223	0.49803
hsa_piR_000765/gb/DQ570956/Homo	T. Chol. (mmol/l)	0.0926097	0.602418
hsa_piR_000794/gb/DQ570992/Homo	Age	0.309704	0.0746775
hsa_piR_000794/gb/DQ570992/Homo	ALT (u/l)	0.00395063	0.982309
hsa_piR_000794/gb/DQ570992/Homo	AST (u/l)	-0.0257876	0.886725
hsa_piR_000794/gb/DQ570992/Homo	BMI	0.251987	0.150523
hsa_piR_000794/gb/DQ570992/Homo	Ca (mmol/l)	-0.0374342	0.833523
hsa_piR_000794/gb/DQ570992/Homo	HbA1C (%)	-0.0283701	0.873457
hsa_piR_000794/gb/DQ570992/Homo	HDL (mmol/l)	0.0151604	0.932184
hsa_piR_000794/gb/DQ570992/Homo	LDL (mmol/l)	-0.151937	0.398628
hsa_piR_000794/gb/DQ570992/Homo	T. Chol. (mmol/l)	-0.128614	0.468506
hsa_piR_000805/gb/DQ571003/Homo	Age	-0.0373184	0.83403
hsa_piR_000805/gb/DQ571003/Homo	ALT (u/l)	0.15619	0.377721
hsa_piR_000805/gb/DQ571003/Homo	AST (u/l)	0.0912629	0.613484
hsa_piR_000805/gb/DQ571003/Homo	BMI	0.143302	0.418791
hsa_piR_000805/gb/DQ571003/Homo	Ca (mmol/l)	0.0323291	0.855971
hsa_piR_000805/gb/DQ571003/Homo	HbA1C (%)	0.021908	0.902122
hsa_piR_000805/gb/DQ571003/Homo	HDL (mmol/l)	-0.0134654	0.939751
hsa_piR_000805/gb/DQ571003/Homo	LDL (mmol/l)	0.0339027	0.851425
hsa_piR_000805/gb/DQ571003/Homo	T. Chol. (mmol/l)	0.0943206	0.595701
hsa_piR_001042/gb/DQ571335/Homo	Age	0.235376	0.18023
hsa_piR_001042/gb/DQ571335/Homo	ALT (u/l)	-0.101751	0.566914
hsa_piR_001042/gb/DQ571335/Homo	AST (u/l)	-0.104147	0.564087
hsa_piR_001042/gb/DQ571335/Homo	BMI	0.180506	0.306983
hsa_piR_001042/gb/DQ571335/Homo	Ca (mmol/l)	-0.242099	0.167745
hsa_piR_001042/gb/DQ571335/Homo	HbA1C (%)	-0.308205	0.0761682
hsa_piR_001042/gb/DQ571335/Homo	HDL (mmol/l)	-0.212928	0.226641
hsa_piR_001042/gb/DQ571335/Homo	LDL (mmol/l)	-0.251967	0.157195
hsa_piR_001042/gb/DQ571335/Homo	T. Chol. (mmol/l)	-0.212648	0.227266
hsa_piR_001101/gb/DQ571419/Homo	Age	-0.0196498	0.91217
hsa_piR_001101/gb/DQ571419/Homo	ALT (u/l)	0.0162751	0.92721
hsa_piR_001101/gb/DQ571419/Homo	AST (u/l)	-0.00600466	0.973544
hsa_piR_001101/gb/DQ571419/Homo	BMI	-0.182114	0.302621
hsa_piR_001101/gb/DQ571419/Homo	Ca (mmol/l)	-0.025945	0.884198
hsa_piR_001101/gb/DQ571419/Homo	HbA1C (%)	-0.190032	0.281718
hsa_piR_001101/gb/DQ571419/Homo	HDL (mmol/l)	-0.0389219	0.827004
hsa_piR_001101/gb/DQ571419/Homo	LDL (mmol/l)	-0.116208	0.519569
hsa_piR_001101/gb/DQ571419/Homo	T. Chol. (mmol/l)	-0.0576249	0.746159
hsa_piR_001152/gb/DQ571500/Homo	Age	0.0881215	0.620192
hsa_piR_001152/gb/DQ571500/Homo	ALT (u/l)	-0.113713	0.521952
hsa_piR_001152/gb/DQ571500/Homo	AST (u/l)	-0.0802305	0.657162
hsa_piR_001152/gb/DQ571500/Homo	BMI	-0.116986	0.509966
hsa_piR_001152/gb/DQ571500/Homo	Ca (mmol/l)	-0.103808	0.559057
hsa_piR_001152/gb/DQ571500/Homo	HbA1C (%)	-0.274892	0.115623
hsa_piR_001152/gb/DQ571500/Homo	HDL (mmol/l)	-0.0831588	0.640093
hsa_piR_001152/gb/DQ571500/Homo	LDL (mmol/l)	-0.229269	0.199337
hsa_piR_001152/gb/DQ571500/Homo	T. Chol. (mmol/l)	-0.143473	0.418231
hsa_piR_001159/gb/DQ571511/Homo	Age	0.275777	0.114408
hsa_piR_001159/gb/DQ571511/Homo	ALT (u/l)	-0.275606	0.114643
hsa_piR_001159/gb/DQ571511/Homo	AST (u/l)	-0.233047	0.191829
hsa_piR_001159/gb/DQ571511/Homo	BMI	0.0148232	0.933688
hsa_piR_001159/gb/DQ571511/Homo	Ca (mmol/l)	-0.289876	0.0963223
hsa_piR_001159/gb/DQ571511/Homo	HbA1C (%)	-0.331029	0.0558344
hsa_piR_001159/gb/DQ571511/Homo	HDL (mmol/l)	-0.205692	0.24319
hsa_piR_001159/gb/DQ571511/Homo	LDL (mmol/l)	-0.346303	0.0483563
hsa_piR_001159/gb/DQ571511/Homo	T. Chol. (mmol/l)	-0.269651	0.123016
hsa_piR_001168/gb/DQ571524/Homo	Age	0.131806	0.457445
hsa_piR_001168/gb/DQ571524/Homo	ALT (u/l)	0.246327	0.160216
hsa_piR_001168/gb/DQ571524/Homo	AST (u/l)	0.298771	0.0912283
hsa_piR_001168/gb/DQ571524/Homo	BMI	0.158476	0.370693
hsa_piR_001168/gb/DQ571524/Homo	Ca (mmol/l)	0.0837353	0.637768
hsa_piR_001168/gb/DQ571524/Homo	HbA1C (%)	0.129327	0.466025
hsa_piR_001168/gb/DQ571524/Homo	HDL (mmol/l)	0.116492	0.511767
hsa_piR_001168/gb/DQ571524/Homo	LDL (mmol/l)	0.00173353	0.992361
hsa_piR_001168/gb/DQ571524/Homo	T. Chol. (mmol/l)	0.114709	0.518292
hsa_piR_001170/gb/DQ571526/Homo	Age	0.30279	0.0817465
hsa_piR_001170/gb/DQ571526/Homo	ALT (u/l)	-0.0715609	0.687554
hsa_piR_001170/gb/DQ571526/Homo	AST (u/l)	-0.114977	0.524033
hsa_piR_001170/gb/DQ571526/Homo	BMI	0.329581	0.056981
hsa_piR_001170/gb/DQ571526/Homo	Ca (mmol/l)	-0.200111	0.256493
hsa_piR_001170/gb/DQ571526/Homo	HbA1C (%)	-0.127456	0.472556
hsa_piR_001170/gb/DQ571526/Homo	HDL (mmol/l)	-0.172415	0.329527
hsa_piR_001170/gb/DQ571526/Homo	LDL (mmol/l)	-0.0707082	0.695785
hsa_piR_001170/gb/DQ571526/Homo	T. Chol. (mmol/l)	-0.0811312	0.648296
hsa_piR_001207/gb/DQ571591/Homo	Age	0.0269035	0.87995
hsa_piR_001207/gb/DQ571591/Homo	ALT (u/l)	0.0914934	0.606818
hsa_piR_001207/gb/DQ571591/Homo	AST (u/l)	0.00302803	0.986657
hsa_piR_001207/gb/DQ571591/Homo	BMI	-0.0346596	0.845708
hsa_piR_001207/gb/DQ571591/Homo	Ca (mmol/l)	0.215807	0.220274
hsa_piR_001207/gb/DQ571591/Homo	HbA1C (%)	0.0224399	0.899758
hsa_piR_001207/gb/DQ571591/Homo	HDL (mmol/l)	-0.0163262	0.926982
hsa_piR_001207/gb/DQ571591/Homo	LDL (mmol/l)	-0.0314418	0.862103
hsa_piR_001207/gb/DQ571591/Homo	T. Chol. (mmol/l)	0.0312429	0.860762
hsa_piR_001311/gb/DQ571812/Homo	Age	-0.0791436	0.656377
hsa_piR_001311/gb/DQ571812/Homo	ALT (u/l)	-0.040701	0.819224
hsa_piR_001311/gb/DQ571812/Homo	AST (u/l)	-0.0264664	0.883763
hsa_piR_001311/gb/DQ571812/Homo	BMI	-0.0109296	0.951082
hsa_piR_001311/gb/DQ571812/Homo	Ca (mmol/l)	-0.0921493	0.604231
hsa_piR_001311/gb/DQ571812/Homo	HbA1C (%)	-0.0593899	0.73865
hsa_piR_001311/gb/DQ571812/Homo	HDL (mmol/l)	-0.146587	0.408094
hsa_piR_001311/gb/DQ571812/Homo	LDL (mmol/l)	-0.0748126	0.679039
hsa_piR_001311/gb/DQ571812/Homo	T. Chol. (mmol/l)	-0.0856695	0.629993
hsa_piR_001312/gb/DQ571813/Homo	Age	0.120228	0.498226
hsa_piR_001312/gb/DQ571813/Homo	ALT (u/l)	0.229953	0.190769
hsa_piR_001312/gb/DQ571813/Homo	AST (u/l)	0.235947	0.1862
hsa_piR_001312/gb/DQ571813/Homo	BMI	0.112557	0.52622
hsa_piR_001312/gb/DQ571813/Homo	Ca (mmol/l)	0.171035	0.333471
hsa_piR_001312/gb/DQ571813/Homo	HbA1C (%)	0.204341	0.246368
hsa_piR_001312/gb/DQ571813/Homo	HDL (mmol/l)	0.228044	0.19458
hsa_piR_001312/gb/DQ571813/Homo	LDL (mmol/l)	0.156421	0.384689
hsa_piR_001312/gb/DQ571813/Homo	T. Chol. (mmol/l)	0.227579	0.195516
hsa_piR_001318/gb/DQ571823/Homo	Age	-0.119763	0.499902
hsa_piR_001318/gb/DQ571823/Homo	ALT (u/l)	0.0167317	0.925174
hsa_piR_001318/gb/DQ571823/Homo	AST (u/l)	0.142587	0.428609
hsa_piR_001318/gb/DQ571823/Homo	BMI	-0.0231878	0.896434
hsa_piR_001318/gb/DQ571823/Homo	Ca (mmol/l)	-0.0155705	0.930354
hsa_piR_001318/gb/DQ571823/Homo	HbA1C (%)	-0.0607563	0.732854
hsa_piR_001318/gb/DQ571823/Homo	HDL (mmol/l)	-0.0876452	0.62209
hsa_piR_001318/gb/DQ571823/Homo	LDL (mmol/l)	-0.0878153	0.627003
hsa_piR_001318/gb/DQ571823/Homo	T. Chol. (mmol/l)	-0.0600382	0.735898
hsa_piR_001346/gb/DQ571858/Homo	Age	0.305382	0.0790386
hsa_piR_001346/gb/DQ571858/Homo	ALT (u/l)	-0.232414	0.185934
hsa_piR_001346/gb/DQ571858/Homo	AST (u/l)	-0.192814	0.282353
hsa_piR_001346/gb/DQ571858/Homo	BMI	0.0626045	0.725037
hsa_piR_001346/gb/DQ571858/Homo	Ca (mmol/l)	-0.0997359	0.574658
hsa_piR_001346/gb/DQ571858/Homo	HbA1C (%)	-0.219708	0.211844
hsa_piR_001346/gb/DQ571858/Homo	HDL (mmol/l)	-0.0393625	0.825076
hsa_piR_001346/gb/DQ571858/Homo	LDL (mmol/l)	-0.177089	0.324186
hsa_piR_001346/gb/DQ571858/Homo	T. Chol. (mmol/l)	-0.0838502	0.637305
hsa_piR_002158/gb/DQ572892/Homo	Age	0.279255	0.109728
hsa_piR_002158/gb/DQ572892/Homo	ALT (u/l)	-0.0898598	0.613282
hsa_piR_002158/gb/DQ572892/Homo	AST (u/l)	-0.0653439	0.717887
hsa_piR_002158/gb/DQ572892/Homo	BMI	0.112112	0.52787
hsa_piR_002158/gb/DQ572892/Homo	Ca (mmol/l)	-0.162811	0.357577
hsa_piR_002158/gb/DQ572892/Homo	HbA1C (%)	-0.337429	0.050985
hsa_piR_002158/gb/DQ572892/Homo	HDL (mmol/l)	-0.148088	0.403258
hsa_piR_002158/gb/DQ572892/Homo	LDL (mmol/l)	-0.293325	0.0975751
hsa_piR_002158/gb/DQ572892/Homo	T. Chol. (mmol/l)	-0.247734	0.157766
hsa_piR_002852/gb/DQ573835/Homo	Age	-0.0942009	0.59617
hsa_piR_002852/gb/DQ573835/Homo	ALT (u/l)	0.138066	0.436166
hsa_piR_002852/gb/DQ573835/Homo	AST (u/l)	0.119429	0.507977
hsa_piR_002852/gb/DQ573835/Homo	BMI	-0.263011	0.13288
hsa_piR_002852/gb/DQ573835/Homo	Ca (mmol/l)	0.236807	0.177519
hsa_piR_002852/gb/DQ573835/Homo	HbA1C (%)	0.319085	0.065858
hsa_piR_002852/gb/DQ573835/Homo	HDL (mmol/l)	0.33919	0.0497118
hsa_piR_002852/gb/DQ573835/Homo	LDL (mmol/l)	0.317121	0.0721432
hsa_piR_002852/gb/DQ573835/Homo	T. Chol. (mmol/l)	0.325436	0.060366
hsa_piR_002973/gb/DQ573999/Homo	Age	-0.0287888	0.871605
hsa_piR_002973/gb/DQ573999/Homo	ALT (u/l)	-0.227018	0.196651
hsa_piR_002973/gb/DQ573999/Homo	AST (u/l)	-0.248729	0.162777
hsa_piR_002973/gb/DQ573999/Homo	BMI	-0.1283	0.469603
hsa_piR_002973/gb/DQ573999/Homo	Ca (mmol/l)	-0.223386	0.204102
hsa_piR_002973/gb/DQ573999/Homo	HbA1C (%)	-0.183513	0.298858
hsa_piR_002973/gb/DQ573999/Homo	HDL (mmol/l)	-0.0823166	0.643495
hsa_piR_002973/gb/DQ573999/Homo	LDL (mmol/l)	-0.167875	0.350391
hsa_piR_002973/gb/DQ573999/Homo	T. Chol. (mmol/l)	-0.116605	0.511351
hsa_piR_004153/gb/DQ575660/Homo	Age	0.178054	0.313708
hsa_piR_004153/gb/DQ575660/Homo	ALT (u/l)	0.0798976	0.653307
hsa_piR_004153/gb/DQ575660/Homo	AST (u/l)	0.0679267	0.707216
hsa_piR_004153/gb/DQ575660/Homo	BMI	0.141977	0.423151
hsa_piR_004153/gb/DQ575660/Homo	Ca (mmol/l)	-0.0410992	0.817485
hsa_piR_004153/gb/DQ575660/Homo	HbA1C (%)	0.0151678	0.932151
hsa_piR_004153/gb/DQ575660/Homo	HDL (mmol/l)	0.00717006	0.967898
hsa_piR_004153/gb/DQ575660/Homo	LDL (mmol/l)	-0.0182204	0.919836
hsa_piR_004153/gb/DQ575660/Homo	T. Chol. (mmol/l)	-0.027839	0.875807
hsa_piR_004271/gb/DQ575827/Homo	Age	-0.103071	0.561865
hsa_piR_004271/gb/DQ575827/Homo	ALT (u/l)	0.111311	0.530841
hsa_piR_004271/gb/DQ575827/Homo	AST (u/l)	0.0994511	0.581878
hsa_piR_004271/gb/DQ575827/Homo	BMI	-0.0630428	0.723187
hsa_piR_004271/gb/DQ575827/Homo	Ca (mmol/l)	0.187131	0.289266
hsa_piR_004271/gb/DQ575827/Homo	HbA1C (%)	0.275045	0.115412
hsa_piR_004271/gb/DQ575827/Homo	HDL (mmol/l)	0.42237	0.0128326
hsa_piR_004271/gb/DQ575827/Homo	LDL (mmol/l)	0.174275	0.332057
hsa_piR_004271/gb/DQ575827/Homo	T. Chol. (mmol/l)	0.252885	0.149025
hsa_piR_004307/gb/DQ575881/Homo	Age	0.124157	0.484183
hsa_piR_004307/gb/DQ575881/Homo	ALT (u/l)	0.26354	0.132073
hsa_piR_004307/gb/DQ575881/Homo	AST (u/l)	0.150277	0.403862
hsa_piR_004307/gb/DQ575881/Homo	BMI	0.193513	0.272832
hsa_piR_004307/gb/DQ575881/Homo	Ca (mmol/l)	0.153645	0.385638
hsa_piR_004307/gb/DQ575881/Homo	HbA1C (%)	0.311147	0.0732642
hsa_piR_004307/gb/DQ575881/Homo	HDL (mmol/l)	0.13646	0.441572
hsa_piR_004307/gb/DQ575881/Homo	LDL (mmol/l)	0.271724	0.126093
hsa_piR_004307/gb/DQ575881/Homo	T. Chol. (mmol/l)	0.243483	0.165252
hsa_piR_004308/gb/DQ575882/Homo	Age	0.132922	0.453613
hsa_piR_004308/gb/DQ575882/Homo	ALT (u/l)	0.065374	0.713374
hsa_piR_004308/gb/DQ575882/Homo	AST (u/l)	0.0522656	0.772686
hsa_piR_004308/gb/DQ575882/Homo	BMI	0.240269	0.17108
hsa_piR_004308/gb/DQ575882/Homo	Ca (mmol/l)	0.00221825	0.990066
hsa_piR_004308/gb/DQ575882/Homo	HbA1C (%)	0.109568	0.537333
hsa_piR_004308/gb/DQ575882/Homo	HDL (mmol/l)	-0.0261782	0.883164
hsa_piR_004308/gb/DQ575882/Homo	LDL (mmol/l)	0.0781224	0.665642
hsa_piR_004308/gb/DQ575882/Homo	T. Chol. (mmol/l)	-0.00149797	0.993292
hsa_piR_004721/gb/DQ576479/Homo	Age	-0.0468557	0.792444
hsa_piR_004721/gb/DQ576479/Homo	ALT (u/l)	0.0879732	0.620783
hsa_piR_004721/gb/DQ576479/Homo	AST (u/l)	0.113769	0.52843
hsa_piR_004721/gb/DQ576479/Homo	BMI	0.076787	0.666009
hsa_piR_004721/gb/DQ576479/Homo	Ca (mmol/l)	0.206162	0.242092
hsa_piR_004721/gb/DQ576479/Homo	HbA1C (%)	0.239157	0.17313
hsa_piR_004721/gb/DQ576479/Homo	HDL (mmol/l)	0.146338	0.408899
hsa_piR_004721/gb/DQ576479/Homo	LDL (mmol/l)	0.0912151	0.61367
hsa_piR_004721/gb/DQ576479/Homo	T. Chol. (mmol/l)	0.0718334	0.686424
hsa_piR_004801/gb/DQ576605/Homo	Age	0.0763078	0.667974
hsa_piR_004801/gb/DQ576605/Homo	ALT (u/l)	-0.224862	0.20105
hsa_piR_004801/gb/DQ576605/Homo	AST (u/l)	-0.200875	0.262323
hsa_piR_004801/gb/DQ576605/Homo	BMI	0.0263617	0.882351
hsa_piR_004801/gb/DQ576605/Homo	Ca (mmol/l)	-0.242755	0.166561
hsa_piR_004801/gb/DQ576605/Homo	HbA1C (%)	-0.268046	0.125349
hsa_piR_004801/gb/DQ576605/Homo	HDL (mmol/l)	-0.273466	0.117601
hsa_piR_004801/gb/DQ576605/Homo	LDL (mmol/l)	-0.333124	0.0581754
hsa_piR_004801/gb/DQ576605/Homo	T. Chol. (mmol/l)	-0.260848	0.136214
hsa_piR_004987/gb/DQ576872/Homo	Age	0.161837	0.3605
hsa_piR_004987/gb/DQ576872/Homo	ALT (u/l)	0.0163624	0.926821
hsa_piR_004987/gb/DQ576872/Homo	AST (u/l)	0.0464722	0.797328
hsa_piR_004987/gb/DQ576872/Homo	BMI	0.0111925	0.949907
hsa_piR_004987/gb/DQ576872/Homo	Ca (mmol/l)	-0.105083	0.554215
hsa_piR_004987/gb/DQ576872/Homo	HbA1C (%)	-0.122589	0.489762
hsa_piR_004987/gb/DQ576872/Homo	HDL (mmol/l)	-0.0863643	0.627209
hsa_piR_004987/gb/DQ576872/Homo	LDL (mmol/l)	-0.195377	0.27588
hsa_piR_004987/gb/DQ576872/Homo	T. Chol. (mmol/l)	-0.159328	0.368092
hsa_piR_005271/gb/DQ577259/Homo	Age	0.0455676	0.798031
hsa_piR_005271/gb/DQ577259/Homo	ALT (u/l)	0.0558583	0.753696
hsa_piR_005271/gb/DQ577259/Homo	AST (u/l)	0.0767254	0.671285
hsa_piR_005271/gb/DQ577259/Homo	BMI	-0.0622275	0.72663
hsa_piR_005271/gb/DQ577259/Homo	Ca (mmol/l)	0.0311728	0.861071
hsa_piR_005271/gb/DQ577259/Homo	HbA1C (%)	-0.103831	0.55897
hsa_piR_005271/gb/DQ577259/Homo	HDL (mmol/l)	0.0126547	0.943372
hsa_piR_005271/gb/DQ577259/Homo	LDL (mmol/l)	-0.0554725	0.759137
hsa_piR_005271/gb/DQ577259/Homo	T. Chol. (mmol/l)	0.013635	0.938994
hsa_piR_005799/gb/DQ577967/Homo	Age	-0.0128642	0.942437
hsa_piR_005799/gb/DQ577967/Homo	ALT (u/l)	0.0390629	0.826387
hsa_piR_005799/gb/DQ577967/Homo	AST (u/l)	0.0632107	0.726739
hsa_piR_005799/gb/DQ577967/Homo	BMI	-0.00675034	0.969776
hsa_piR_005799/gb/DQ577967/Homo	Ca (mmol/l)	0.00967591	0.956688
hsa_piR_005799/gb/DQ577967/Homo	HbA1C (%)	-0.0751623	0.67268
hsa_piR_005799/gb/DQ577967/Homo	HDL (mmol/l)	-0.096168	0.588485
hsa_piR_005799/gb/DQ577967/Homo	LDL (mmol/l)	-0.0834964	0.644107
hsa_piR_005799/gb/DQ577967/Homo	T. Chol. (mmol/l)	-0.0588824	0.740807
hsa_piR_006426/gb/DQ578783/Homo	Age	0.165534	0.349481
hsa_piR_006426/gb/DQ578783/Homo	ALT (u/l)	-0.0653135	0.713629
hsa_piR_006426/gb/DQ578783/Homo	AST (u/l)	0.0172438	0.92412
hsa_piR_006426/gb/DQ578783/Homo	BMI	0.105184	0.553832
hsa_piR_006426/gb/DQ578783/Homo	Ca (mmol/l)	-0.0833866	0.639173
hsa_piR_006426/gb/DQ578783/Homo	HbA1C (%)	-0.174373	0.32398
hsa_piR_006426/gb/DQ578783/Homo	HDL (mmol/l)	-0.160276	0.365211
hsa_piR_006426/gb/DQ578783/Homo	LDL (mmol/l)	-0.201831	0.260011
hsa_piR_006426/gb/DQ578783/Homo	T. Chol. (mmol/l)	-0.148426	0.402173
hsa_piR_007635/gb/DQ580405/Homo	Age	-0.0210113	0.90611
hsa_piR_007635/gb/DQ580405/Homo	ALT (u/l)	0.185264	0.294191
hsa_piR_007635/gb/DQ580405/Homo	AST (u/l)	0.147262	0.413465
hsa_piR_007635/gb/DQ580405/Homo	BMI	0.0331118	0.852521
hsa_piR_007635/gb/DQ580405/Homo	Ca (mmol/l)	0.10187	0.566458
hsa_piR_007635/gb/DQ580405/Homo	HbA1C (%)	-0.000293569	0.998685
hsa_piR_007635/gb/DQ580405/Homo	HDL (mmol/l)	-0.0695582	0.695876
hsa_piR_007635/gb/DQ580405/Homo	LDL (mmol/l)	0.0171217	0.924655
hsa_piR_007635/gb/DQ580405/Homo	T. Chol. (mmol/l)	0.015727	0.929655
hsa_piR_008112/gb/DQ581031/Homo	Age	-0.23358	0.183673
hsa_piR_008112/gb/DQ581031/Homo	ALT (u/l)	-0.16136	0.361936
hsa_piR_008112/gb/DQ581031/Homo	AST (u/l)	-0.0956659	0.596399
hsa_piR_008112/gb/DQ581031/Homo	BMI	-0.350288	0.0422578
hsa_piR_008112/gb/DQ581031/Homo	Ca (mmol/l)	0.0521196	0.769722
hsa_piR_008112/gb/DQ581031/Homo	HbA1C (%)	0.100582	0.571399
hsa_piR_008112/gb/DQ581031/Homo	HDL (mmol/l)	0.196341	0.265749
hsa_piR_008112/gb/DQ581031/Homo	LDL (mmol/l)	0.0137939	0.939269
hsa_piR_008112/gb/DQ581031/Homo	T. Chol. (mmol/l)	0.0599356	0.736334
hsa_piR_008113/gb/DQ581032/Homo	Age	-0.309795	0.0745884
hsa_piR_008113/gb/DQ581032/Homo	ALT (u/l)	-0.0996003	0.575181
hsa_piR_008113/gb/DQ581032/Homo	AST (u/l)	-0.0882525	0.625282
hsa_piR_008113/gb/DQ581032/Homo	BMI	-0.350642	0.0420361
hsa_piR_008113/gb/DQ581032/Homo	Ca (mmol/l)	0.087264	0.623612
hsa_piR_008113/gb/DQ581032/Homo	HbA1C (%)	0.13026	0.462786
hsa_piR_008113/gb/DQ581032/Homo	HDL (mmol/l)	0.195114	0.268807
hsa_piR_008113/gb/DQ581032/Homo	LDL (mmol/l)	0.0465017	0.797202
hsa_piR_008113/gb/DQ581032/Homo	T. Chol. (mmol/l)	0.0963667	0.587711
hsa_piR_008114/gb/DQ581033/Homo	Age	-0.0683471	0.700926
hsa_piR_008114/gb/DQ581033/Homo	ALT (u/l)	-0.0360532	0.839583
hsa_piR_008114/gb/DQ581033/Homo	AST (u/l)	-0.159582	0.375034
hsa_piR_008114/gb/DQ581033/Homo	BMI	-0.126422	0.476185
hsa_piR_008114/gb/DQ581033/Homo	Ca (mmol/l)	0.104923	0.554823
hsa_piR_008114/gb/DQ581033/Homo	HbA1C (%)	0.037244	0.834357
hsa_piR_008114/gb/DQ581033/Homo	HDL (mmol/l)	0.135847	0.443646
hsa_piR_008114/gb/DQ581033/Homo	LDL (mmol/l)	0.00843671	0.962834
hsa_piR_008114/gb/DQ581033/Homo	T. Chol. (mmol/l)	0.106989	0.547011
hsa_piR_008984/gb/DQ582176/Homo	Age	-0.114204	0.520148
hsa_piR_008984/gb/DQ582176/Homo	ALT (u/l)	-0.103955	0.5585
hsa_piR_008984/gb/DQ582176/Homo	AST (u/l)	-0.0915015	0.612553
hsa_piR_008984/gb/DQ582176/Homo	BMI	-0.242804	0.166472
hsa_piR_008984/gb/DQ582176/Homo	Ca (mmol/l)	0.0266855	0.880916
hsa_piR_008984/gb/DQ582176/Homo	HbA1C (%)	0.00927532	0.958479
hsa_piR_008984/gb/DQ582176/Homo	HDL (mmol/l)	-0.0600775	0.735732
hsa_piR_008984/gb/DQ582176/Homo	LDL (mmol/l)	-0.0300458	0.868171
hsa_piR_008984/gb/DQ582176/Homo	T. Chol. (mmol/l)	0.0067919	0.96959
hsa_piR_009051/gb/DQ582264/Homo	Age	0.428876	0.0113784
hsa_piR_009051/gb/DQ582264/Homo	ALT (u/l)	-0.09684	0.585869
hsa_piR_009051/gb/DQ582264/Homo	AST (u/l)	-0.0546367	0.762662
hsa_piR_009051/gb/DQ582264/Homo	BMI	0.139721	0.430632
hsa_piR_009051/gb/DQ582264/Homo	Ca (mmol/l)	-0.407516	0.0167473
hsa_piR_009051/gb/DQ582264/Homo	HbA1C (%)	-0.329196	0.0572887
hsa_piR_009051/gb/DQ582264/Homo	HDL (mmol/l)	-0.276228	0.113793
hsa_piR_009051/gb/DQ582264/Homo	LDL (mmol/l)	-0.265806	0.134886
hsa_piR_009051/gb/DQ582264/Homo	T. Chol. (mmol/l)	-0.333224	0.0541316
hsa_piR_009154/gb/DQ582400/Homo	Age	0.126205	0.476947
hsa_piR_009154/gb/DQ582400/Homo	ALT (u/l)	0.1222	0.491153
hsa_piR_009154/gb/DQ582400/Homo	AST (u/l)	0.0955459	0.596862
hsa_piR_009154/gb/DQ582400/Homo	BMI	0.112788	0.525368
hsa_piR_009154/gb/DQ582400/Homo	Ca (mmol/l)	-0.119746	0.499961
hsa_piR_009154/gb/DQ582400/Homo	HbA1C (%)	-0.0960255	0.58904
hsa_piR_009154/gb/DQ582400/Homo	HDL (mmol/l)	-0.0993678	0.576078
hsa_piR_009154/gb/DQ582400/Homo	LDL (mmol/l)	-0.0485046	0.78866
hsa_piR_009154/gb/DQ582400/Homo	T. Chol. (mmol/l)	-0.0725786	0.683339
hsa_piR_009228/gb/DQ582496/Homo	Age	-0.111207	0.531225
hsa_piR_009228/gb/DQ582496/Homo	ALT (u/l)	-0.0056653	0.974633
hsa_piR_009228/gb/DQ582496/Homo	AST (u/l)	0.0987488	0.584561
hsa_piR_009228/gb/DQ582496/Homo	BMI	-0.0394166	0.824839
hsa_piR_009228/gb/DQ582496/Homo	Ca (mmol/l)	-0.0302635	0.865086
hsa_piR_009228/gb/DQ582496/Homo	HbA1C (%)	-0.0756593	0.670637
hsa_piR_009228/gb/DQ582496/Homo	HDL (mmol/l)	-0.140162	0.429163
hsa_piR_009228/gb/DQ582496/Homo	LDL (mmol/l)	-0.186618	0.298399
hsa_piR_009228/gb/DQ582496/Homo	T. Chol. (mmol/l)	-0.0950033	0.59303
hsa_piR_009265/gb/DQ582536/Homo	Age	-0.130714	0.461215
hsa_piR_009265/gb/DQ582536/Homo	ALT (u/l)	0.28012	0.108586
hsa_piR_009265/gb/DQ582536/Homo	AST (u/l)	0.210485	0.239695
hsa_piR_009265/gb/DQ582536/Homo	BMI	-0.172552	0.329138
hsa_piR_009265/gb/DQ582536/Homo	Ca (mmol/l)	0.218981	0.213398
hsa_piR_009265/gb/DQ582536/Homo	HbA1C (%)	0.335893	0.0521176
hsa_piR_009265/gb/DQ582536/Homo	HDL (mmol/l)	0.37599	0.0284157
hsa_piR_009265/gb/DQ582536/Homo	LDL (mmol/l)	0.303191	0.0863126
hsa_piR_009265/gb/DQ582536/Homo	T. Chol. (mmol/l)	0.36515	0.033714
hsa_piR_009294/gb/DQ582566/Homo	Age	0.16624	0.347403
hsa_piR_009294/gb/DQ582566/Homo	ALT (u/l)	0.204499	0.245994
hsa_piR_009294/gb/DQ582566/Homo	AST (u/l)	0.0965446	0.593014
hsa_piR_009294/gb/DQ582566/Homo	BMI	0.200457	0.255656
hsa_piR_009294/gb/DQ582566/Homo	Ca (mmol/l)	0.0251916	0.887539
hsa_piR_009294/gb/DQ582566/Homo	HbA1C (%)	-0.0247595	0.889456
hsa_piR_009294/gb/DQ582566/Homo	HDL (mmol/l)	-0.0904179	0.61107
hsa_piR_009294/gb/DQ582566/Homo	LDL (mmol/l)	0.0301802	0.867586
hsa_piR_009294/gb/DQ582566/Homo	T. Chol. (mmol/l)	0.0352312	0.843195
hsa_piR_009981/gb/DQ583434/Homo	Age	-0.114251	0.519972
hsa_piR_009981/gb/DQ583434/Homo	ALT (u/l)	0.118523	0.504381
hsa_piR_009981/gb/DQ583434/Homo	AST (u/l)	0.0829732	0.646192
hsa_piR_009981/gb/DQ583434/Homo	BMI	-0.146034	0.409883
hsa_piR_009981/gb/DQ583434/Homo	Ca (mmol/l)	-0.0299211	0.866599
hsa_piR_009981/gb/DQ583434/Homo	HbA1C (%)	-0.13588	0.443535
hsa_piR_009981/gb/DQ583434/Homo	HDL (mmol/l)	-0.175499	0.320817
hsa_piR_009981/gb/DQ583434/Homo	LDL (mmol/l)	-0.0119089	0.947556
hsa_piR_009981/gb/DQ583434/Homo	T. Chol. (mmol/l)	-0.067542	0.704289
hsa_piR_010024/gb/DQ583491/Homo	Age	0.282874	0.10501
hsa_piR_010024/gb/DQ583491/Homo	ALT (u/l)	-0.224833	0.20111
hsa_piR_010024/gb/DQ583491/Homo	AST (u/l)	-0.38184	0.0283239
hsa_piR_010024/gb/DQ583491/Homo	BMI	0.2859	0.101186
hsa_piR_010024/gb/DQ583491/Homo	Ca (mmol/l)	-0.403948	0.0178237
hsa_piR_010024/gb/DQ583491/Homo	HbA1C (%)	-0.326503	0.0594801
hsa_piR_010024/gb/DQ583491/Homo	HDL (mmol/l)	-0.302882	0.0816499
hsa_piR_010024/gb/DQ583491/Homo	LDL (mmol/l)	-0.237205	0.183796
hsa_piR_010024/gb/DQ583491/Homo	T. Chol. (mmol/l)	-0.275642	0.114593
hsa_piR_010431/gb/DQ584049/Homo	Age	0.0548493	0.758012
hsa_piR_010431/gb/DQ584049/Homo	ALT (u/l)	0.0167408	0.925133
hsa_piR_010431/gb/DQ584049/Homo	AST (u/l)	0.0524195	0.772034
hsa_piR_010431/gb/DQ584049/Homo	BMI	0.0865279	0.626554
hsa_piR_010431/gb/DQ584049/Homo	Ca (mmol/l)	0.181933	0.303109
hsa_piR_010431/gb/DQ584049/Homo	HbA1C (%)	0.164423	0.35277
hsa_piR_010431/gb/DQ584049/Homo	HDL (mmol/l)	0.214824	0.222434
hsa_piR_010431/gb/DQ584049/Homo	LDL (mmol/l)	0.127008	0.481224
hsa_piR_010431/gb/DQ584049/Homo	T. Chol. (mmol/l)	0.138193	0.435741
hsa_piR_010894/gb/DQ584698/Homo	Age	0.230262	0.190158
hsa_piR_010894/gb/DQ584698/Homo	ALT (u/l)	0.131756	0.457618
hsa_piR_010894/gb/DQ584698/Homo	AST (u/l)	0.101144	0.575436
hsa_piR_010894/gb/DQ584698/Homo	BMI	0.129681	0.464794
hsa_piR_010894/gb/DQ584698/Homo	Ca (mmol/l)	-0.103532	0.560111
hsa_piR_010894/gb/DQ584698/Homo	HbA1C (%)	-0.103281	0.561067
hsa_piR_010894/gb/DQ584698/Homo	HDL (mmol/l)	-0.160156	0.365575
hsa_piR_010894/gb/DQ584698/Homo	LDL (mmol/l)	-0.126147	0.484229
hsa_piR_010894/gb/DQ584698/Homo	T. Chol. (mmol/l)	-0.151645	0.391928
hsa_piR_011188/gb/DQ585095/Homo	Age	0.0983635	0.579959
hsa_piR_011188/gb/DQ585095/Homo	ALT (u/l)	0.0220712	0.901397
hsa_piR_011188/gb/DQ585095/Homo	AST (u/l)	0.00351056	0.984531
hsa_piR_011188/gb/DQ585095/Homo	BMI	0.135582	0.444544
hsa_piR_011188/gb/DQ585095/Homo	Ca (mmol/l)	-0.106095	0.550384
hsa_piR_011188/gb/DQ585095/Homo	HbA1C (%)	-0.141243	0.425578
hsa_piR_011188/gb/DQ585095/Homo	HDL (mmol/l)	-0.0987684	0.578393
hsa_piR_011188/gb/DQ585095/Homo	LDL (mmol/l)	-0.187625	0.295753
hsa_piR_011188/gb/DQ585095/Homo	T. Chol. (mmol/l)	-0.164575	0.352319
hsa_piR_012681/gb/DQ587153/Homo	Age	0.189255	0.283726
hsa_piR_012681/gb/DQ587153/Homo	ALT (u/l)	-0.066263	0.709644
hsa_piR_012681/gb/DQ587153/Homo	AST (u/l)	-0.0511361	0.777474
hsa_piR_012681/gb/DQ587153/Homo	BMI	0.118937	0.502884
hsa_piR_012681/gb/DQ587153/Homo	Ca (mmol/l)	-0.215937	0.219989
hsa_piR_012681/gb/DQ587153/Homo	HbA1C (%)	-0.298106	0.0868227
hsa_piR_012681/gb/DQ587153/Homo	HDL (mmol/l)	-0.179872	0.308713
hsa_piR_012681/gb/DQ587153/Homo	LDL (mmol/l)	-0.242607	0.173717
hsa_piR_012681/gb/DQ587153/Homo	T. Chol. (mmol/l)	-0.221675	0.207679
hsa_piR_012753/gb/DQ587269/Homo	Age	0.0994508	0.575757
hsa_piR_012753/gb/DQ587269/Homo	ALT (u/l)	0.0341797	0.84782
hsa_piR_012753/gb/DQ587269/Homo	AST (u/l)	-0.0129397	0.943024
hsa_piR_012753/gb/DQ587269/Homo	BMI	-0.0181987	0.918634
hsa_piR_012753/gb/DQ587269/Homo	Ca (mmol/l)	-0.0341394	0.847997
hsa_piR_012753/gb/DQ587269/Homo	HbA1C (%)	-0.104454	0.556602
hsa_piR_012753/gb/DQ587269/Homo	HDL (mmol/l)	0.0259788	0.884048
hsa_piR_012753/gb/DQ587269/Homo	LDL (mmol/l)	-0.0483004	0.789529
hsa_piR_012753/gb/DQ587269/Homo	T. Chol. (mmol/l)	-0.023138	0.896656
hsa_piR_013306/gb/DQ588040/Homo	Age	-0.0583921	0.742892
hsa_piR_013306/gb/DQ588040/Homo	ALT (u/l)	0.144432	0.415095
hsa_piR_013306/gb/DQ588040/Homo	AST (u/l)	0.0851724	0.637448
hsa_piR_013306/gb/DQ588040/Homo	BMI	0.0251569	0.887693
hsa_piR_013306/gb/DQ588040/Homo	Ca (mmol/l)	0.173153	0.32743
hsa_piR_013306/gb/DQ588040/Homo	HbA1C (%)	0.0961331	0.588621
hsa_piR_013306/gb/DQ588040/Homo	HDL (mmol/l)	0.072997	0.681609
hsa_piR_013306/gb/DQ588040/Homo	LDL (mmol/l)	0.055987	0.75697
hsa_piR_013306/gb/DQ588040/Homo	T. Chol. (mmol/l)	0.0801719	0.652192
hsa_piR_014620/gb/DQ590013/Homo	Age	0.0204658	0.908538
hsa_piR_014620/gb/DQ590013/Homo	ALT (u/l)	0.35515	0.03929
hsa_piR_014620/gb/DQ590013/Homo	AST (u/l)	0.285983	0.106657
hsa_piR_014620/gb/DQ590013/Homo	BMI	-0.045146	0.799861
hsa_piR_014620/gb/DQ590013/Homo	Ca (mmol/l)	0.223003	0.204898
hsa_piR_014620/gb/DQ590013/Homo	HbA1C (%)	0.118417	0.504764
hsa_piR_014620/gb/DQ590013/Homo	HDL (mmol/l)	0.0847654	0.633622
hsa_piR_014620/gb/DQ590013/Homo	LDL (mmol/l)	0.0448187	0.804397
hsa_piR_014620/gb/DQ590013/Homo	T. Chol. (mmol/l)	0.0935518	0.598715
hsa_piR_015026/gb/DQ590548/Homo	Age	0.13185	0.457295
hsa_piR_015026/gb/DQ590548/Homo	ALT (u/l)	0.112482	0.5265
hsa_piR_015026/gb/DQ590548/Homo	AST (u/l)	0.0413799	0.819148
hsa_piR_015026/gb/DQ590548/Homo	BMI	0.16309	0.356741
hsa_piR_015026/gb/DQ590548/Homo	Ca (mmol/l)	-0.163	0.35701
hsa_piR_015026/gb/DQ590548/Homo	HbA1C (%)	-0.124333	0.483559
hsa_piR_015026/gb/DQ590548/Homo	HDL (mmol/l)	-0.131028	0.46013
hsa_piR_015026/gb/DQ590548/Homo	LDL (mmol/l)	-0.102001	0.572186
hsa_piR_015026/gb/DQ590548/Homo	T. Chol. (mmol/l)	-0.173102	0.327573
hsa_piR_015150/gb/DQ590704/Homo	Age	0.0261704	0.883199
hsa_piR_015150/gb/DQ590704/Homo	ALT (u/l)	0.0101464	0.954584
hsa_piR_015150/gb/DQ590704/Homo	AST (u/l)	0.0959302	0.59538
hsa_piR_015150/gb/DQ590704/Homo	BMI	-0.109843	0.536305
hsa_piR_015150/gb/DQ590704/Homo	Ca (mmol/l)	-0.0412979	0.816618
hsa_piR_015150/gb/DQ590704/Homo	HbA1C (%)	-0.125825	0.478286
hsa_piR_015150/gb/DQ590704/Homo	HDL (mmol/l)	-0.11452	0.518984
hsa_piR_015150/gb/DQ590704/Homo	LDL (mmol/l)	-0.119999	0.505942
hsa_piR_015150/gb/DQ590704/Homo	T. Chol. (mmol/l)	-0.0979063	0.58173
hsa_piR_015249/gb/DQ590830/Homo	Age	0.360523	0.0362079
hsa_piR_015249/gb/DQ590830/Homo	ALT (u/l)	0.0592309	0.739326
hsa_piR_015249/gb/DQ590830/Homo	AST (u/l)	0.0415801	0.818287
hsa_piR_015249/gb/DQ590830/Homo	BMI	0.281394	0.106921
hsa_piR_015249/gb/DQ590830/Homo	Ca (mmol/l)	-0.145627	0.411205
hsa_piR_015249/gb/DQ590830/Homo	HbA1C (%)	-0.246074	0.160661
hsa_piR_015249/gb/DQ590830/Homo	HDL (mmol/l)	-0.213152	0.226141
hsa_piR_015249/gb/DQ590830/Homo	LDL (mmol/l)	-0.189876	0.289891
hsa_piR_015249/gb/DQ590830/Homo	T. Chol. (mmol/l)	-0.208901	0.235755
hsa_piR_015800/gb/DQ591595/Homo	Age	-0.142894	0.420131
hsa_piR_015800/gb/DQ591595/Homo	ALT (u/l)	0.172498	0.329291
hsa_piR_015800/gb/DQ591595/Homo	AST (u/l)	0.110449	0.54061
hsa_piR_015800/gb/DQ591595/Homo	BMI	-0.108873	0.539935
hsa_piR_015800/gb/DQ591595/Homo	Ca (mmol/l)	0.147274	0.405875
hsa_piR_015800/gb/DQ591595/Homo	HbA1C (%)	0.0120184	0.946216
hsa_piR_015800/gb/DQ591595/Homo	HDL (mmol/l)	-0.0626648	0.724782
hsa_piR_015800/gb/DQ591595/Homo	LDL (mmol/l)	0.0361096	0.841872
hsa_piR_015800/gb/DQ591595/Homo	T. Chol. (mmol/l)	0.0514626	0.772548
hsa_piR_016374/gb/DQ592313/Homo	Age	0.190152	0.28141
hsa_piR_016374/gb/DQ592313/Homo	ALT (u/l)	-0.114747	0.518152
hsa_piR_016374/gb/DQ592313/Homo	AST (u/l)	-0.158433	0.378525
hsa_piR_016374/gb/DQ592313/Homo	BMI	0.183426	0.29909
hsa_piR_016374/gb/DQ592313/Homo	Ca (mmol/l)	-0.347497	0.0440419
hsa_piR_016374/gb/DQ592313/Homo	HbA1C (%)	-0.329832	0.0567811
hsa_piR_016374/gb/DQ592313/Homo	HDL (mmol/l)	-0.324394	0.0612415
hsa_piR_016374/gb/DQ592313/Homo	LDL (mmol/l)	-0.235597	0.186873
hsa_piR_016374/gb/DQ592313/Homo	T. Chol. (mmol/l)	-0.301414	0.0832137
hsa_piR_016658/gb/DQ592931/Homo	Age	-0.0303839	0.864555
hsa_piR_016658/gb/DQ592931/Homo	ALT (u/l)	0.209252	0.234949
hsa_piR_016658/gb/DQ592931/Homo	AST (u/l)	0.172376	0.337434
hsa_piR_016658/gb/DQ592931/Homo	BMI	0.235491	0.180011
hsa_piR_016658/gb/DQ592931/Homo	Ca (mmol/l)	0.114602	0.518682
hsa_piR_016658/gb/DQ592931/Homo	HbA1C (%)	0.170089	0.336192
hsa_piR_016658/gb/DQ592931/Homo	HDL (mmol/l)	0.0811869	0.64807
hsa_piR_016658/gb/DQ592931/Homo	LDL (mmol/l)	0.142826	0.427827
hsa_piR_016658/gb/DQ592931/Homo	T. Chol. (mmol/l)	0.0933107	0.599662
hsa_piR_016659/gb/DQ592932/Homo	Age	-0.284334	0.103151
hsa_piR_016659/gb/DQ592932/Homo	ALT (u/l)	0.247294	0.158529
hsa_piR_016659/gb/DQ592932/Homo	AST (u/l)	0.266727	0.133489
hsa_piR_016659/gb/DQ592932/Homo	BMI	-0.11222	0.527467
hsa_piR_016659/gb/DQ592932/Homo	Ca (mmol/l)	0.266639	0.127421
hsa_piR_016659/gb/DQ592932/Homo	HbA1C (%)	0.232616	0.185541
hsa_piR_016659/gb/DQ592932/Homo	HDL (mmol/l)	0.13085	0.460746
hsa_piR_016659/gb/DQ592932/Homo	LDL (mmol/l)	0.143303	0.426269
hsa_piR_016659/gb/DQ592932/Homo	T. Chol. (mmol/l)	0.128262	0.469734
hsa_piR_016677/gb/DQ592953/Homo	Age	-0.0847494	0.633687
hsa_piR_016677/gb/DQ592953/Homo	ALT (u/l)	0.0872695	0.62359
hsa_piR_016677/gb/DQ592953/Homo	AST (u/l)	0.0551694	0.760415
hsa_piR_016677/gb/DQ592953/Homo	BMI	-0.162757	0.357737
hsa_piR_016677/gb/DQ592953/Homo	Ca (mmol/l)	0.0501235	0.778317
hsa_piR_016677/gb/DQ592953/Homo	HbA1C (%)	-0.0400854	0.821914
hsa_piR_016677/gb/DQ592953/Homo	HDL (mmol/l)	0.0349274	0.84453
hsa_piR_016677/gb/DQ592953/Homo	LDL (mmol/l)	0.0454882	0.801532
hsa_piR_016677/gb/DQ592953/Homo	T. Chol. (mmol/l)	0.0871526	0.624057
hsa_piR_016735/gb/DQ593039/Homo	Age	0.0636829	0.720488
hsa_piR_016735/gb/DQ593039/Homo	ALT (u/l)	0.2016	0.252898
hsa_piR_016735/gb/DQ593039/Homo	AST (u/l)	0.150494	0.403176
hsa_piR_016735/gb/DQ593039/Homo	BMI	-0.0634657	0.721404
hsa_piR_016735/gb/DQ593039/Homo	Ca (mmol/l)	-0.00935017	0.958145
hsa_piR_016735/gb/DQ593039/Homo	HbA1C (%)	-0.000517285	0.997683
hsa_piR_016735/gb/DQ593039/Homo	HDL (mmol/l)	0.0406902	0.819271
hsa_piR_016735/gb/DQ593039/Homo	LDL (mmol/l)	0.0105049	0.953732
hsa_piR_016735/gb/DQ593039/Homo	T. Chol. (mmol/l)	0.0765148	0.667125
hsa_piR_016742/gb/DQ593049/Homo	Age	0.229326	0.192015
hsa_piR_016742/gb/DQ593049/Homo	ALT (u/l)	0.174225	0.324398
hsa_piR_016742/gb/DQ593049/Homo	AST (u/l)	0.081805	0.650856
hsa_piR_016742/gb/DQ593049/Homo	BMI	0.294402	0.0910046
hsa_piR_016742/gb/DQ593049/Homo	Ca (mmol/l)	-0.0170659	0.923683
hsa_piR_016742/gb/DQ593049/Homo	HbA1C (%)	0.0203828	0.908907
hsa_piR_016742/gb/DQ593049/Homo	HDL (mmol/l)	0.000971665	0.995649
hsa_piR_016742/gb/DQ593049/Homo	LDL (mmol/l)	0.0502144	0.781387
hsa_piR_016742/gb/DQ593049/Homo	T. Chol. (mmol/l)	-0.000393344	0.998238
hsa_piR_016945/gb/DQ593356/Homo	Age	0.221958	0.207084
hsa_piR_016945/gb/DQ593356/Homo	ALT (u/l)	0.131674	0.4579
hsa_piR_016945/gb/DQ593356/Homo	AST (u/l)	0.124274	0.490791
hsa_piR_016945/gb/DQ593356/Homo	BMI	0.28422	0.103297
hsa_piR_016945/gb/DQ593356/Homo	Ca (mmol/l)	0.066511	0.708605
hsa_piR_016945/gb/DQ593356/Homo	HbA1C (%)	0.111792	0.529054
hsa_piR_016945/gb/DQ593356/Homo	HDL (mmol/l)	0.109216	0.538649
hsa_piR_016945/gb/DQ593356/Homo	LDL (mmol/l)	0.0389539	0.829591
hsa_piR_016945/gb/DQ593356/Homo	T. Chol. (mmol/l)	0.0884965	0.618699
hsa_piR_016946/gb/DQ593358/Homo	Age	0.0734382	0.679786
hsa_piR_016946/gb/DQ593358/Homo	ALT (u/l)	0.00141453	0.993665
hsa_piR_016946/gb/DQ593358/Homo	AST (u/l)	0.0414126	0.819007
hsa_piR_016946/gb/DQ593358/Homo	BMI	0.287554	0.0991401
hsa_piR_016946/gb/DQ593358/Homo	Ca (mmol/l)	0.09199	0.604859
hsa_piR_016946/gb/DQ593358/Homo	HbA1C (%)	0.19161	0.277667
hsa_piR_016946/gb/DQ593358/Homo	HDL (mmol/l)	0.0779667	0.661181
hsa_piR_016946/gb/DQ593358/Homo	LDL (mmol/l)	0.0038565	0.983007
hsa_piR_016946/gb/DQ593358/Homo	T. Chol. (mmol/l)	0.0496326	0.780435
hsa_piR_016975/gb/DQ593415/Homo	Age	0.179342	0.310163
hsa_piR_016975/gb/DQ593415/Homo	ALT (u/l)	0.0411848	0.817111
hsa_piR_016975/gb/DQ593415/Homo	AST (u/l)	-0.0354173	0.844866
hsa_piR_016975/gb/DQ593415/Homo	BMI	0.0587973	0.741169
hsa_piR_016975/gb/DQ593415/Homo	Ca (mmol/l)	-0.168532	0.340699
hsa_piR_016975/gb/DQ593415/Homo	HbA1C (%)	-0.0962969	0.587983
hsa_piR_016975/gb/DQ593415/Homo	HDL (mmol/l)	-0.202093	0.251715
hsa_piR_016975/gb/DQ593415/Homo	LDL (mmol/l)	-0.107112	0.552982
hsa_piR_016975/gb/DQ593415/Homo	T. Chol. (mmol/l)	-0.135292	0.445527
hsa_piR_017033/gb/DQ593538/Homo	Age	0.0728464	0.682231
hsa_piR_017033/gb/DQ593538/Homo	ALT (u/l)	-0.0446756	0.801905
hsa_piR_017033/gb/DQ593538/Homo	AST (u/l)	-0.0765745	0.671895
hsa_piR_017033/gb/DQ593538/Homo	BMI	0.0864551	0.626846
hsa_piR_017033/gb/DQ593538/Homo	Ca (mmol/l)	-0.164119	0.353674
hsa_piR_017033/gb/DQ593538/Homo	HbA1C (%)	-0.231495	0.187729
hsa_piR_017033/gb/DQ593538/Homo	HDL (mmol/l)	-0.117283	0.508884
hsa_piR_017033/gb/DQ593538/Homo	LDL (mmol/l)	-0.170045	0.344105
hsa_piR_017033/gb/DQ593538/Homo	T. Chol. (mmol/l)	-0.160812	0.36359
hsa_piR_017061/gb/DQ593574/Homo	Age	0.227716	0.195241
hsa_piR_017061/gb/DQ593574/Homo	ALT (u/l)	-0.0759461	0.669458
hsa_piR_017061/gb/DQ593574/Homo	AST (u/l)	-0.0961925	0.59437
hsa_piR_017061/gb/DQ593574/Homo	BMI	0.0655422	0.712668
hsa_piR_017061/gb/DQ593574/Homo	Ca (mmol/l)	-0.29949	0.085298
hsa_piR_017061/gb/DQ593574/Homo	HbA1C (%)	-0.287851	0.0987768
hsa_piR_017061/gb/DQ593574/Homo	HDL (mmol/l)	-0.235595	0.179813
hsa_piR_017061/gb/DQ593574/Homo	LDL (mmol/l)	-0.231038	0.195797
hsa_piR_017061/gb/DQ593574/Homo	T. Chol. (mmol/l)	-0.244662	0.163152
hsa_piR_017104/gb/DQ593636/Homo	Age	0.0585678	0.742145
hsa_piR_017104/gb/DQ593636/Homo	ALT (u/l)	-0.0534296	0.764096
hsa_piR_017104/gb/DQ593636/Homo	AST (u/l)	-0.0331048	0.854885
hsa_piR_017104/gb/DQ593636/Homo	BMI	0.0561007	0.752661
hsa_piR_017104/gb/DQ593636/Homo	Ca (mmol/l)	-0.0776083	0.662646
hsa_piR_017104/gb/DQ593636/Homo	HbA1C (%)	-0.169324	0.338402
hsa_piR_017104/gb/DQ593636/Homo	HDL (mmol/l)	-0.0664858	0.70871
hsa_piR_017104/gb/DQ593636/Homo	LDL (mmol/l)	-0.158871	0.377192
hsa_piR_017104/gb/DQ593636/Homo	T. Chol. (mmol/l)	-0.106696	0.548117
hsa_piR_017178/gb/DQ593744/Homo	Age	0.135397	0.445173
hsa_piR_017178/gb/DQ593744/Homo	ALT (u/l)	-0.0444195	0.803018
hsa_piR_017178/gb/DQ593744/Homo	AST (u/l)	-0.0346979	0.84798
hsa_piR_017178/gb/DQ593744/Homo	BMI	-0.0361638	0.839097
hsa_piR_017178/gb/DQ593744/Homo	Ca (mmol/l)	0.12423	0.483926
hsa_piR_017178/gb/DQ593744/Homo	HbA1C (%)	0.103326	0.560895
hsa_piR_017178/gb/DQ593744/Homo	HDL (mmol/l)	0.151623	0.391997
hsa_piR_017178/gb/DQ593744/Homo	LDL (mmol/l)	0.0476963	0.792104
hsa_piR_017178/gb/DQ593744/Homo	T. Chol. (mmol/l)	0.0808987	0.649239
hsa_piR_017184/gb/DQ593752/Homo	Age	0.162111	0.359674
hsa_piR_017184/gb/DQ593752/Homo	ALT (u/l)	-0.387461	0.0235733
hsa_piR_017184/gb/DQ593752/Homo	AST (u/l)	-0.257626	0.147772
hsa_piR_017184/gb/DQ593752/Homo	BMI	0.0118293	0.947061
hsa_piR_017184/gb/DQ593752/Homo	Ca (mmol/l)	-0.472728	0.00475396
hsa_piR_017184/gb/DQ593752/Homo	HbA1C (%)	-0.496673	0.00280912
hsa_piR_017184/gb/DQ593752/Homo	HDL (mmol/l)	-0.422469	0.0128093
hsa_piR_017184/gb/DQ593752/Homo	LDL (mmol/l)	-0.511547	0.00234453
hsa_piR_017184/gb/DQ593752/Homo	T. Chol. (mmol/l)	-0.500022	0.00260193
hsa_piR_017194/gb/DQ593767/Homo	Age	0.169299	0.338474
hsa_piR_017194/gb/DQ593767/Homo	ALT (u/l)	0.0151456	0.93225
hsa_piR_017194/gb/DQ593767/Homo	AST (u/l)	0.0695168	0.700674
hsa_piR_017194/gb/DQ593767/Homo	BMI	0.0420727	0.813237
hsa_piR_017194/gb/DQ593767/Homo	Ca (mmol/l)	-0.0716845	0.687041
hsa_piR_017194/gb/DQ593767/Homo	HbA1C (%)	0.00141682	0.993655
hsa_piR_017194/gb/DQ593767/Homo	HDL (mmol/l)	0.0238928	0.893303
hsa_piR_017194/gb/DQ593767/Homo	LDL (mmol/l)	-0.0627925	0.728479
hsa_piR_017194/gb/DQ593767/Homo	T. Chol. (mmol/l)	0.00618998	0.972284
hsa_piR_017458/gb/DQ594126/Homo	Age	-0.0666002	0.708231
hsa_piR_017458/gb/DQ594126/Homo	ALT (u/l)	-0.0200326	0.910466
hsa_piR_017458/gb/DQ594126/Homo	AST (u/l)	0.00713718	0.968556
hsa_piR_017458/gb/DQ594126/Homo	BMI	-0.0974615	0.583455
hsa_piR_017458/gb/DQ594126/Homo	Ca (mmol/l)	0.075824	0.66996
hsa_piR_017458/gb/DQ594126/Homo	HbA1C (%)	0.0671165	0.706069
hsa_piR_017458/gb/DQ594126/Homo	HDL (mmol/l)	0.0874824	0.62274
hsa_piR_017458/gb/DQ594126/Homo	LDL (mmol/l)	0.000794863	0.996497
hsa_piR_017458/gb/DQ594126/Homo	T. Chol. (mmol/l)	0.0232799	0.896025
hsa_piR_017716/gb/DQ594453/Homo	Age	0.202302	0.251214
hsa_piR_017716/gb/DQ594453/Homo	ALT (u/l)	0.0965116	0.587147
hsa_piR_017716/gb/DQ594453/Homo	AST (u/l)	0.0974276	0.589621
hsa_piR_017716/gb/DQ594453/Homo	BMI	0.252147	0.150256
hsa_piR_017716/gb/DQ594453/Homo	Ca (mmol/l)	-0.0276407	0.876685
hsa_piR_017716/gb/DQ594453/Homo	HbA1C (%)	0.0785759	0.658693
hsa_piR_017716/gb/DQ594453/Homo	HDL (mmol/l)	0.00675735	0.969745
hsa_piR_017716/gb/DQ594453/Homo	LDL (mmol/l)	0.0548513	0.761756
hsa_piR_017716/gb/DQ594453/Homo	T. Chol. (mmol/l)	0.060762	0.73283
hsa_piR_017723/gb/DQ594464/Homo	Age	0.0914852	0.606851
hsa_piR_017723/gb/DQ594464/Homo	ALT (u/l)	-0.20503	0.244745
hsa_piR_017723/gb/DQ594464/Homo	AST (u/l)	-0.237809	0.182647
hsa_piR_017723/gb/DQ594464/Homo	BMI	0.0980154	0.581307
hsa_piR_017723/gb/DQ594464/Homo	Ca (mmol/l)	-0.13092	0.460502
hsa_piR_017723/gb/DQ594464/Homo	HbA1C (%)	-0.136896	0.440103
hsa_piR_017723/gb/DQ594464/Homo	HDL (mmol/l)	-0.229508	0.191654
hsa_piR_017723/gb/DQ594464/Homo	LDL (mmol/l)	-0.129719	0.471838
hsa_piR_017723/gb/DQ594464/Homo	T. Chol. (mmol/l)	-0.206695	0.240849
hsa_piR_017724/gb/DQ594465/Homo	Age	0.0694629	0.696273
hsa_piR_017724/gb/DQ594465/Homo	ALT (u/l)	0.126721	0.475132
hsa_piR_017724/gb/DQ594465/Homo	AST (u/l)	0.0491935	0.785727
hsa_piR_017724/gb/DQ594465/Homo	BMI	0.139996	0.429717
hsa_piR_017724/gb/DQ594465/Homo	Ca (mmol/l)	0.139803	0.43036
hsa_piR_017724/gb/DQ594465/Homo	HbA1C (%)	0.299274	0.0855348
hsa_piR_017724/gb/DQ594465/Homo	HDL (mmol/l)	0.167877	0.342606
hsa_piR_017724/gb/DQ594465/Homo	LDL (mmol/l)	0.158833	0.377309
hsa_piR_017724/gb/DQ594465/Homo	T. Chol. (mmol/l)	0.192252	0.27603
hsa_piR_017791/gb/DQ594556/Homo	Age	0.186246	0.291594
hsa_piR_017791/gb/DQ594556/Homo	ALT (u/l)	-0.174207	0.324447
hsa_piR_017791/gb/DQ594556/Homo	AST (u/l)	-0.0870688	0.629946
hsa_piR_017791/gb/DQ594556/Homo	BMI	0.193678	0.272414
hsa_piR_017791/gb/DQ594556/Homo	Ca (mmol/l)	-0.288855	0.0975537
hsa_piR_017791/gb/DQ594556/Homo	HbA1C (%)	-0.381063	0.0261823
hsa_piR_017791/gb/DQ594556/Homo	HDL (mmol/l)	-0.216496	0.21877
hsa_piR_017791/gb/DQ594556/Homo	LDL (mmol/l)	-0.28495	0.107984
hsa_piR_017791/gb/DQ594556/Homo	T. Chol. (mmol/l)	-0.295471	0.0897818
hsa_piR_017936/gb/DQ594740/Homo	Age	-0.0302351	0.865212
hsa_piR_017936/gb/DQ594740/Homo	ALT (u/l)	0.273429	0.117652
hsa_piR_017936/gb/DQ594740/Homo	AST (u/l)	0.301236	0.0884606
hsa_piR_017936/gb/DQ594740/Homo	BMI	-0.105764	0.551637
hsa_piR_017936/gb/DQ594740/Homo	Ca (mmol/l)	0.173332	0.326923
hsa_piR_017936/gb/DQ594740/Homo	HbA1C (%)	0.0279184	0.875456
hsa_piR_017936/gb/DQ594740/Homo	HDL (mmol/l)	-0.00461499	0.979334
hsa_piR_017936/gb/DQ594740/Homo	LDL (mmol/l)	0.039214	0.82847
hsa_piR_017936/gb/DQ594740/Homo	T. Chol. (mmol/l)	0.0454362	0.798601
hsa_piR_018165/gb/DQ595023/Homo	Age	0.254495	0.146368
hsa_piR_018165/gb/DQ595023/Homo	ALT (u/l)	-0.255335	0.144995
hsa_piR_018165/gb/DQ595023/Homo	AST (u/l)	-0.252378	0.156496
hsa_piR_018165/gb/DQ595023/Homo	BMI	0.103663	0.559612
hsa_piR_018165/gb/DQ595023/Homo	Ca (mmol/l)	-0.426008	0.0120012
hsa_piR_018165/gb/DQ595023/Homo	HbA1C (%)	-0.416024	0.0143988
hsa_piR_018165/gb/DQ595023/Homo	HDL (mmol/l)	-0.176369	0.318386
hsa_piR_018165/gb/DQ595023/Homo	LDL (mmol/l)	-0.358901	0.0402537
hsa_piR_018165/gb/DQ595023/Homo	T. Chol. (mmol/l)	-0.358667	0.0372497
hsa_piR_018292/gb/DQ595186/Homo	Age	0.144022	0.416433
hsa_piR_018292/gb/DQ595186/Homo	ALT (u/l)	0.109937	0.535954
hsa_piR_018292/gb/DQ595186/Homo	AST (u/l)	0.146818	0.41489
hsa_piR_018292/gb/DQ595186/Homo	BMI	-0.0908867	0.609216
hsa_piR_018292/gb/DQ595186/Homo	Ca (mmol/l)	-0.135223	0.445762
hsa_piR_018292/gb/DQ595186/Homo	HbA1C (%)	-0.100596	0.571346
hsa_piR_018292/gb/DQ595186/Homo	HDL (mmol/l)	-0.111766	0.52915
hsa_piR_018292/gb/DQ595186/Homo	LDL (mmol/l)	-0.145109	0.420402
hsa_piR_018292/gb/DQ595186/Homo	T. Chol. (mmol/l)	-0.136899	0.440091
hsa_piR_018570/gb/DQ595536/Homo	Age	0.348372	0.0434761
hsa_piR_018570/gb/DQ595536/Homo	ALT (u/l)	0.083119	0.640254
hsa_piR_018570/gb/DQ595536/Homo	AST (u/l)	0.0676528	0.708345
hsa_piR_018570/gb/DQ595536/Homo	BMI	0.276688	0.113169
hsa_piR_018570/gb/DQ595536/Homo	Ca (mmol/l)	-0.0531454	0.765315
hsa_piR_018570/gb/DQ595536/Homo	HbA1C (%)	0.00141247	0.993674
hsa_piR_018570/gb/DQ595536/Homo	HDL (mmol/l)	0.00899769	0.959721
hsa_piR_018570/gb/DQ595536/Homo	LDL (mmol/l)	-0.0302012	0.867495
hsa_piR_018570/gb/DQ595536/Homo	T. Chol. (mmol/l)	-0.0509396	0.7748
hsa_piR_018573/gb/DQ595539/Homo	Age	-0.095897	0.589541
hsa_piR_018573/gb/DQ595539/Homo	ALT (u/l)	0.132856	0.453839
hsa_piR_018573/gb/DQ595539/Homo	AST (u/l)	0.238503	0.181337
hsa_piR_018573/gb/DQ595539/Homo	BMI	-0.079909	0.653261
hsa_piR_018573/gb/DQ595539/Homo	Ca (mmol/l)	0.0963218	0.587886
hsa_piR_018573/gb/DQ595539/Homo	HbA1C (%)	-0.0375057	0.833209
hsa_piR_018573/gb/DQ595539/Homo	HDL (mmol/l)	-0.054951	0.757576
hsa_piR_018573/gb/DQ595539/Homo	LDL (mmol/l)	0.0310236	0.86392
hsa_piR_018573/gb/DQ595539/Homo	T. Chol. (mmol/l)	0.0105197	0.952915
hsa_piR_018780/gb/DQ595807/Homo	Age	0.0206661	0.907646
hsa_piR_018780/gb/DQ595807/Homo	ALT (u/l)	0.0947764	0.593917
hsa_piR_018780/gb/DQ595807/Homo	AST (u/l)	0.14686	0.414757
hsa_piR_018780/gb/DQ595807/Homo	BMI	-0.0680041	0.702358
hsa_piR_018780/gb/DQ595807/Homo	Ca (mmol/l)	0.0690311	0.698072
hsa_piR_018780/gb/DQ595807/Homo	HbA1C (%)	-0.037008	0.835392
hsa_piR_018780/gb/DQ595807/Homo	HDL (mmol/l)	0.00273613	0.987747
hsa_piR_018780/gb/DQ595807/Homo	LDL (mmol/l)	0.059595	0.741823
hsa_piR_018780/gb/DQ595807/Homo	T. Chol. (mmol/l)	0.0866834	0.625932
hsa_piR_018849/gb/DQ595899/Homo	Age	-0.0255545	0.885929
hsa_piR_018849/gb/DQ595899/Homo	ALT (u/l)	0.0944409	0.59523
hsa_piR_018849/gb/DQ595899/Homo	AST (u/l)	0.153413	0.394006
hsa_piR_018849/gb/DQ595899/Homo	BMI	-0.123551	0.486335
hsa_piR_018849/gb/DQ595899/Homo	Ca (mmol/l)	0.224875	0.201023
hsa_piR_018849/gb/DQ595899/Homo	HbA1C (%)	0.129675	0.464816
hsa_piR_018849/gb/DQ595899/Homo	HDL (mmol/l)	-0.0115845	0.948155
hsa_piR_018849/gb/DQ595899/Homo	LDL (mmol/l)	0.0816198	0.651596
hsa_piR_018849/gb/DQ595899/Homo	T. Chol. (mmol/l)	0.0818145	0.645527
hsa_piR_019050/gb/DQ596155/Homo	Age	0.142768	0.420546
hsa_piR_019050/gb/DQ596155/Homo	ALT (u/l)	-0.061201	0.730971
hsa_piR_019050/gb/DQ596155/Homo	AST (u/l)	0.0033646	0.985174
hsa_piR_019050/gb/DQ596155/Homo	BMI	0.0630067	0.72334
hsa_piR_019050/gb/DQ596155/Homo	Ca (mmol/l)	-0.154925	0.381644
hsa_piR_019050/gb/DQ596155/Homo	HbA1C (%)	-0.131314	0.459143
hsa_piR_019050/gb/DQ596155/Homo	HDL (mmol/l)	0.0091174	0.959186
hsa_piR_019050/gb/DQ596155/Homo	LDL (mmol/l)	-0.0742786	0.681209
hsa_piR_019050/gb/DQ596155/Homo	T. Chol. (mmol/l)	-0.0776663	0.662409
hsa_piR_019179/gb/DQ596327/Homo	Age	-0.0554831	0.7553
hsa_piR_019179/gb/DQ596327/Homo	ALT (u/l)	-0.0524128	0.768462
hsa_piR_019179/gb/DQ596327/Homo	AST (u/l)	-0.0947316	0.600007
hsa_piR_019179/gb/DQ596327/Homo	BMI	-0.153904	0.384827
hsa_piR_019179/gb/DQ596327/Homo	Ca (mmol/l)	-0.101693	0.567134
hsa_piR_019179/gb/DQ596327/Homo	HbA1C (%)	0.0277447	0.876225
hsa_piR_019179/gb/DQ596327/Homo	HDL (mmol/l)	0.0179504	0.91974
hsa_piR_019179/gb/DQ596327/Homo	LDL (mmol/l)	-0.0413059	0.819466
hsa_piR_019179/gb/DQ596327/Homo	T. Chol. (mmol/l)	0.0114327	0.948833
hsa_piR_019354/gb/DQ596587/Homo	Age	-0.0572214	0.747878
hsa_piR_019354/gb/DQ596587/Homo	ALT (u/l)	-0.0544761	0.75961
hsa_piR_019354/gb/DQ596587/Homo	AST (u/l)	-0.0661461	0.714567
hsa_piR_019354/gb/DQ596587/Homo	BMI	-0.0892838	0.615568
hsa_piR_019354/gb/DQ596587/Homo	Ca (mmol/l)	0.00208974	0.990641
hsa_piR_019354/gb/DQ596587/Homo	HbA1C (%)	-0.0899321	0.612995
hsa_piR_019354/gb/DQ596587/Homo	HDL (mmol/l)	0.00951722	0.957397
hsa_piR_019354/gb/DQ596587/Homo	LDL (mmol/l)	0.00948578	0.958217
hsa_piR_019354/gb/DQ596587/Homo	T. Chol. (mmol/l)	0.0614431	0.729946
hsa_piR_019420/gb/DQ596670/Homo	Age	0.454284	0.00695656
hsa_piR_019420/gb/DQ596670/Homo	ALT (u/l)	-0.334881	0.0528744
hsa_piR_019420/gb/DQ596670/Homo	AST (u/l)	-0.311991	0.0771334
hsa_piR_019420/gb/DQ596670/Homo	BMI	0.253389	0.148189
hsa_piR_019420/gb/DQ596670/Homo	Ca (mmol/l)	-0.438915	0.00940867
hsa_piR_019420/gb/DQ596670/Homo	HbA1C (%)	-0.533598	0.00115477
hsa_piR_019420/gb/DQ596670/Homo	HDL (mmol/l)	-0.427131	0.0117541
hsa_piR_019420/gb/DQ596670/Homo	LDL (mmol/l)	-0.513163	0.00225842
hsa_piR_019420/gb/DQ596670/Homo	T. Chol. (mmol/l)	-0.514679	0.00184367
hsa_piR_019521/gb/DQ596805/Homo	Age	0.113526	0.522645
hsa_piR_019521/gb/DQ596805/Homo	ALT (u/l)	0.0365278	0.837499
hsa_piR_019521/gb/DQ596805/Homo	AST (u/l)	-0.076191	0.673448
hsa_piR_019521/gb/DQ596805/Homo	BMI	-0.148374	0.402341
hsa_piR_019521/gb/DQ596805/Homo	Ca (mmol/l)	-0.148726	0.401211
hsa_piR_019521/gb/DQ596805/Homo	HbA1C (%)	-0.0987072	0.578629
hsa_piR_019521/gb/DQ596805/Homo	HDL (mmol/l)	-0.0634921	0.721293
hsa_piR_019521/gb/DQ596805/Homo	LDL (mmol/l)	-0.157446	0.381542
hsa_piR_019521/gb/DQ596805/Homo	T. Chol. (mmol/l)	-0.138265	0.435499
hsa_piR_019544/gb/DQ596830/Homo	Age	0.20561	0.243382
hsa_piR_019544/gb/DQ596830/Homo	ALT (u/l)	0.267724	0.12582
hsa_piR_019544/gb/DQ596830/Homo	AST (u/l)	0.247203	0.165456
hsa_piR_019544/gb/DQ596830/Homo	BMI	0.0995521	0.575367
hsa_piR_019544/gb/DQ596830/Homo	Ca (mmol/l)	0.0319173	0.857787
hsa_piR_019544/gb/DQ596830/Homo	HbA1C (%)	-0.0406348	0.819513
hsa_piR_019544/gb/DQ596830/Homo	HDL (mmol/l)	-0.00768661	0.965586
hsa_piR_019544/gb/DQ596830/Homo	LDL (mmol/l)	0.0137117	0.939631
hsa_piR_019544/gb/DQ596830/Homo	T. Chol. (mmol/l)	-0.00589203	0.973618
hsa_piR_019675/gb/DQ596992/Homo	Age	0.0665641	0.708382
hsa_piR_019675/gb/DQ596992/Homo	ALT (u/l)	0.0434838	0.807089
hsa_piR_019675/gb/DQ596992/Homo	AST (u/l)	0.110905	0.538928
hsa_piR_019675/gb/DQ596992/Homo	BMI	-0.176202	0.318852
hsa_piR_019675/gb/DQ596992/Homo	Ca (mmol/l)	0.0484192	0.785677
hsa_piR_019675/gb/DQ596992/Homo	HbA1C (%)	0.12837	0.469359
hsa_piR_019675/gb/DQ596992/Homo	HDL (mmol/l)	0.210508	0.232089
hsa_piR_019675/gb/DQ596992/Homo	LDL (mmol/l)	0.17025	0.343517
hsa_piR_019675/gb/DQ596992/Homo	T. Chol. (mmol/l)	0.219779	0.211693
hsa_piR_019676/gb/DQ596993/Homo	Age	0.254015	0.147157
hsa_piR_019676/gb/DQ596993/Homo	ALT (u/l)	-0.0210026	0.906149
hsa_piR_019676/gb/DQ596993/Homo	AST (u/l)	0.0238847	0.895035
hsa_piR_019676/gb/DQ596993/Homo	BMI	0.0488857	0.78366
hsa_piR_019676/gb/DQ596993/Homo	Ca (mmol/l)	-0.164043	0.353901
hsa_piR_019676/gb/DQ596993/Homo	HbA1C (%)	-0.241868	0.168163
hsa_piR_019676/gb/DQ596993/Homo	HDL (mmol/l)	-0.101535	0.567741
hsa_piR_019676/gb/DQ596993/Homo	LDL (mmol/l)	-0.204761	0.253009
hsa_piR_019676/gb/DQ596993/Homo	T. Chol. (mmol/l)	-0.152469	0.389328
hsa_piR_019825/gb/DQ597218/Homo	Age	-0.0140987	0.936923
hsa_piR_019825/gb/DQ597218/Homo	ALT (u/l)	0.110752	0.532918
hsa_piR_019825/gb/DQ597218/Homo	AST (u/l)	0.0876061	0.627827
hsa_piR_019825/gb/DQ597218/Homo	BMI	0.121651	0.493116
hsa_piR_019825/gb/DQ597218/Homo	Ca (mmol/l)	0.15212	0.39043
hsa_piR_019825/gb/DQ597218/Homo	HbA1C (%)	0.271642	0.120167
hsa_piR_019825/gb/DQ597218/Homo	HDL (mmol/l)	0.122516	0.490022
hsa_piR_019825/gb/DQ597218/Homo	LDL (mmol/l)	0.163812	0.362339
hsa_piR_019825/gb/DQ597218/Homo	T. Chol. (mmol/l)	0.137096	0.439427
hsa_piR_019911/gb/DQ597340/Homo	Age	-0.115343	0.515964
hsa_piR_019911/gb/DQ597340/Homo	ALT (u/l)	0.142327	0.421997
hsa_piR_019911/gb/DQ597340/Homo	AST (u/l)	0.0349866	0.84673
hsa_piR_019911/gb/DQ597340/Homo	BMI	-0.121604	0.493283
hsa_piR_019911/gb/DQ597340/Homo	Ca (mmol/l)	-0.0398338	0.823014
hsa_piR_019911/gb/DQ597340/Homo	HbA1C (%)	-0.114151	0.520341
hsa_piR_019911/gb/DQ597340/Homo	HDL (mmol/l)	-0.0861719	0.627979
hsa_piR_019911/gb/DQ597340/Homo	LDL (mmol/l)	-0.0479566	0.790994
hsa_piR_019911/gb/DQ597340/Homo	T. Chol. (mmol/l)	-0.100457	0.571881
hsa_piR_019912/gb/DQ597341/Homo	Age	-0.0795897	0.65456
hsa_piR_019912/gb/DQ597341/Homo	ALT (u/l)	0.400718	0.018847
hsa_piR_019912/gb/DQ597341/Homo	AST (u/l)	0.301097	0.0886154
hsa_piR_019912/gb/DQ597341/Homo	BMI	0.0192548	0.913929
hsa_piR_019912/gb/DQ597341/Homo	Ca (mmol/l)	0.207431	0.239141
hsa_piR_019912/gb/DQ597341/Homo	HbA1C (%)	0.168482	0.340845
hsa_piR_019912/gb/DQ597341/Homo	HDL (mmol/l)	0.00949362	0.957503
hsa_piR_019912/gb/DQ597341/Homo	LDL (mmol/l)	0.242759	0.173438
hsa_piR_019912/gb/DQ597341/Homo	T. Chol. (mmol/l)	0.144687	0.414262
hsa_piR_019914/gb/DQ597347/Homo	Age	0.306515	0.0778773
hsa_piR_019914/gb/DQ597347/Homo	ALT (u/l)	0.233533	0.183765
hsa_piR_019914/gb/DQ597347/Homo	AST (u/l)	0.156314	0.385017
hsa_piR_019914/gb/DQ597347/Homo	BMI	0.372499	0.0300417
hsa_piR_019914/gb/DQ597347/Homo	Ca (mmol/l)	0.0811319	0.648293
hsa_piR_019914/gb/DQ597347/Homo	HbA1C (%)	0.17542	0.321037
hsa_piR_019914/gb/DQ597347/Homo	HDL (mmol/l)	0.0155925	0.930255
hsa_piR_019914/gb/DQ597347/Homo	LDL (mmol/l)	0.106449	0.555455
hsa_piR_019914/gb/DQ597347/Homo	T. Chol. (mmol/l)	0.104915	0.55485
hsa_piR_019951/gb/DQ597403/Homo	Age	0.288411	0.0980934
hsa_piR_019951/gb/DQ597403/Homo	ALT (u/l)	0.14147	0.424827
hsa_piR_019951/gb/DQ597403/Homo	AST (u/l)	0.14099	0.433852
hsa_piR_019951/gb/DQ597403/Homo	BMI	0.304022	0.0804509
hsa_piR_019951/gb/DQ597403/Homo	Ca (mmol/l)	0.077803	0.66185
hsa_piR_019951/gb/DQ597403/Homo	HbA1C (%)	0.0616169	0.729211
hsa_piR_019951/gb/DQ597403/Homo	HDL (mmol/l)	0.0508581	0.775151
hsa_piR_019951/gb/DQ597403/Homo	LDL (mmol/l)	0.106491	0.555299
hsa_piR_019951/gb/DQ597403/Homo	T. Chol. (mmol/l)	0.11528	0.516198
hsa_piR_020008/gb/DQ597482/Homo	Age	0.141905	0.423391
hsa_piR_020008/gb/DQ597482/Homo	ALT (u/l)	0.203639	0.248031
hsa_piR_020008/gb/DQ597482/Homo	AST (u/l)	0.16561	0.357021
hsa_piR_020008/gb/DQ597482/Homo	BMI	-0.00387881	0.98263
hsa_piR_020008/gb/DQ597482/Homo	Ca (mmol/l)	0.0849601	0.63284
hsa_piR_020008/gb/DQ597482/Homo	HbA1C (%)	0.0259794	0.884045
hsa_piR_020008/gb/DQ597482/Homo	HDL (mmol/l)	0.0766492	0.666574
hsa_piR_020008/gb/DQ597482/Homo	LDL (mmol/l)	-0.00100594	0.995567
hsa_piR_020008/gb/DQ597482/Homo	T. Chol. (mmol/l)	0.0584247	0.742753
hsa_piR_020009/gb/DQ597484/Homo	Age	0.189171	0.283945
hsa_piR_020009/gb/DQ597484/Homo	ALT (u/l)	0.105722	0.551795
hsa_piR_020009/gb/DQ597484/Homo	AST (u/l)	0.0433238	0.810801
hsa_piR_020009/gb/DQ597484/Homo	BMI	0.383705	0.0250775
hsa_piR_020009/gb/DQ597484/Homo	Ca (mmol/l)	-0.134006	0.449904
hsa_piR_020009/gb/DQ597484/Homo	HbA1C (%)	-0.111091	0.531657
hsa_piR_020009/gb/DQ597484/Homo	HDL (mmol/l)	-0.167048	0.34503
hsa_piR_020009/gb/DQ597484/Homo	LDL (mmol/l)	-0.0364772	0.840282
hsa_piR_020009/gb/DQ597484/Homo	T. Chol. (mmol/l)	-0.0933879	0.599359
hsa_piR_020326/gb/DQ597916/Homo	Age	0.0781517	0.660425
hsa_piR_020326/gb/DQ597916/Homo	ALT (u/l)	0.12368	0.485877
hsa_piR_020326/gb/DQ597916/Homo	AST (u/l)	0.0802603	0.657042
hsa_piR_020326/gb/DQ597916/Homo	BMI	0.189497	0.2831
hsa_piR_020326/gb/DQ597916/Homo	Ca (mmol/l)	0.146492	0.408399
hsa_piR_020326/gb/DQ597916/Homo	HbA1C (%)	0.232856	0.185076
hsa_piR_020326/gb/DQ597916/Homo	HDL (mmol/l)	0.104138	0.557803
hsa_piR_020326/gb/DQ597916/Homo	LDL (mmol/l)	0.156853	0.383361
hsa_piR_020326/gb/DQ597916/Homo	T. Chol. (mmol/l)	0.138528	0.434617
hsa_piR_020329/gb/DQ597919/Homo	Age	0.137604	0.437717
hsa_piR_020329/gb/DQ597919/Homo	ALT (u/l)	-0.144566	0.414658
hsa_piR_020329/gb/DQ597919/Homo	AST (u/l)	-0.161275	0.36992
hsa_piR_020329/gb/DQ597919/Homo	BMI	0.0453764	0.79886
hsa_piR_020329/gb/DQ597919/Homo	Ca (mmol/l)	0.0604783	0.734032
hsa_piR_020329/gb/DQ597919/Homo	HbA1C (%)	0.0254437	0.886421
hsa_piR_020329/gb/DQ597919/Homo	HDL (mmol/l)	-0.0213748	0.904494
hsa_piR_020329/gb/DQ597919/Homo	LDL (mmol/l)	-0.104736	0.561872
hsa_piR_020329/gb/DQ597919/Homo	T. Chol. (mmol/l)	-0.00654144	0.970711
hsa_piR_020365/gb/DQ597975/Homo	Age	0.261288	0.135531
hsa_piR_020365/gb/DQ597975/Homo	ALT (u/l)	0.279225	0.109767
hsa_piR_020365/gb/DQ597975/Homo	AST (u/l)	0.165636	0.356945
hsa_piR_020365/gb/DQ597975/Homo	BMI	0.154942	0.381591
hsa_piR_020365/gb/DQ597975/Homo	Ca (mmol/l)	0.104844	0.555122
hsa_piR_020365/gb/DQ597975/Homo	HbA1C (%)	0.0560758	0.752767
hsa_piR_020365/gb/DQ597975/Homo	HDL (mmol/l)	-0.00206836	0.990737
hsa_piR_020365/gb/DQ597975/Homo	LDL (mmol/l)	0.144812	0.421364
hsa_piR_020365/gb/DQ597975/Homo	T. Chol. (mmol/l)	0.0844151	0.635031
hsa_piR_020381/gb/DQ597997/Homo	Age	0.0896376	0.614163
hsa_piR_020381/gb/DQ597997/Homo	ALT (u/l)	0.337649	0.0508249
hsa_piR_020381/gb/DQ597997/Homo	AST (u/l)	0.308738	0.080434
hsa_piR_020381/gb/DQ597997/Homo	BMI	-0.000557557	0.997503
hsa_piR_020381/gb/DQ597997/Homo	Ca (mmol/l)	0.199088	0.258983
hsa_piR_020381/gb/DQ597997/Homo	HbA1C (%)	0.163716	0.354875
hsa_piR_020381/gb/DQ597997/Homo	HDL (mmol/l)	0.1468	0.407407
hsa_piR_020381/gb/DQ597997/Homo	LDL (mmol/l)	0.230156	0.197556
hsa_piR_020381/gb/DQ597997/Homo	T. Chol. (mmol/l)	0.264449	0.130696
hsa_piR_020388/gb/DQ598008/Homo	Age	-0.21257	0.227442
hsa_piR_020388/gb/DQ598008/Homo	ALT (u/l)	0.322	0.0632905
hsa_piR_020388/gb/DQ598008/Homo	AST (u/l)	0.268867	0.130283
hsa_piR_020388/gb/DQ598008/Homo	BMI	-0.0559354	0.753367
hsa_piR_020388/gb/DQ598008/Homo	Ca (mmol/l)	0.261719	0.134865
hsa_piR_020388/gb/DQ598008/Homo	HbA1C (%)	0.264687	0.130337
hsa_piR_020388/gb/DQ598008/Homo	HDL (mmol/l)	0.231551	0.187621
hsa_piR_020388/gb/DQ598008/Homo	LDL (mmol/l)	0.16588	0.356226
hsa_piR_020388/gb/DQ598008/Homo	T. Chol. (mmol/l)	0.181605	0.303996
hsa_piR_020439/gb/DQ598084/Homo	Age	-0.142029	0.422981
hsa_piR_020439/gb/DQ598084/Homo	ALT (u/l)	0.0416395	0.815127
hsa_piR_020439/gb/DQ598084/Homo	AST (u/l)	0.0323914	0.85798
hsa_piR_020439/gb/DQ598084/Homo	BMI	-0.196155	0.266209
hsa_piR_020439/gb/DQ598084/Homo	Ca (mmol/l)	0.0166903	0.925358
hsa_piR_020439/gb/DQ598084/Homo	HbA1C (%)	-0.0831975	0.639937
hsa_piR_020439/gb/DQ598084/Homo	HDL (mmol/l)	-0.0518548	0.770861
hsa_piR_020439/gb/DQ598084/Homo	LDL (mmol/l)	-0.0424033	0.814751
hsa_piR_020439/gb/DQ598084/Homo	T. Chol. (mmol/l)	-0.00238292	0.989329
hsa_piR_020450/gb/DQ598104/Homo	Age	-0.228035	0.194599
hsa_piR_020450/gb/DQ598104/Homo	ALT (u/l)	0.0513683	0.772954
hsa_piR_020450/gb/DQ598104/Homo	AST (u/l)	-0.025376	0.888521
hsa_piR_020450/gb/DQ598104/Homo	BMI	-0.308272	0.0761012
hsa_piR_020450/gb/DQ598104/Homo	Ca (mmol/l)	0.0747657	0.674312
hsa_piR_020450/gb/DQ598104/Homo	HbA1C (%)	-0.0947551	0.594
hsa_piR_020450/gb/DQ598104/Homo	HDL (mmol/l)	-0.0583339	0.74314
hsa_piR_020450/gb/DQ598104/Homo	LDL (mmol/l)	-0.040682	0.822149
hsa_piR_020450/gb/DQ598104/Homo	T. Chol. (mmol/l)	0.00984538	0.95593
hsa_piR_020485/gb/DQ598159/Homo	Age	0.11635	0.512284
hsa_piR_020485/gb/DQ598159/Homo	ALT (u/l)	0.384892	0.0245936
hsa_piR_020485/gb/DQ598159/Homo	AST (u/l)	0.28784	0.104302
hsa_piR_020485/gb/DQ598159/Homo	BMI	0.0443139	0.803477
hsa_piR_020485/gb/DQ598159/Homo	Ca (mmol/l)	0.273876	0.11703
hsa_piR_020485/gb/DQ598159/Homo	HbA1C (%)	0.270166	0.122274
hsa_piR_020485/gb/DQ598159/Homo	HDL (mmol/l)	0.214641	0.222837
hsa_piR_020485/gb/DQ598159/Homo	LDL (mmol/l)	0.22481	0.208458
hsa_piR_020485/gb/DQ598159/Homo	T. Chol. (mmol/l)	0.26212	0.134247
hsa_piR_020490/gb/DQ598167/Homo	Age	-0.137643	0.437585
hsa_piR_020490/gb/DQ598167/Homo	ALT (u/l)	-0.0208917	0.906643
hsa_piR_020490/gb/DQ598167/Homo	AST (u/l)	0.0812067	0.653249
hsa_piR_020490/gb/DQ598167/Homo	BMI	-0.151279	0.393084
hsa_piR_020490/gb/DQ598167/Homo	Ca (mmol/l)	-0.134819	0.447136
hsa_piR_020490/gb/DQ598167/Homo	HbA1C (%)	-0.194833	0.26951
hsa_piR_020490/gb/DQ598167/Homo	HDL (mmol/l)	-0.180915	0.305868
hsa_piR_020490/gb/DQ598167/Homo	LDL (mmol/l)	-0.234147	0.18968
hsa_piR_020490/gb/DQ598167/Homo	T. Chol. (mmol/l)	-0.229285	0.192098
hsa_piR_020496/gb/DQ598175/Homo	Age	0.138121	0.43598
hsa_piR_020496/gb/DQ598175/Homo	ALT (u/l)	0.342602	0.0473162
hsa_piR_020496/gb/DQ598175/Homo	AST (u/l)	0.335375	0.0563953
hsa_piR_020496/gb/DQ598175/Homo	BMI	0.270888	0.12124
hsa_piR_020496/gb/DQ598175/Homo	Ca (mmol/l)	0.140428	0.428281
hsa_piR_020496/gb/DQ598175/Homo	HbA1C (%)	0.0866508	0.626063
hsa_piR_020496/gb/DQ598175/Homo	HDL (mmol/l)	0.0782461	0.660039
hsa_piR_020496/gb/DQ598175/Homo	LDL (mmol/l)	0.0500242	0.782195
hsa_piR_020496/gb/DQ598175/Homo	T. Chol. (mmol/l)	0.0486338	0.784749
hsa_piR_020497/gb/DQ598177/Homo	Age	0.105516	0.552575
hsa_piR_020497/gb/DQ598177/Homo	ALT (u/l)	-0.0845255	0.634587
hsa_piR_020497/gb/DQ598177/Homo	AST (u/l)	-0.119958	0.506087
hsa_piR_020497/gb/DQ598177/Homo	BMI	0.0633944	0.721704
hsa_piR_020497/gb/DQ598177/Homo	Ca (mmol/l)	-0.0531528	0.765284
hsa_piR_020497/gb/DQ598177/Homo	HbA1C (%)	0.0416617	0.81503
hsa_piR_020497/gb/DQ598177/Homo	HDL (mmol/l)	0.0553879	0.755707
hsa_piR_020497/gb/DQ598177/Homo	LDL (mmol/l)	-0.0139803	0.93845
hsa_piR_020497/gb/DQ598177/Homo	T. Chol. (mmol/l)	0.054845	0.75803
hsa_piR_020499/gb/DQ598183/Homo	Age	0.0570979	0.748405
hsa_piR_020499/gb/DQ598183/Homo	ALT (u/l)	0.244512	0.163418
hsa_piR_020499/gb/DQ598183/Homo	AST (u/l)	0.146813	0.414908
hsa_piR_020499/gb/DQ598183/Homo	BMI	0.325778	0.0600804
hsa_piR_020499/gb/DQ598183/Homo	Ca (mmol/l)	0.0626657	0.724779
hsa_piR_020499/gb/DQ598183/Homo	HbA1C (%)	0.254004	0.147175
hsa_piR_020499/gb/DQ598183/Homo	HDL (mmol/l)	0.0550218	0.757273
hsa_piR_020499/gb/DQ598183/Homo	LDL (mmol/l)	0.297329	0.092877
hsa_piR_020499/gb/DQ598183/Homo	T. Chol. (mmol/l)	0.197567	0.262716
hsa_piR_020500/gb/DQ598190/Homo	Age	-0.096233	0.588232
hsa_piR_020500/gb/DQ598190/Homo	ALT (u/l)	0.419435	0.013538
hsa_piR_020500/gb/DQ598190/Homo	AST (u/l)	0.318504	0.0708414
hsa_piR_020500/gb/DQ598190/Homo	BMI	-0.00387672	0.98264
hsa_piR_020500/gb/DQ598190/Homo	Ca (mmol/l)	0.387061	0.0237299
hsa_piR_020500/gb/DQ598190/Homo	HbA1C (%)	0.325512	0.0603025
hsa_piR_020500/gb/DQ598190/Homo	HDL (mmol/l)	0.334272	0.0533338
hsa_piR_020500/gb/DQ598190/Homo	LDL (mmol/l)	0.326657	0.0635375
hsa_piR_020500/gb/DQ598190/Homo	T. Chol. (mmol/l)	0.384191	0.0248786
hsa_piR_020541/gb/DQ598252/Homo	Age	0.0796827	0.654182
hsa_piR_020541/gb/DQ598252/Homo	ALT (u/l)	0.197133	0.263785
hsa_piR_020541/gb/DQ598252/Homo	AST (u/l)	0.181938	0.310895
hsa_piR_020541/gb/DQ598252/Homo	BMI	-0.0715457	0.687617
hsa_piR_020541/gb/DQ598252/Homo	Ca (mmol/l)	-0.06276	0.724381
hsa_piR_020541/gb/DQ598252/Homo	HbA1C (%)	-0.00997488	0.955351
hsa_piR_020541/gb/DQ598252/Homo	HDL (mmol/l)	-0.0497489	0.779933
hsa_piR_020541/gb/DQ598252/Homo	LDL (mmol/l)	-0.0593648	0.742787
hsa_piR_020541/gb/DQ598252/Homo	T. Chol. (mmol/l)	-0.0845179	0.634617
hsa_piR_020548/gb/DQ598263/Homo	Age	-0.108051	0.543018
hsa_piR_020548/gb/DQ598263/Homo	ALT (u/l)	0.0792455	0.655962
hsa_piR_020548/gb/DQ598263/Homo	AST (u/l)	0.179917	0.316393
hsa_piR_020548/gb/DQ598263/Homo	BMI	-0.107934	0.543456
hsa_piR_020548/gb/DQ598263/Homo	Ca (mmol/l)	0.0118997	0.946746
hsa_piR_020548/gb/DQ598263/Homo	HbA1C (%)	-0.141498	0.424733
hsa_piR_020548/gb/DQ598263/Homo	HDL (mmol/l)	-0.114155	0.520328
hsa_piR_020548/gb/DQ598263/Homo	LDL (mmol/l)	-0.115725	0.521319
hsa_piR_020548/gb/DQ598263/Homo	T. Chol. (mmol/l)	-0.130207	0.462969
hsa_piR_020619/gb/DQ598378/Homo	Age	0.00330313	0.985208
hsa_piR_020619/gb/DQ598378/Homo	ALT (u/l)	0.0373041	0.834093
hsa_piR_020619/gb/DQ598378/Homo	AST (u/l)	0.038189	0.83289
hsa_piR_020619/gb/DQ598378/Homo	BMI	0.0166952	0.925336
hsa_piR_020619/gb/DQ598378/Homo	Ca (mmol/l)	0.00537412	0.975936
hsa_piR_020619/gb/DQ598378/Homo	HbA1C (%)	-0.0671103	0.706095
hsa_piR_020619/gb/DQ598378/Homo	HDL (mmol/l)	-0.0965087	0.587158
hsa_piR_020619/gb/DQ598378/Homo	LDL (mmol/l)	-0.084667	0.639453
hsa_piR_020619/gb/DQ598378/Homo	T. Chol. (mmol/l)	-0.0167364	0.925152
hsa_piR_020657/gb/DQ598428/Homo	Age	-0.0637651	0.720142
hsa_piR_020657/gb/DQ598428/Homo	ALT (u/l)	-0.00289565	0.987033
hsa_piR_020657/gb/DQ598428/Homo	AST (u/l)	-0.0326658	0.856789
hsa_piR_020657/gb/DQ598428/Homo	BMI	0.0375993	0.832799
hsa_piR_020657/gb/DQ598428/Homo	Ca (mmol/l)	0.125649	0.478905
hsa_piR_020657/gb/DQ598428/Homo	HbA1C (%)	0.24157	0.168705
hsa_piR_020657/gb/DQ598428/Homo	HDL (mmol/l)	0.178518	0.31243
hsa_piR_020657/gb/DQ598428/Homo	LDL (mmol/l)	0.150236	0.403992
hsa_piR_020657/gb/DQ598428/Homo	T. Chol. (mmol/l)	0.162573	0.358288
hsa_piR_020813/gb/DQ598646/Homo	Age	0.0865394	0.626508
hsa_piR_020813/gb/DQ598646/Homo	ALT (u/l)	-0.0506587	0.77601
hsa_piR_020813/gb/DQ598646/Homo	AST (u/l)	-0.0803557	0.65666
hsa_piR_020813/gb/DQ598646/Homo	BMI	-0.105091	0.554183
hsa_piR_020813/gb/DQ598646/Homo	Ca (mmol/l)	-0.0729919	0.681629
hsa_piR_020813/gb/DQ598646/Homo	HbA1C (%)	-0.214819	0.222445
hsa_piR_020813/gb/DQ598646/Homo	HDL (mmol/l)	-0.0682953	0.701142
hsa_piR_020813/gb/DQ598646/Homo	LDL (mmol/l)	-0.151041	0.401448
hsa_piR_020813/gb/DQ598646/Homo	T. Chol. (mmol/l)	-0.0932167	0.600031
hsa_piR_020814/gb/DQ598650/Homo	Age	0.03886	0.827275
hsa_piR_020814/gb/DQ598650/Homo	ALT (u/l)	-0.131484	0.458557
hsa_piR_020814/gb/DQ598650/Homo	AST (u/l)	-0.0956794	0.596347
hsa_piR_020814/gb/DQ598650/Homo	BMI	0.0585363	0.742278
hsa_piR_020814/gb/DQ598650/Homo	Ca (mmol/l)	-0.149211	0.399661
hsa_piR_020814/gb/DQ598650/Homo	HbA1C (%)	-0.242565	0.166902
hsa_piR_020814/gb/DQ598650/Homo	HDL (mmol/l)	-0.13886	0.433506
hsa_piR_020814/gb/DQ598650/Homo	LDL (mmol/l)	-0.257182	0.148495
hsa_piR_020814/gb/DQ598650/Homo	T. Chol. (mmol/l)	-0.19732	0.263323
hsa_piR_020815/gb/DQ598651/Homo	Age	0.243961	0.164399
hsa_piR_020815/gb/DQ598651/Homo	ALT (u/l)	-0.0905707	0.610466
hsa_piR_020815/gb/DQ598651/Homo	AST (u/l)	0.0299357	0.86865
hsa_piR_020815/gb/DQ598651/Homo	BMI	0.154499	0.38297
hsa_piR_020815/gb/DQ598651/Homo	Ca (mmol/l)	-0.106459	0.549008
hsa_piR_020815/gb/DQ598651/Homo	HbA1C (%)	-0.206209	0.241982
hsa_piR_020815/gb/DQ598651/Homo	HDL (mmol/l)	-0.130898	0.46058
hsa_piR_020815/gb/DQ598651/Homo	LDL (mmol/l)	-0.181686	0.311578
hsa_piR_020815/gb/DQ598651/Homo	T. Chol. (mmol/l)	-0.160912	0.363286
hsa_piR_020828/gb/DQ598675/Homo	Age	0.292453	0.0932658
hsa_piR_020828/gb/DQ598675/Homo	ALT (u/l)	0.0401229	0.82175
hsa_piR_020828/gb/DQ598675/Homo	AST (u/l)	-0.0267272	0.882625
hsa_piR_020828/gb/DQ598675/Homo	BMI	0.283778	0.103857
hsa_piR_020828/gb/DQ598675/Homo	Ca (mmol/l)	-0.169508	0.337869
hsa_piR_020828/gb/DQ598675/Homo	HbA1C (%)	-0.149326	0.399294
hsa_piR_020828/gb/DQ598675/Homo	HDL (mmol/l)	-0.0912768	0.607674
hsa_piR_020828/gb/DQ598675/Homo	LDL (mmol/l)	-0.154504	0.390614
hsa_piR_020828/gb/DQ598675/Homo	T. Chol. (mmol/l)	-0.135363	0.445286
hsa_piR_020829/gb/DQ598677/Homo	Age	0.233174	0.184458
hsa_piR_020829/gb/DQ598677/Homo	ALT (u/l)	0.272606	0.118806
hsa_piR_020829/gb/DQ598677/Homo	AST (u/l)	0.154123	0.391795
hsa_piR_020829/gb/DQ598677/Homo	BMI	0.241959	0.167999
hsa_piR_020829/gb/DQ598677/Homo	Ca (mmol/l)	0.000217051	0.999028
hsa_piR_020829/gb/DQ598677/Homo	HbA1C (%)	0.0757165	0.670402
hsa_piR_020829/gb/DQ598677/Homo	HDL (mmol/l)	-0.0270216	0.879427
hsa_piR_020829/gb/DQ598677/Homo	LDL (mmol/l)	0.127495	0.47953
hsa_piR_020829/gb/DQ598677/Homo	T. Chol. (mmol/l)	0.034197	0.847743
hsa_piR_021032/gb/DQ598918/Homo	Age	-0.243577	0.165084
hsa_piR_021032/gb/DQ598918/Homo	ALT (u/l)	0.113067	0.524337
hsa_piR_021032/gb/DQ598918/Homo	AST (u/l)	0.124388	0.490389
hsa_piR_021032/gb/DQ598918/Homo	BMI	-0.227913	0.194845
hsa_piR_021032/gb/DQ598918/Homo	Ca (mmol/l)	0.195819	0.267046
hsa_piR_021032/gb/DQ598918/Homo	HbA1C (%)	0.229884	0.190907
hsa_piR_021032/gb/DQ598918/Homo	HDL (mmol/l)	0.272058	0.119579
hsa_piR_021032/gb/DQ598918/Homo	LDL (mmol/l)	0.198058	0.269213
hsa_piR_021032/gb/DQ598918/Homo	T. Chol. (mmol/l)	0.216848	0.218002
hsa-let-7a-3p	Age	-0.180374	0.307342
hsa-let-7a-3p	ALT (u/l)	-0.150436	0.395756
hsa-let-7a-3p	AST (u/l)	-0.0797283	0.659179
hsa-let-7a-3p	BMI	-0.236105	0.178846
hsa-let-7a-3p	Ca (mmol/l)	0.0402547	0.821174
hsa-let-7a-3p	HbA1C (%)	0.116016	0.513505
hsa-let-7a-3p	HDL (mmol/l)	0.182333	0.302028
hsa-let-7a-3p	LDL (mmol/l)	0.0254917	0.888016
hsa-let-7a-3p	T. Chol. (mmol/l)	0.0510145	0.774478
hsa-let-7a-5p	Age	-0.223819	0.203204
hsa-let-7a-5p	ALT (u/l)	0.080794	0.649665
hsa-let-7a-5p	AST (u/l)	0.0213698	0.906036
hsa-let-7a-5p	BMI	-0.197707	0.262371
hsa-let-7a-5p	Ca (mmol/l)	0.0547051	0.758629
hsa-let-7a-5p	HbA1C (%)	-0.00479497	0.978529
hsa-let-7a-5p	HDL (mmol/l)	0.0560263	0.752979
hsa-let-7a-5p	LDL (mmol/l)	0.0392584	0.828278
hsa-let-7a-5p	T. Chol. (mmol/l)	0.089784	0.613583
hsa-let-7b-3p	Age	-0.172385	0.329613
hsa-let-7b-3p	ALT (u/l)	-0.114172	0.520264
hsa-let-7b-3p	AST (u/l)	-0.056435	0.755084
hsa-let-7b-3p	BMI	-0.202404	0.250972
hsa-let-7b-3p	Ca (mmol/l)	0.017412	0.92214
hsa-let-7b-3p	HbA1C (%)	0.0797478	0.653917
hsa-let-7b-3p	HDL (mmol/l)	0.113654	0.52217
hsa-let-7b-3p	LDL (mmol/l)	-0.0149372	0.934246
hsa-let-7b-3p	T. Chol. (mmol/l)	-0.000410269	0.998163
hsa-let-7b-5p	Age	0.0610575	0.731578
hsa-let-7b-5p	ALT (u/l)	0.0930657	0.600625
hsa-let-7b-5p	AST (u/l)	0.0300898	0.86798
hsa-let-7b-5p	BMI	0.104749	0.55548
hsa-let-7b-5p	Ca (mmol/l)	0.0313683	0.860208
hsa-let-7b-5p	HbA1C (%)	-0.0602695	0.734917
hsa-let-7b-5p	HDL (mmol/l)	-0.0343001	0.84729
hsa-let-7b-5p	LDL (mmol/l)	0.00749406	0.966984
hsa-let-7b-5p	T. Chol. (mmol/l)	0.0169736	0.924095
hsa-let-7c-5p	Age	-0.150794	0.394622
hsa-let-7c-5p	ALT (u/l)	0.156961	0.375343
hsa-let-7c-5p	AST (u/l)	0.0574668	0.750746
hsa-let-7c-5p	BMI	-0.169899	0.336739
hsa-let-7c-5p	Ca (mmol/l)	0.29392	0.0915598
hsa-let-7c-5p	HbA1C (%)	0.161498	0.361519
hsa-let-7c-5p	HDL (mmol/l)	0.190444	0.280657
hsa-let-7c-5p	LDL (mmol/l)	0.208778	0.243614
hsa-let-7c-5p	T. Chol. (mmol/l)	0.267042	0.126825
hsa-let-7d-3p	Age	-0.179103	0.310821
hsa-let-7d-3p	ALT (u/l)	0.0612286	0.730854
hsa-let-7d-3p	AST (u/l)	0.0867906	0.631044
hsa-let-7d-3p	BMI	-0.223255	0.204373
hsa-let-7d-3p	Ca (mmol/l)	0.153886	0.384884
hsa-let-7d-3p	HbA1C (%)	0.119441	0.501063
hsa-let-7d-3p	HDL (mmol/l)	0.0646161	0.71656
hsa-let-7d-3p	LDL (mmol/l)	0.187498	0.296086
hsa-let-7d-3p	T. Chol. (mmol/l)	0.149874	0.397545
hsa-let-7d-5p	Age	-0.377416	0.0277729
hsa-let-7d-5p	ALT (u/l)	0.345926	0.0450723
hsa-let-7d-5p	AST (u/l)	0.220247	0.218088
hsa-let-7d-5p	BMI	-0.154719	0.382286
hsa-let-7d-5p	Ca (mmol/l)	0.135604	0.444471
hsa-let-7d-5p	HbA1C (%)	0.202508	0.250723
hsa-let-7d-5p	HDL (mmol/l)	0.205123	0.244525
hsa-let-7d-5p	LDL (mmol/l)	0.202602	0.258157
hsa-let-7d-5p	T. Chol. (mmol/l)	0.260092	0.137395
hsa-let-7e-5p	Age	-0.181594	0.304026
hsa-let-7e-5p	ALT (u/l)	0.285704	0.10143
hsa-let-7e-5p	AST (u/l)	0.175339	0.329067
hsa-let-7e-5p	BMI	-0.0965377	0.587045
hsa-let-7e-5p	Ca (mmol/l)	0.430841	0.0109676
hsa-let-7e-5p	HbA1C (%)	0.468953	0.00514788
hsa-let-7e-5p	HDL (mmol/l)	0.364351	0.0341345
hsa-let-7e-5p	LDL (mmol/l)	0.406749	0.0188195
hsa-let-7e-5p	T. Chol. (mmol/l)	0.446969	0.00804526
hsa-let-7f-1-3p	Age	0.0265663	0.881444
hsa-let-7f-1-3p	ALT (u/l)	-0.119087	0.502341
hsa-let-7f-1-3p	AST (u/l)	-0.188084	0.29455
hsa-let-7f-1-3p	BMI	0.0677511	0.703415
hsa-let-7f-1-3p	Ca (mmol/l)	0.0240695	0.892519
hsa-let-7f-1-3p	HbA1C (%)	0.0376921	0.832392
hsa-let-7f-1-3p	HDL (mmol/l)	-0.117016	0.509856
hsa-let-7f-1-3p	LDL (mmol/l)	0.0342129	0.850081
hsa-let-7f-1-3p	T. Chol. (mmol/l)	-0.0301389	0.865637
hsa-let-7f-5p	Age	-0.281572	0.106689
hsa-let-7f-5p	ALT (u/l)	0.0270258	0.879409
hsa-let-7f-5p	AST (u/l)	0.0499415	0.782547
hsa-let-7f-5p	BMI	-0.383251	0.0252646
hsa-let-7f-5p	Ca (mmol/l)	0.108029	0.5431
hsa-let-7f-5p	HbA1C (%)	0.057186	0.748029
hsa-let-7f-5p	HDL (mmol/l)	0.226935	0.196819
hsa-let-7f-5p	LDL (mmol/l)	0.0520321	0.773675
hsa-let-7f-5p	T. Chol. (mmol/l)	0.149606	0.3984
hsa-let-7g-3p	Age	0.192649	0.27502
hsa-let-7g-3p	ALT (u/l)	-0.118289	0.50523
hsa-let-7g-3p	AST (u/l)	-0.111422	0.537025
hsa-let-7g-3p	BMI	0.251888	0.15069
hsa-let-7g-3p	Ca (mmol/l)	-0.176657	0.317582
hsa-let-7g-3p	HbA1C (%)	-0.176951	0.316764
hsa-let-7g-3p	HDL (mmol/l)	-0.285124	0.102157
hsa-let-7g-3p	LDL (mmol/l)	-0.174528	0.331343
hsa-let-7g-3p	T. Chol. (mmol/l)	-0.222274	0.206422
hsa-let-7g-5p	Age	-0.150676	0.394994
hsa-let-7g-5p	ALT (u/l)	-0.00735129	0.967087
hsa-let-7g-5p	AST (u/l)	-0.109405	0.544465
hsa-let-7g-5p	BMI	-0.14746	0.405277
hsa-let-7g-5p	Ca (mmol/l)	0.18269	0.301069
hsa-let-7g-5p	HbA1C (%)	0.217658	0.216246
hsa-let-7g-5p	HDL (mmol/l)	0.134126	0.449495
hsa-let-7g-5p	LDL (mmol/l)	0.173614	0.333921
hsa-let-7g-5p	T. Chol. (mmol/l)	0.231966	0.186809
hsa-let-7i-3p	Age	0.179212	0.310521
hsa-let-7i-3p	ALT (u/l)	0.0505001	0.776694
hsa-let-7i-3p	AST (u/l)	0.0778581	0.666709
hsa-let-7i-3p	BMI	0.310965	0.0734416
hsa-let-7i-3p	Ca (mmol/l)	-0.0832698	0.639645
hsa-let-7i-3p	HbA1C (%)	-0.0107908	0.951703
hsa-let-7i-3p	HDL (mmol/l)	-0.100625	0.571236
hsa-let-7i-3p	LDL (mmol/l)	-0.108054	0.549477
hsa-let-7i-3p	T. Chol. (mmol/l)	-0.0802488	0.651879
hsa-let-7i-5p	Age	-0.079303	0.655728
hsa-let-7i-5p	ALT (u/l)	0.0374611	0.833404
hsa-let-7i-5p	AST (u/l)	0.0713299	0.693239
hsa-let-7i-5p	BMI	-0.0189139	0.915447
hsa-let-7i-5p	Ca (mmol/l)	-0.0939975	0.596967
hsa-let-7i-5p	HbA1C (%)	-0.119359	0.501357
hsa-let-7i-5p	HDL (mmol/l)	0.0103496	0.953675
hsa-let-7i-5p	LDL (mmol/l)	-0.149511	0.406288
hsa-let-7i-5p	T. Chol. (mmol/l)	-0.0660214	0.710657
hsa-miR-1-3p	Age	0.091264	0.607724
hsa-miR-1-3p	ALT (u/l)	-0.0181738	0.918745
hsa-miR-1-3p	AST (u/l)	-0.046674	0.796466
hsa-miR-1-3p	BMI	0.0973157	0.584021
hsa-miR-1-3p	Ca (mmol/l)	0.0892324	0.615772
hsa-miR-1-3p	HbA1C (%)	0.243009	0.166104
hsa-miR-1-3p	HDL (mmol/l)	0.252747	0.149256
hsa-miR-1-3p	LDL (mmol/l)	0.130524	0.469065
hsa-miR-1-3p	T. Chol. (mmol/l)	0.199686	0.257526
hsa-miR-100-5p	Age	0.0399721	0.82241
hsa-miR-100-5p	ALT (u/l)	-0.171744	0.331442
hsa-miR-100-5p	AST (u/l)	-0.273546	0.123473
hsa-miR-100-5p	BMI	0.205211	0.244317
hsa-miR-100-5p	Ca (mmol/l)	-0.074707	0.674553
hsa-miR-100-5p	HbA1C (%)	0.0429081	0.809596
hsa-miR-100-5p	HDL (mmol/l)	0.0668479	0.707194
hsa-miR-100-5p	LDL (mmol/l)	-0.0155249	0.931665
hsa-miR-100-5p	T. Chol. (mmol/l)	0.0179629	0.919685
hsa-miR-101-3p	Age	0.212399	0.227825
hsa-miR-101-3p	ALT (u/l)	0.121966	0.491987
hsa-miR-101-3p	AST (u/l)	0.127796	0.478486
hsa-miR-101-3p	BMI	0.0823173	0.643492
hsa-miR-101-3p	Ca (mmol/l)	-0.00362822	0.983752
hsa-miR-101-3p	HbA1C (%)	0.0262056	0.883043
hsa-miR-101-3p	HDL (mmol/l)	-0.0162938	0.927127
hsa-miR-101-3p	LDL (mmol/l)	0.0466329	0.796641
hsa-miR-101-3p	T. Chol. (mmol/l)	0.00685556	0.969305
hsa-miR-101-5p	Age	-0.0312816	0.860591
hsa-miR-101-5p	ALT (u/l)	0.00972657	0.956461
hsa-miR-101-5p	AST (u/l)	0.0307848	0.864958
hsa-miR-101-5p	BMI	-0.109487	0.537635
hsa-miR-101-5p	Ca (mmol/l)	0.106934	0.547218
hsa-miR-101-5p	HbA1C (%)	0.156481	0.376821
hsa-miR-101-5p	HDL (mmol/l)	0.0973309	0.583962
hsa-miR-101-5p	LDL (mmol/l)	0.127706	0.478798
hsa-miR-101-5p	T. Chol. (mmol/l)	0.0878134	0.62142
hsa-miR-103a-3p	Age	0.176394	0.318315
hsa-miR-103a-3p	ALT (u/l)	0.021398	0.90439
hsa-miR-103a-3p	AST (u/l)	0.0917121	0.611731
hsa-miR-103a-3p	BMI	0.264476	0.130655
hsa-miR-103a-3p	Ca (mmol/l)	-0.281236	0.107126
hsa-miR-103a-3p	HbA1C (%)	-0.203483	0.248399
hsa-miR-103a-3p	HDL (mmol/l)	-0.0828899	0.641178
hsa-miR-103a-3p	LDL (mmol/l)	-0.163204	0.364147
hsa-miR-103a-3p	T. Chol. (mmol/l)	-0.178132	0.313494
hsa-miR-103b	Age	-0.0547109	0.758604
hsa-miR-103b	ALT (u/l)	-0.135648	0.444321
hsa-miR-103b	AST (u/l)	-0.0692954	0.701583
hsa-miR-103b	BMI	-0.083161	0.640084
hsa-miR-103b	Ca (mmol/l)	-0.100557	0.571495
hsa-miR-103b	HbA1C (%)	-0.00498072	0.977697
hsa-miR-103b	HDL (mmol/l)	0.0463297	0.794724
hsa-miR-103b	LDL (mmol/l)	-0.0664281	0.713401
hsa-miR-103b	T. Chol. (mmol/l)	-0.0718971	0.68616
hsa-miR-105-3p	Age	-0.118712	0.503696
hsa-miR-105-3p	ALT (u/l)	0.329432	0.0570997
hsa-miR-105-3p	AST (u/l)	0.149562	0.406128
hsa-miR-105-3p	BMI	-0.142578	0.421171
hsa-miR-105-3p	Ca (mmol/l)	0.116916	0.510218
hsa-miR-105-3p	HbA1C (%)	0.183999	0.297558
hsa-miR-105-3p	HDL (mmol/l)	0.0699189	0.694374
hsa-miR-105-3p	LDL (mmol/l)	0.291013	0.10037
hsa-miR-105-3p	T. Chol. (mmol/l)	0.228809	0.193047
hsa-miR-106a-5p	Age	-0.165278	0.350238
hsa-miR-106a-5p	ALT (u/l)	0.279119	0.109907
hsa-miR-106a-5p	AST (u/l)	0.302045	0.087567
hsa-miR-106a-5p	BMI	-0.206616	0.241034
hsa-miR-106a-5p	Ca (mmol/l)	0.186809	0.290112
hsa-miR-106a-5p	HbA1C (%)	0.131528	0.458404
hsa-miR-106a-5p	HDL (mmol/l)	0.0991574	0.57689
hsa-miR-106a-5p	LDL (mmol/l)	0.224087	0.209966
hsa-miR-106a-5p	T. Chol. (mmol/l)	0.197964	0.261737
hsa-miR-106b-3p	Age	-0.103742	0.559308
hsa-miR-106b-3p	ALT (u/l)	0.151927	0.391037
hsa-miR-106b-3p	AST (u/l)	0.16054	0.372136
hsa-miR-106b-3p	BMI	-0.000115362	0.999483
hsa-miR-106b-3p	Ca (mmol/l)	0.171102	0.33328
hsa-miR-106b-3p	HbA1C (%)	0.106604	0.548461
hsa-miR-106b-3p	HDL (mmol/l)	0.0835539	0.638499
hsa-miR-106b-3p	LDL (mmol/l)	0.0914443	0.612776
hsa-miR-106b-3p	T. Chol. (mmol/l)	0.162271	0.359196
hsa-miR-106b-5p	Age	-0.0087209	0.960959
hsa-miR-106b-5p	ALT (u/l)	0.209231	0.234998
hsa-miR-106b-5p	AST (u/l)	0.037657	0.835186
hsa-miR-106b-5p	BMI	0.00403412	0.981935
hsa-miR-106b-5p	Ca (mmol/l)	0.095232	0.592136
hsa-miR-106b-5p	HbA1C (%)	0.211456	0.229944
hsa-miR-106b-5p	HDL (mmol/l)	0.0846763	0.63398
hsa-miR-106b-5p	LDL (mmol/l)	0.188773	0.292754
hsa-miR-106b-5p	T. Chol. (mmol/l)	0.179243	0.310436
hsa-miR-107	Age	0.260083	0.13741
hsa-miR-107	ALT (u/l)	0.00831116	0.962792
hsa-miR-107	AST (u/l)	0.0625606	0.729444
hsa-miR-107	BMI	0.369336	0.0315801
hsa-miR-107	Ca (mmol/l)	-0.286641	0.100266
hsa-miR-107	HbA1C (%)	-0.1964	0.265602
hsa-miR-107	HDL (mmol/l)	-0.0933236	0.599611
hsa-miR-107	LDL (mmol/l)	-0.168038	0.349916
hsa-miR-107	T. Chol. (mmol/l)	-0.181778	0.303527
hsa-miR-10a-5p	Age	0.20271	0.250239
hsa-miR-10a-5p	ALT (u/l)	-0.150881	0.394345
hsa-miR-10a-5p	AST (u/l)	-0.122994	0.495302
hsa-miR-10a-5p	BMI	0.0724755	0.683765
hsa-miR-10a-5p	Ca (mmol/l)	-0.0520021	0.770227
hsa-miR-10a-5p	HbA1C (%)	0.03064	0.863423
hsa-miR-10a-5p	HDL (mmol/l)	0.172783	0.32848
hsa-miR-10a-5p	LDL (mmol/l)	-0.0689237	0.703112
hsa-miR-10a-5p	T. Chol. (mmol/l)	0.0366706	0.836872
hsa-miR-10b-3p	Age	-0.0873659	0.623205
hsa-miR-10b-3p	ALT (u/l)	-0.128714	0.468158
hsa-miR-10b-3p	AST (u/l)	-0.119819	0.506583
hsa-miR-10b-3p	BMI	-0.118799	0.503384
hsa-miR-10b-3p	Ca (mmol/l)	0.0136604	0.93888
hsa-miR-10b-3p	HbA1C (%)	0.00045666	0.997955
hsa-miR-10b-3p	HDL (mmol/l)	-0.0700461	0.693845
hsa-miR-10b-3p	LDL (mmol/l)	-0.0385071	0.831517
hsa-miR-10b-3p	T. Chol. (mmol/l)	-0.00125874	0.994363
hsa-miR-10b-5p	Age	-0.0336487	0.850157
hsa-miR-10b-5p	ALT (u/l)	0.182552	0.301438
hsa-miR-10b-5p	AST (u/l)	0.184205	0.304801
hsa-miR-10b-5p	BMI	-0.14311	0.419421
hsa-miR-10b-5p	Ca (mmol/l)	0.158055	0.37198
hsa-miR-10b-5p	HbA1C (%)	0.11317	0.523956
hsa-miR-10b-5p	HDL (mmol/l)	0.0858517	0.629262
hsa-miR-10b-5p	LDL (mmol/l)	0.035656	0.843833
hsa-miR-10b-5p	T. Chol. (mmol/l)	0.119977	0.499131
hsa-miR-1185-1-3p	Age	0.193934	0.27177
hsa-miR-1185-1-3p	ALT (u/l)	0.0302026	0.865355
hsa-miR-1185-1-3p	AST (u/l)	0.0756253	0.67574
hsa-miR-1185-1-3p	BMI	0.275009	0.115462
hsa-miR-1185-1-3p	Ca (mmol/l)	-0.179965	0.308458
hsa-miR-1185-1-3p	HbA1C (%)	-0.14515	0.412755
hsa-miR-1185-1-3p	HDL (mmol/l)	-0.231006	0.188689
hsa-miR-1185-1-3p	LDL (mmol/l)	-0.115457	0.522288
hsa-miR-1185-1-3p	T. Chol. (mmol/l)	-0.209255	0.234943
hsa-miR-1185-5p	Age	0.0167085	0.925277
hsa-miR-1185-5p	ALT (u/l)	-0.147029	0.406667
hsa-miR-1185-5p	AST (u/l)	-0.140613	0.435095
hsa-miR-1185-5p	BMI	-0.14298	0.419849
hsa-miR-1185-5p	Ca (mmol/l)	-0.11468	0.518396
hsa-miR-1185-5p	HbA1C (%)	-0.163523	0.35545
hsa-miR-1185-5p	HDL (mmol/l)	-0.189861	0.282159
hsa-miR-1185-5p	LDL (mmol/l)	-0.236063	0.185977
hsa-miR-1185-5p	T. Chol. (mmol/l)	-0.166249	0.347376
hsa-miR-1199-5p	Age	-0.153951	0.384681
hsa-miR-1199-5p	ALT (u/l)	0.178792	0.311674
hsa-miR-1199-5p	AST (u/l)	0.173892	0.333135
hsa-miR-1199-5p	BMI	-0.151374	0.392784
hsa-miR-1199-5p	Ca (mmol/l)	0.22829	0.194087
hsa-miR-1199-5p	HbA1C (%)	0.160153	0.365584
hsa-miR-1199-5p	HDL (mmol/l)	0.0591423	0.739702
hsa-miR-1199-5p	LDL (mmol/l)	0.0806441	0.655503
hsa-miR-1199-5p	T. Chol. (mmol/l)	0.0989364	0.577743
hsa-miR-1203	Age	-0.0620242	0.727489
hsa-miR-1203	ALT (u/l)	0.0212808	0.904912
hsa-miR-1203	AST (u/l)	0.0675534	0.708755
hsa-miR-1203	BMI	-0.137586	0.437777
hsa-miR-1203	Ca (mmol/l)	-0.0763734	0.667705
hsa-miR-1203	HbA1C (%)	-0.14089	0.426746
hsa-miR-1203	HDL (mmol/l)	-0.133248	0.452496
hsa-miR-1203	LDL (mmol/l)	-0.182264	0.310016
hsa-miR-1203	T. Chol. (mmol/l)	-0.14377	0.417258
hsa-miR-1208	Age	0.099638	0.575035
hsa-miR-1208	ALT (u/l)	-0.0859616	0.628822
hsa-miR-1208	AST (u/l)	0.0382109	0.832795
hsa-miR-1208	BMI	0.0405817	0.819745
hsa-miR-1208	Ca (mmol/l)	-0.0709847	0.689944
hsa-miR-1208	HbA1C (%)	-0.129222	0.46639
hsa-miR-1208	HDL (mmol/l)	-0.172247	0.330005
hsa-miR-1208	LDL (mmol/l)	-0.154904	0.389371
hsa-miR-1208	T. Chol. (mmol/l)	-0.110791	0.532775
hsa-miR-122-5p	Age	-0.0913221	0.607495
hsa-miR-122-5p	ALT (u/l)	0.240033	0.171513
hsa-miR-122-5p	AST (u/l)	0.171452	0.34007
hsa-miR-122-5p	BMI	-0.139179	0.432439
hsa-miR-122-5p	Ca (mmol/l)	0.186082	0.292026
hsa-miR-122-5p	HbA1C (%)	0.120141	0.49854
hsa-miR-122-5p	HDL (mmol/l)	0.213501	0.225363
hsa-miR-122-5p	LDL (mmol/l)	0.192552	0.28302
hsa-miR-122-5p	T. Chol. (mmol/l)	0.215425	0.221112
hsa-miR-1224-5p	Age	-0.06937	0.69666
hsa-miR-1224-5p	ALT (u/l)	-0.110548	0.533678
hsa-miR-1224-5p	AST (u/l)	0.00432393	0.980947
hsa-miR-1224-5p	BMI	-0.137714	0.437348
hsa-miR-1224-5p	Ca (mmol/l)	-0.184067	0.297376
hsa-miR-1224-5p	HbA1C (%)	-0.267196	0.126598
hsa-miR-1224-5p	HDL (mmol/l)	-0.274746	0.115824
hsa-miR-1224-5p	LDL (mmol/l)	-0.330319	0.0604556
hsa-miR-1224-5p	T. Chol. (mmol/l)	-0.272993	0.118263
hsa-miR-1226-3p	Age	-0.0629797	0.723454
hsa-miR-1226-3p	ALT (u/l)	-0.0493694	0.781571
hsa-miR-1226-3p	AST (u/l)	-0.132417	0.462589
hsa-miR-1226-3p	BMI	-0.111207	0.531228
hsa-miR-1226-3p	Ca (mmol/l)	-0.015357	0.931306
hsa-miR-1226-3p	HbA1C (%)	-0.0185415	0.917106
hsa-miR-1226-3p	HDL (mmol/l)	0.0723557	0.684261
hsa-miR-1226-3p	LDL (mmol/l)	0.0796886	0.659338
hsa-miR-1226-3p	T. Chol. (mmol/l)	0.0654837	0.712914
hsa-miR-1228-3p	Age	0.235425	0.180137
hsa-miR-1228-3p	ALT (u/l)	-0.168919	0.339575
hsa-miR-1228-3p	AST (u/l)	-0.0892873	0.621216
hsa-miR-1228-3p	BMI	-0.0423337	0.812099
hsa-miR-1228-3p	Ca (mmol/l)	-0.214082	0.224074
hsa-miR-1228-3p	HbA1C (%)	-0.311233	0.0731812
hsa-miR-1228-3p	HDL (mmol/l)	-0.229592	0.191486
hsa-miR-1228-3p	LDL (mmol/l)	-0.351617	0.0447928
hsa-miR-1228-3p	T. Chol. (mmol/l)	-0.304434	0.0800212
hsa-miR-1237-3p	Age	-0.264115	0.131201
hsa-miR-1237-3p	ALT (u/l)	0.177868	0.314222
hsa-miR-1237-3p	AST (u/l)	0.22612	0.205749
hsa-miR-1237-3p	BMI	-0.157165	0.374714
hsa-miR-1237-3p	Ca (mmol/l)	0.140672	0.427472
hsa-miR-1237-3p	HbA1C (%)	0.0388926	0.827132
hsa-miR-1237-3p	HDL (mmol/l)	-0.020618	0.90786
hsa-miR-1237-3p	LDL (mmol/l)	0.0259041	0.886216
hsa-miR-1237-3p	T. Chol. (mmol/l)	0.0460941	0.795746
hsa-miR-1237-5p	Age	-0.113736	0.521869
hsa-miR-1237-5p	ALT (u/l)	-0.0760806	0.668906
hsa-miR-1237-5p	AST (u/l)	-0.161232	0.370051
hsa-miR-1237-5p	BMI	-0.130117	0.463281
hsa-miR-1237-5p	Ca (mmol/l)	-0.00585556	0.973781
hsa-miR-1237-5p	HbA1C (%)	0.0496876	0.780198
hsa-miR-1237-5p	HDL (mmol/l)	0.018324	0.918075
hsa-miR-1237-5p	LDL (mmol/l)	0.0131059	0.942293
hsa-miR-1237-5p	T. Chol. (mmol/l)	-0.000710317	0.996819
hsa-miR-1243	Age	-0.123297	0.487238
hsa-miR-1243	ALT (u/l)	-0.111906	0.528632
hsa-miR-1243	AST (u/l)	-0.105828	0.557777
hsa-miR-1243	BMI	-0.254807	0.145856
hsa-miR-1243	Ca (mmol/l)	0.0147011	0.934234
hsa-miR-1243	HbA1C (%)	-0.000876617	0.996074
hsa-miR-1243	HDL (mmol/l)	-0.0672063	0.705693
hsa-miR-1243	LDL (mmol/l)	-0.061794	0.732638
hsa-miR-1243	T. Chol. (mmol/l)	-0.00310344	0.986102
hsa-miR-1248	Age	0.353797	0.0400985
hsa-miR-1248	ALT (u/l)	-0.179839	0.308802
hsa-miR-1248	AST (u/l)	-0.155853	0.386438
hsa-miR-1248	BMI	0.299146	0.0856751
hsa-miR-1248	Ca (mmol/l)	-0.380666	0.0263517
hsa-miR-1248	HbA1C (%)	-0.360649	0.0361385
hsa-miR-1248	HDL (mmol/l)	-0.353151	0.0404889
hsa-miR-1248	LDL (mmol/l)	-0.348433	0.0469021
hsa-miR-1248	T. Chol. (mmol/l)	-0.335189	0.052643
hsa-miR-1249-3p	Age	-0.161079	0.362783
hsa-miR-1249-3p	ALT (u/l)	0.05503	0.757238
hsa-miR-1249-3p	AST (u/l)	0.0170625	0.924915
hsa-miR-1249-3p	BMI	-0.131753	0.457629
hsa-miR-1249-3p	Ca (mmol/l)	0.198653	0.260047
hsa-miR-1249-3p	HbA1C (%)	0.281423	0.106883
hsa-miR-1249-3p	HDL (mmol/l)	0.273873	0.117034
hsa-miR-1249-3p	LDL (mmol/l)	0.263286	0.138764
hsa-miR-1249-3p	T. Chol. (mmol/l)	0.24947	0.15478
hsa-miR-1250-5p	Age	0.113678	0.522083
hsa-miR-1250-5p	ALT (u/l)	-0.0511786	0.773771
hsa-miR-1250-5p	AST (u/l)	-0.183934	0.305527
hsa-miR-1250-5p	BMI	0.177489	0.315271
hsa-miR-1250-5p	Ca (mmol/l)	-0.0301841	0.865437
hsa-miR-1250-5p	HbA1C (%)	0.0681642	0.701689
hsa-miR-1250-5p	HDL (mmol/l)	0.00380858	0.982945
hsa-miR-1250-5p	LDL (mmol/l)	0.0427312	0.813344
hsa-miR-1250-5p	T. Chol. (mmol/l)	0.0313343	0.860359
hsa-miR-1255a	Age	0.00766903	0.965665
hsa-miR-1255a	ALT (u/l)	-0.0655047	0.712826
hsa-miR-1255a	AST (u/l)	-0.0762266	0.673304
hsa-miR-1255a	BMI	0.134062	0.449715
hsa-miR-1255a	Ca (mmol/l)	0.0121969	0.945418
hsa-miR-1255a	HbA1C (%)	-0.00668439	0.970071
hsa-miR-1255a	HDL (mmol/l)	-0.0357436	0.840943
hsa-miR-1255a	LDL (mmol/l)	0.0972818	0.590181
hsa-miR-1255a	T. Chol. (mmol/l)	0.0562514	0.752017
hsa-miR-125a-5p	Age	0.026988	0.879576
hsa-miR-125a-5p	ALT (u/l)	0.0269841	0.879593
hsa-miR-125a-5p	AST (u/l)	-0.0844313	0.640389
hsa-miR-125a-5p	BMI	0.121089	0.495129
hsa-miR-125a-5p	Ca (mmol/l)	0.313163	0.0713244
hsa-miR-125a-5p	HbA1C (%)	0.336824	0.051429
hsa-miR-125a-5p	HDL (mmol/l)	0.168644	0.340375
hsa-miR-125a-5p	LDL (mmol/l)	0.24058	0.177451
hsa-miR-125a-5p	T. Chol. (mmol/l)	0.301336	0.0832971
hsa-miR-125b-1-3p	Age	-0.0434924	0.807051
hsa-miR-125b-1-3p	ALT (u/l)	-0.104906	0.554886
hsa-miR-125b-1-3p	AST (u/l)	-0.0366555	0.839512
hsa-miR-125b-1-3p	BMI	-0.118556	0.504264
hsa-miR-125b-1-3p	Ca (mmol/l)	-0.0916689	0.606126
hsa-miR-125b-1-3p	HbA1C (%)	-0.147211	0.40608
hsa-miR-125b-1-3p	HDL (mmol/l)	-0.178168	0.313393
hsa-miR-125b-1-3p	LDL (mmol/l)	-0.213322	0.233272
hsa-miR-125b-1-3p	T. Chol. (mmol/l)	-0.152683	0.388655
hsa-miR-125b-5p	Age	-0.104766	0.555417
hsa-miR-125b-5p	ALT (u/l)	-0.11321	0.523809
hsa-miR-125b-5p	AST (u/l)	-0.212097	0.236031
hsa-miR-125b-5p	BMI	-0.163597	0.35523
hsa-miR-125b-5p	Ca (mmol/l)	0.0825516	0.642545
hsa-miR-125b-5p	HbA1C (%)	0.0114167	0.948905
hsa-miR-125b-5p	HDL (mmol/l)	-0.00636025	0.971522
hsa-miR-125b-5p	LDL (mmol/l)	-0.0271412	0.88082
hsa-miR-125b-5p	T. Chol. (mmol/l)	0.0361262	0.839262
hsa-miR-126-3p	Age	0.147012	0.406722
hsa-miR-126-3p	ALT (u/l)	0.115912	0.513884
hsa-miR-126-3p	AST (u/l)	0.132813	0.461238
hsa-miR-126-3p	BMI	0.231051	0.188602
hsa-miR-126-3p	Ca (mmol/l)	0.0532044	0.765062
hsa-miR-126-3p	HbA1C (%)	0.137596	0.437745
hsa-miR-126-3p	HDL (mmol/l)	0.0921917	0.604064
hsa-miR-126-3p	LDL (mmol/l)	0.197273	0.271155
hsa-miR-126-3p	T. Chol. (mmol/l)	0.0871979	0.623876
hsa-miR-126-5p	Age	0.0945082	0.594967
hsa-miR-126-5p	ALT (u/l)	0.227521	0.195634
hsa-miR-126-5p	AST (u/l)	0.236282	0.185557
hsa-miR-126-5p	BMI	0.22645	0.197802
hsa-miR-126-5p	Ca (mmol/l)	0.140549	0.427879
hsa-miR-126-5p	HbA1C (%)	0.226458	0.197787
hsa-miR-126-5p	HDL (mmol/l)	0.178301	0.313026
hsa-miR-126-5p	LDL (mmol/l)	0.27325	0.123895
hsa-miR-126-5p	T. Chol. (mmol/l)	0.172082	0.330477
hsa-miR-1260a	Age	-0.00207879	0.990691
hsa-miR-1260a	ALT (u/l)	0.101707	0.567083
hsa-miR-1260a	AST (u/l)	0.226545	0.204875
hsa-miR-1260a	BMI	0.132352	0.455569
hsa-miR-1260a	Ca (mmol/l)	0.215539	0.220863
hsa-miR-1260a	HbA1C (%)	0.236362	0.178358
hsa-miR-1260a	HDL (mmol/l)	0.0294391	0.868729
hsa-miR-1260a	LDL (mmol/l)	0.0978836	0.587873
hsa-miR-1260a	T. Chol. (mmol/l)	0.0887705	0.617608
hsa-miR-1260b	Age	-0.201048	0.254227
hsa-miR-1260b	ALT (u/l)	0.0988776	0.577971
hsa-miR-1260b	AST (u/l)	0.00639215	0.971837
hsa-miR-1260b	BMI	0.186524	0.29086
hsa-miR-1260b	Ca (mmol/l)	0.320417	0.0646745
hsa-miR-1260b	HbA1C (%)	0.448202	0.00785222
hsa-miR-1260b	HDL (mmol/l)	0.291051	0.0949193
hsa-miR-1260b	LDL (mmol/l)	0.374782	0.0316374
hsa-miR-1260b	T. Chol. (mmol/l)	0.356614	0.0384302
hsa-miR-1262	Age	-0.0992972	0.57635
hsa-miR-1262	ALT (u/l)	-0.0153475	0.931349
hsa-miR-1262	AST (u/l)	-0.0529635	0.769731
hsa-miR-1262	BMI	0.070425	0.69227
hsa-miR-1262	Ca (mmol/l)	0.0682992	0.701125
hsa-miR-1262	HbA1C (%)	0.0760759	0.668925
hsa-miR-1262	HDL (mmol/l)	0.0599464	0.736288
hsa-miR-1262	LDL (mmol/l)	0.0405271	0.822815
hsa-miR-1262	T. Chol. (mmol/l)	0.0331717	0.852258
hsa-miR-1266-5p	Age	0.216818	0.218067
hsa-miR-1266-5p	ALT (u/l)	0.0482936	0.78622
hsa-miR-1266-5p	AST (u/l)	-0.00275632	0.987854
hsa-miR-1266-5p	BMI	0.0502679	0.777695
hsa-miR-1266-5p	Ca (mmol/l)	-0.208438	0.236818
hsa-miR-1266-5p	HbA1C (%)	-0.228182	0.194304
hsa-miR-1266-5p	HDL (mmol/l)	-0.180724	0.306387
hsa-miR-1266-5p	LDL (mmol/l)	-0.207652	0.246224
hsa-miR-1266-5p	T. Chol. (mmol/l)	-0.189126	0.284062
hsa-miR-1267	Age	-0.0873319	0.623341
hsa-miR-1267	ALT (u/l)	0.01097	0.950902
hsa-miR-1267	AST (u/l)	0.0621068	0.731334
hsa-miR-1267	BMI	-0.258659	0.139653
hsa-miR-1267	Ca (mmol/l)	-0.0638186	0.719917
hsa-miR-1267	HbA1C (%)	-0.163484	0.355566
hsa-miR-1267	HDL (mmol/l)	-0.164068	0.353826
hsa-miR-1267	LDL (mmol/l)	-0.155233	0.388353
hsa-miR-1267	T. Chol. (mmol/l)	-0.158906	0.369377
hsa-miR-1268a	Age	0.0297995	0.867136
hsa-miR-1268a	ALT (u/l)	-0.312519	0.0719403
hsa-miR-1268a	AST (u/l)	-0.324841	0.0651107
hsa-miR-1268a	BMI	0.205609	0.243384
hsa-miR-1268a	Ca (mmol/l)	-0.00404733	0.981876
hsa-miR-1268a	HbA1C (%)	-0.145576	0.411369
hsa-miR-1268a	HDL (mmol/l)	-0.239512	0.172474
hsa-miR-1268a	LDL (mmol/l)	-0.159255	0.376024
hsa-miR-1268a	T. Chol. (mmol/l)	-0.220084	0.211044
hsa-miR-1268b	Age	-0.0727756	0.682524
hsa-miR-1268b	ALT (u/l)	-0.328826	0.0575861
hsa-miR-1268b	AST (u/l)	-0.257196	0.148473
hsa-miR-1268b	BMI	0.0967569	0.586193
hsa-miR-1268b	Ca (mmol/l)	-0.0967417	0.586251
hsa-miR-1268b	HbA1C (%)	-0.139692	0.430728
hsa-miR-1268b	HDL (mmol/l)	-0.0582333	0.743568
hsa-miR-1268b	LDL (mmol/l)	-0.260446	0.143233
hsa-miR-1268b	T. Chol. (mmol/l)	-0.208279	0.237183
hsa-miR-127-3p	Age	0.231496	0.187728
hsa-miR-127-3p	ALT (u/l)	0.1493	0.399375
hsa-miR-127-3p	AST (u/l)	0.186047	0.299905
hsa-miR-127-3p	BMI	0.274906	0.115604
hsa-miR-127-3p	Ca (mmol/l)	-0.122629	0.489621
hsa-miR-127-3p	HbA1C (%)	-0.125915	0.477967
hsa-miR-127-3p	HDL (mmol/l)	-0.13157	0.458259
hsa-miR-127-3p	LDL (mmol/l)	-0.0917315	0.611656
hsa-miR-127-3p	T. Chol. (mmol/l)	-0.142459	0.421564
hsa-miR-1270	Age	-0.0177893	0.920458
hsa-miR-1270	ALT (u/l)	-0.239135	0.173171
hsa-miR-1270	AST (u/l)	-0.100615	0.577445
hsa-miR-1270	BMI	0.0737671	0.678428
hsa-miR-1270	Ca (mmol/l)	-0.308947	0.0754276
hsa-miR-1270	HbA1C (%)	-0.216733	0.218253
hsa-miR-1270	HDL (mmol/l)	-0.187956	0.287107
hsa-miR-1270	LDL (mmol/l)	-0.321549	0.0680409
hsa-miR-1270	T. Chol. (mmol/l)	-0.252909	0.148986
hsa-miR-1271-5p	Age	-0.0642114	0.718263
hsa-miR-1271-5p	ALT (u/l)	-0.262705	0.133347
hsa-miR-1271-5p	AST (u/l)	-0.211065	0.238373
hsa-miR-1271-5p	BMI	0.0176415	0.921117
hsa-miR-1271-5p	Ca (mmol/l)	-0.0340603	0.848345
hsa-miR-1271-5p	HbA1C (%)	-0.0278234	0.875877
hsa-miR-1271-5p	HDL (mmol/l)	0.0104212	0.953355
hsa-miR-1271-5p	LDL (mmol/l)	-0.161442	0.369418
hsa-miR-1271-5p	T. Chol. (mmol/l)	-0.108629	0.540846
hsa-miR-1272	Age	-0.161645	0.361077
hsa-miR-1272	ALT (u/l)	0.241031	0.169685
hsa-miR-1272	AST (u/l)	0.243493	0.172102
hsa-miR-1272	BMI	-0.0285055	0.872858
hsa-miR-1272	Ca (mmol/l)	0.19642	0.265552
hsa-miR-1272	HbA1C (%)	0.36455	0.0340295
hsa-miR-1272	HDL (mmol/l)	0.240056	0.171472
hsa-miR-1272	LDL (mmol/l)	0.216353	0.22654
hsa-miR-1272	T. Chol. (mmol/l)	0.215077	0.221877
hsa-miR-1273a	Age	-0.0356943	0.84116
hsa-miR-1273a	ALT (u/l)	-0.0405718	0.819789
hsa-miR-1273a	AST (u/l)	0.0155726	0.931456
hsa-miR-1273a	BMI	-0.254727	0.145988
hsa-miR-1273a	Ca (mmol/l)	-0.121455	0.493818
hsa-miR-1273a	HbA1C (%)	-0.0930656	0.600625
hsa-miR-1273a	HDL (mmol/l)	0.0847993	0.633486
hsa-miR-1273a	LDL (mmol/l)	-0.140278	0.4362
hsa-miR-1273a	T. Chol. (mmol/l)	-0.025484	0.886242
hsa-miR-1273c	Age	-0.0997021	0.574788
hsa-miR-1273c	ALT (u/l)	-0.140544	0.427893
hsa-miR-1273c	AST (u/l)	-0.101575	0.573801
hsa-miR-1273c	BMI	-0.264876	0.130052
hsa-miR-1273c	Ca (mmol/l)	-0.0144736	0.935249
hsa-miR-1273c	HbA1C (%)	0.0528884	0.766419
hsa-miR-1273c	HDL (mmol/l)	0.238722	0.173937
hsa-miR-1273c	LDL (mmol/l)	-0.0409331	0.821069
hsa-miR-1273c	T. Chol. (mmol/l)	0.0785276	0.65889
hsa-miR-1273g-3p	Age	-0.132832	0.453921
hsa-miR-1273g-3p	ALT (u/l)	0.0878326	0.621343
hsa-miR-1273g-3p	AST (u/l)	0.146965	0.41442
hsa-miR-1273g-3p	BMI	-0.121024	0.495365
hsa-miR-1273g-3p	Ca (mmol/l)	-0.124411	0.483284
hsa-miR-1273g-3p	HbA1C (%)	-0.208285	0.237169
hsa-miR-1273g-3p	HDL (mmol/l)	-0.105353	0.553192
hsa-miR-1273g-3p	LDL (mmol/l)	-0.154125	0.391789
hsa-miR-1273g-3p	T. Chol. (mmol/l)	-0.146345	0.408876
hsa-miR-1273h-3p	Age	-0.146723	0.407655
hsa-miR-1273h-3p	ALT (u/l)	0.0945629	0.594752
hsa-miR-1273h-3p	AST (u/l)	0.180287	0.315381
hsa-miR-1273h-3p	BMI	-0.0877016	0.621866
hsa-miR-1273h-3p	Ca (mmol/l)	-0.0636677	0.720553
hsa-miR-1273h-3p	HbA1C (%)	-0.094279	0.595864
hsa-miR-1273h-3p	HDL (mmol/l)	-0.0354952	0.842034
hsa-miR-1273h-3p	LDL (mmol/l)	-0.119769	0.506763
hsa-miR-1273h-3p	T. Chol. (mmol/l)	-0.0953211	0.591788
hsa-miR-1275	Age	-0.040659	0.819407
hsa-miR-1275	ALT (u/l)	-0.062741	0.724461
hsa-miR-1275	AST (u/l)	-0.0840716	0.641819
hsa-miR-1275	BMI	-0.129394	0.46579
hsa-miR-1275	Ca (mmol/l)	0.00395835	0.982274
hsa-miR-1275	HbA1C (%)	-0.159082	0.368841
hsa-miR-1275	HDL (mmol/l)	-0.115118	0.516789
hsa-miR-1275	LDL (mmol/l)	-0.125505	0.486472
hsa-miR-1275	T. Chol. (mmol/l)	-0.0658902	0.711208
hsa-miR-1276	Age	-0.0529809	0.766021
hsa-miR-1276	ALT (u/l)	-0.181609	0.303985
hsa-miR-1276	AST (u/l)	-0.122996	0.495294
hsa-miR-1276	BMI	-0.00321042	0.985623
hsa-miR-1276	Ca (mmol/l)	-0.0167167	0.925241
hsa-miR-1276	HbA1C (%)	0.0891144	0.616241
hsa-miR-1276	HDL (mmol/l)	0.0875949	0.622291
hsa-miR-1276	LDL (mmol/l)	-0.0333867	0.853662
hsa-miR-1276	T. Chol. (mmol/l)	-0.0339562	0.848803
hsa-miR-1277-5p	Age	0.000386064	0.998271
hsa-miR-1277-5p	ALT (u/l)	0.321112	0.0640636
hsa-miR-1277-5p	AST (u/l)	0.333538	0.0578444
hsa-miR-1277-5p	BMI	0.0967855	0.586081
hsa-miR-1277-5p	Ca (mmol/l)	0.061083	0.73147
hsa-miR-1277-5p	HbA1C (%)	0.166016	0.348061
hsa-miR-1277-5p	HDL (mmol/l)	0.146265	0.409134
hsa-miR-1277-5p	LDL (mmol/l)	0.191641	0.285347
hsa-miR-1277-5p	T. Chol. (mmol/l)	0.135445	0.445011
hsa-miR-128-3p	Age	-0.0913747	0.607287
hsa-miR-128-3p	ALT (u/l)	0.147244	0.405972
hsa-miR-128-3p	AST (u/l)	0.153268	0.394461
hsa-miR-128-3p	BMI	0.150847	0.394454
hsa-miR-128-3p	Ca (mmol/l)	-0.0510119	0.774489
hsa-miR-128-3p	HbA1C (%)	0.00569932	0.97448
hsa-miR-128-3p	HDL (mmol/l)	0.0610362	0.731668
hsa-miR-128-3p	LDL (mmol/l)	0.0445648	0.805484
hsa-miR-128-3p	T. Chol. (mmol/l)	-0.011504	0.948515
hsa-miR-1287-5p	Age	0.308736	0.0756381
hsa-miR-1287-5p	ALT (u/l)	-0.0799306	0.653173
hsa-miR-1287-5p	AST (u/l)	-0.143588	0.425343
hsa-miR-1287-5p	BMI	0.424053	0.0124422
hsa-miR-1287-5p	Ca (mmol/l)	-0.16323	0.356324
hsa-miR-1287-5p	HbA1C (%)	-0.166313	0.347186
hsa-miR-1287-5p	HDL (mmol/l)	-0.0957292	0.590195
hsa-miR-1287-5p	LDL (mmol/l)	-0.125439	0.486705
hsa-miR-1287-5p	T. Chol. (mmol/l)	-0.0970096	0.58521
hsa-miR-1291	Age	-0.0932364	0.599954
hsa-miR-1291	ALT (u/l)	-0.0262358	0.882909
hsa-miR-1291	AST (u/l)	0.00705498	0.968918
hsa-miR-1291	BMI	-0.222221	0.206533
hsa-miR-1291	Ca (mmol/l)	-0.0480017	0.787482
hsa-miR-1291	HbA1C (%)	0.00387656	0.982641
hsa-miR-1291	HDL (mmol/l)	0.213058	0.226351
hsa-miR-1291	LDL (mmol/l)	-0.0825611	0.647836
hsa-miR-1291	T. Chol. (mmol/l)	0.0383897	0.829335
hsa-miR-1292-5p	Age	0.0202694	0.909412
hsa-miR-1292-5p	ALT (u/l)	-0.0162208	0.927452
hsa-miR-1292-5p	AST (u/l)	0.00398653	0.982434
hsa-miR-1292-5p	BMI	0.0833	0.639523
hsa-miR-1292-5p	Ca (mmol/l)	0.202563	0.250592
hsa-miR-1292-5p	HbA1C (%)	0.32028	0.0647953
hsa-miR-1292-5p	HDL (mmol/l)	0.203994	0.247188
hsa-miR-1292-5p	LDL (mmol/l)	0.144716	0.421674
hsa-miR-1292-5p	T. Chol. (mmol/l)	0.154611	0.382623
hsa-miR-1299	Age	-0.0261215	0.883416
hsa-miR-1299	ALT (u/l)	0.0698822	0.694527
hsa-miR-1299	AST (u/l)	0.120517	0.504091
hsa-miR-1299	BMI	-0.182125	0.302591
hsa-miR-1299	Ca (mmol/l)	0.309352	0.0750258
hsa-miR-1299	HbA1C (%)	0.237315	0.176563
hsa-miR-1299	HDL (mmol/l)	0.166738	0.345938
hsa-miR-1299	LDL (mmol/l)	0.119152	0.508971
hsa-miR-1299	T. Chol. (mmol/l)	0.146179	0.409415
hsa-miR-1301-3p	Age	-0.0780869	0.660689
hsa-miR-1301-3p	ALT (u/l)	0.10862	0.54088
hsa-miR-1301-3p	AST (u/l)	0.0366466	0.83955
hsa-miR-1301-3p	BMI	0.191723	0.277378
hsa-miR-1301-3p	Ca (mmol/l)	0.094254	0.595962
hsa-miR-1301-3p	HbA1C (%)	0.129198	0.466475
hsa-miR-1301-3p	HDL (mmol/l)	-0.0245129	0.890551
hsa-miR-1301-3p	LDL (mmol/l)	0.13812	0.44336
hsa-miR-1301-3p	T. Chol. (mmol/l)	0.10362	0.559773
hsa-miR-1303	Age	-0.05411	0.761178
hsa-miR-1303	ALT (u/l)	0.163032	0.356917
hsa-miR-1303	AST (u/l)	0.206156	0.249721
hsa-miR-1303	BMI	0.0550973	0.75695
hsa-miR-1303	Ca (mmol/l)	-0.0256698	0.885418
hsa-miR-1303	HbA1C (%)	0.0253148	0.886992
hsa-miR-1303	HDL (mmol/l)	-0.0245689	0.890302
hsa-miR-1303	LDL (mmol/l)	0.00683197	0.9699
hsa-miR-1303	T. Chol. (mmol/l)	-0.0199368	0.910892
hsa-miR-1304-3p	Age	-0.110908	0.532338
hsa-miR-1304-3p	ALT (u/l)	-0.0747756	0.674271
hsa-miR-1304-3p	AST (u/l)	-0.107831	0.550304
hsa-miR-1304-3p	BMI	-0.0537001	0.762936
hsa-miR-1304-3p	Ca (mmol/l)	-0.0749444	0.673576
hsa-miR-1304-3p	HbA1C (%)	0.0941284	0.596454
hsa-miR-1304-3p	HDL (mmol/l)	-0.0303517	0.864697
hsa-miR-1304-3p	LDL (mmol/l)	0.0500186	0.782219
hsa-miR-1304-3p	T. Chol. (mmol/l)	0.032886	0.853516
hsa-miR-1304-5p	Age	0.030414	0.864422
hsa-miR-1304-5p	ALT (u/l)	-0.0541978	0.760802
hsa-miR-1304-5p	AST (u/l)	0.0211776	0.906877
hsa-miR-1304-5p	BMI	-5.10365e-06	0.999977
hsa-miR-1304-5p	Ca (mmol/l)	-0.326054	0.0598515
hsa-miR-1304-5p	HbA1C (%)	-0.241539	0.16876
hsa-miR-1304-5p	HDL (mmol/l)	-0.0538829	0.762152
hsa-miR-1304-5p	LDL (mmol/l)	-0.219517	0.219656
hsa-miR-1304-5p	T. Chol. (mmol/l)	-0.208082	0.237637
hsa-miR-1306-5p	Age	-0.149821	0.397714
hsa-miR-1306-5p	ALT (u/l)	-0.095144	0.59248
hsa-miR-1306-5p	AST (u/l)	-0.0527557	0.770611
hsa-miR-1306-5p	BMI	-0.142568	0.421204
hsa-miR-1306-5p	Ca (mmol/l)	0.0747401	0.674417
hsa-miR-1306-5p	HbA1C (%)	-0.130069	0.463449
hsa-miR-1306-5p	HDL (mmol/l)	-0.0703386	0.692629
hsa-miR-1306-5p	LDL (mmol/l)	-0.120235	0.505099
hsa-miR-1306-5p	T. Chol. (mmol/l)	-0.101496	0.567891
hsa-miR-1307-3p	Age	-0.0994861	0.575621
hsa-miR-1307-3p	ALT (u/l)	0.173646	0.326033
hsa-miR-1307-3p	AST (u/l)	0.159243	0.376063
hsa-miR-1307-3p	BMI	-0.09334	0.599547
hsa-miR-1307-3p	Ca (mmol/l)	0.0362085	0.838901
hsa-miR-1307-3p	HbA1C (%)	0.00448592	0.979912
hsa-miR-1307-3p	HDL (mmol/l)	0.0471635	0.79111
hsa-miR-1307-3p	LDL (mmol/l)	0.0448286	0.804354
hsa-miR-1307-3p	T. Chol. (mmol/l)	0.051804	0.771079
hsa-miR-1307-5p	Age	0.185355	0.293948
hsa-miR-1307-5p	ALT (u/l)	-0.0596623	0.737494
hsa-miR-1307-5p	AST (u/l)	-0.143057	0.427074
hsa-miR-1307-5p	BMI	0.229539	0.191591
hsa-miR-1307-5p	Ca (mmol/l)	-0.157241	0.374479
hsa-miR-1307-5p	HbA1C (%)	-0.0523054	0.768923
hsa-miR-1307-5p	HDL (mmol/l)	-0.170617	0.334671
hsa-miR-1307-5p	LDL (mmol/l)	-0.0555626	0.758757
hsa-miR-1307-5p	T. Chol. (mmol/l)	-0.12859	0.468593
hsa-miR-130a-3p	Age	0.121851	0.492402
hsa-miR-130a-3p	ALT (u/l)	0.258357	0.140133
hsa-miR-130a-3p	AST (u/l)	0.237421	0.183385
hsa-miR-130a-3p	BMI	0.213786	0.22473
hsa-miR-130a-3p	Ca (mmol/l)	0.172309	0.329828
hsa-miR-130a-3p	HbA1C (%)	0.298148	0.0867753
hsa-miR-130a-3p	HDL (mmol/l)	0.280503	0.108083
hsa-miR-130a-3p	LDL (mmol/l)	0.324039	0.0658155
hsa-miR-130a-3p	T. Chol. (mmol/l)	0.274994	0.115483
hsa-miR-130b-3p	Age	0.0151563	0.932202
hsa-miR-130b-3p	ALT (u/l)	-0.0312905	0.860552
hsa-miR-130b-3p	AST (u/l)	0.0400461	0.824886
hsa-miR-130b-3p	BMI	0.0312133	0.860892
hsa-miR-130b-3p	Ca (mmol/l)	-0.194688	0.269873
hsa-miR-130b-3p	HbA1C (%)	-0.182948	0.300373
hsa-miR-130b-3p	HDL (mmol/l)	-0.0325775	0.854876
hsa-miR-130b-3p	LDL (mmol/l)	-0.145944	0.417703
hsa-miR-130b-3p	T. Chol. (mmol/l)	-0.13824	0.435584
hsa-miR-130b-5p	Age	-0.0871381	0.624115
hsa-miR-130b-5p	ALT (u/l)	-0.0954159	0.591418
hsa-miR-130b-5p	AST (u/l)	-0.0979585	0.587585
hsa-miR-130b-5p	BMI	-0.00745032	0.966644
hsa-miR-130b-5p	Ca (mmol/l)	-0.110794	0.532762
hsa-miR-130b-5p	HbA1C (%)	-0.0873152	0.623408
hsa-miR-130b-5p	HDL (mmol/l)	-0.124346	0.483515
hsa-miR-130b-5p	LDL (mmol/l)	-0.030996	0.86404
hsa-miR-130b-5p	T. Chol. (mmol/l)	-0.0406218	0.81957
hsa-miR-132-3p	Age	0.185947	0.292381
hsa-miR-132-3p	ALT (u/l)	-0.038441	0.82911
hsa-miR-132-3p	AST (u/l)	-0.00784317	0.965447
hsa-miR-132-3p	BMI	0.0964377	0.587434
hsa-miR-132-3p	Ca (mmol/l)	0.105853	0.551298
hsa-miR-132-3p	HbA1C (%)	0.0686405	0.699701
hsa-miR-132-3p	HDL (mmol/l)	0.155448	0.380021
hsa-miR-132-3p	LDL (mmol/l)	-0.0264843	0.883685
hsa-miR-132-3p	T. Chol. (mmol/l)	0.0164499	0.92643
hsa-miR-132-5p	Age	0.182077	0.302721
hsa-miR-132-5p	ALT (u/l)	-0.0253996	0.886617
hsa-miR-132-5p	AST (u/l)	-0.0914845	0.612619
hsa-miR-132-5p	BMI	0.104267	0.557312
hsa-miR-132-5p	Ca (mmol/l)	0.164388	0.352874
hsa-miR-132-5p	HbA1C (%)	0.126872	0.474603
hsa-miR-132-5p	HDL (mmol/l)	0.246253	0.160347
[truncated: 4,781 more rows]
